# Supplementary material for: Systems Biology Analysis of Brucella Infected Peyer's Patch Reveals Rapid Invasion with Modest Transient Perturbations of the Host Transcriptome
Source: PLoS One. 2013 Dec 9;8(12):e81719. doi: 10.1371/journal.pone.0081719 (PMC3857238; doi:10.1371/journal.pone.0081719)
Supplement: File S1 — Supplemental figures and tables. Figure A in File S1. Validation of Bovine Microarray Results by Quantitative Real Time-PCR. cDNA was synthesized from the same RNA samples used for microarray hybridization. Five randomly selected genes (A = BPI; B = MAPK1; C = MIF; D = CCL2; E = IL8.) that were differentially expressed by microarrays in B. melitensis-infected bovine Peyer's patch between 15 min and 4 h p.i. as compared to non-infected tissues (control) extracted at the same time points, were validated by quantitative RT-PCR. Fold changes was normalized to the expression of GAPDH and calculated using the ΔΔCt method. All tested genes at all time points had fold-changes altered in the same direction in microarray and qRT-PCR. White bars represent fold-change by microarray analysis and black bars represent fold-change by qRT-PCR. Table S1 in File S1. Detailed List of Host Genes with Differential Expression (z-score >|2.24|) in B. melitensis Infected vs. Control Bovine Jejunal-Ileal Peyer's Patch in at least one time point. Black numbers in the body of the table indicate differentially expressed (activated: (+) numbers; repressed: (−) numbers) while red numbers represent non-differentially expressed genes. Table S2 in File S1. Bayesian z-score for All Host Pathways in B. melitensis Infected vs. Control Bovine Jejunal-Ileal Peyer's Patch. Black numbers in the body of the table indicate differentially expressed (activated: (+) numbers; repressed: (−) numbers) while red numbers represent non-differentially expressed genes. Table S3 in File S1. List of All Biological Process-Related Host Genes Differentially Expressed in B. melitensis Infected vs. Control Bovine Jejunal-Ileal Peyer's Patch. Black numbers in the body of the table indicate differentially expressed (activated: (+) numbers; repressed: (−) numbers) while red numbers represent non-differentially expressed genes. Table S4 in File S1. List of All Cellular Component-Related Host Genes Differentially Expressed in B. [file pone.0081719.s001.zip]

Archive with 66 entries (63 files):
- MS Bmel Final Suppl File Figure Tables 31x2013/
- MS Bmel Final Suppl File Figure Tables 31x2013/.DS_Store
- __MACOSX/
- __MACOSX/MS Bmel Final Suppl File Figure Tables 31x2013/
- __MACOSX/MS Bmel Final Suppl File Figure Tables 31x2013/._.DS_Store
- MS Bmel Final Suppl File Figure Tables 31x2013/Suppl Fig A.doc
- __MACOSX/MS Bmel Final Suppl File Figure Tables 31x2013/._Suppl Fig A.doc
- MS Bmel Final Suppl File Figure Tables 31x2013/Supplementary File S1.docx
- __MACOSX/MS Bmel Final Suppl File Figure Tables 31x2013/._Supplementary File S1.docx
- MS Bmel Final Suppl File Figure Tables 31x2013/Table S10_Group1 Mol Function.xls
- __MACOSX/MS Bmel Final Suppl File Figure Tables 31x2013/._Table S10_Group1 Mol Function.xls
- MS Bmel Final Suppl File Figure Tables 31x2013/Table S11_Group 2 Mol Function.xls
- __MACOSX/MS Bmel Final Suppl File Figure Tables 31x2013/._Table S11_Group 2 Mol Function.xls
- MS Bmel Final Suppl File Figure Tables 31x2013/Table S12_Summary GO Term Grp 1 and 2 Biological Processes.xls
- __MACOSX/MS Bmel Final Suppl File Figure Tables 31x2013/._Table S12_Summary GO Term Grp 1 and 2 Biological Processes.xls
- MS Bmel Final Suppl File Figure Tables 31x2013/Table S13_Group 1 GO Biol process_immune_cluster.xls
- __MACOSX/MS Bmel Final Suppl File Figure Tables 31x2013/._Table S13_Group 1 GO Biol process_immune_cluster.xls
- MS Bmel Final Suppl File Figure Tables 31x2013/Table S14_Group2 GO Biol process_immune_cluster.xls
- __MACOSX/MS Bmel Final Suppl File Figure Tables 31x2013/._Table S14_Group2 GO Biol process_immune_cluster.xls
- MS Bmel Final Suppl File Figure Tables 31x2013/Table S15_Summary Grp 1 and 2 Cellular Component.xls
- __MACOSX/MS Bmel Final Suppl File Figure Tables 31x2013/._Table S15_Summary Grp 1 and 2 Cellular Component.xls
- MS Bmel Final Suppl File Figure Tables 31x2013/Table S16_Group1 GO cell component_cluster.xls
- __MACOSX/MS Bmel Final Suppl File Figure Tables 31x2013/._Table S16_Group1 GO cell component_cluster.xls
- MS Bmel Final Suppl File Figure Tables 31x2013/Table S17_Group2 GO cell component_cluster.xls
- __MACOSX/MS Bmel Final Suppl File Figure Tables 31x2013/._Table S17_Group2 GO cell component_cluster.xls
- MS Bmel Final Suppl File Figure Tables 31x2013/Table S18_Summary Grp 1 and 2 molecular function.xls
- __MACOSX/MS Bmel Final Suppl File Figure Tables 31x2013/._Table S18_Summary Grp 1 and 2 molecular function.xls
- MS Bmel Final Suppl File Figure Tables 31x2013/Table S19_Group1 GO mol function_cluster.xls
- __MACOSX/MS Bmel Final Suppl File Figure Tables 31x2013/._Table S19_Group1 GO mol function_cluster.xls
- MS Bmel Final Suppl File Figure Tables 31x2013/Table S1_GDE.xls
- __MACOSX/MS Bmel Final Suppl File Figure Tables 31x2013/._Table S1_GDE.xls
- MS Bmel Final Suppl File Figure Tables 31x2013/Table S20_Group2 GO mol function_cluster.xls
- __MACOSX/MS Bmel Final Suppl File Figure Tables 31x2013/._Table S20_Group2 GO mol function_cluster.xls
- MS Bmel Final Suppl File Figure Tables 31x2013/Table S21_intersecting Mech Genes.xls
- __MACOSX/MS Bmel Final Suppl File Figure Tables 31x2013/._Table S21_intersecting Mech Genes.xls
- MS Bmel Final Suppl File Figure Tables 31x2013/Table S22_Mech Genes Dwreg.xls
- __MACOSX/MS Bmel Final Suppl File Figure Tables 31x2013/._Table S22_Mech Genes Dwreg.xls
- MS Bmel Final Suppl File Figure Tables 31x2013/Table S23_Mech Genes Upreg.xlsx
- __MACOSX/MS Bmel Final Suppl File Figure Tables 31x2013/._Table S23_Mech Genes Upreg.xlsx
- MS Bmel Final Suppl File Figure Tables 31x2013/Table S24_Tight_Junction mech genes.doc
- __MACOSX/MS Bmel Final Suppl File Figure Tables 31x2013/._Table S24_Tight_Junction mech genes.doc
- MS Bmel Final Suppl File Figure Tables 31x2013/Table S25_Trefoil mech genes.doc
- __MACOSX/MS Bmel Final Suppl File Figure Tables 31x2013/._Table S25_Trefoil mech genes.doc
- MS Bmel Final Suppl File Figure Tables 31x2013/Table S26_Biological Roles Lectin Pathway mech genes.docx
- __MACOSX/MS Bmel Final Suppl File Figure Tables 31x2013/._Table S26_Biological Roles Lectin Pathway mech genes.docx
- MS Bmel Final Suppl File Figure Tables 31x2013/Table S27_PhagocytosisGenes.docx
- __MACOSX/MS Bmel Final Suppl File Figure Tables 31x2013/._Table S27_PhagocytosisGenes.docx
- MS Bmel Final Suppl File Figure Tables 31x2013/Table S28_interleukinMechGenes.docx
- __MACOSX/MS Bmel Final Suppl File Figure Tables 31x2013/._Table S28_interleukinMechGenes.docx
- MS Bmel Final Suppl File Figure Tables 31x2013/Table S2_All Pthw values.xls
- __MACOSX/MS Bmel Final Suppl File Figure Tables 31x2013/._Table S2_All Pthw values.xls
- MS Bmel Final Suppl File Figure Tables 31x2013/Table S3_All Biol proc values.xls
- __MACOSX/MS Bmel Final Suppl File Figure Tables 31x2013/._Table S3_All Biol proc values.xls
- MS Bmel Final Suppl File Figure Tables 31x2013/Table S4_All Cell Comp values.xls
- __MACOSX/MS Bmel Final Suppl File Figure Tables 31x2013/._Table S4_All Cell Comp values.xls
- MS Bmel Final Suppl File Figure Tables 31x2013/Table S5_All Mol funct values.xls
- __MACOSX/MS Bmel Final Suppl File Figure Tables 31x2013/._Table S5_All Mol funct values.xls
- MS Bmel Final Suppl File Figure Tables 31x2013/Table S6_Group1_Biol proc.xls
- __MACOSX/MS Bmel Final Suppl File Figure Tables 31x2013/._Table S6_Group1_Biol proc.xls
- MS Bmel Final Suppl File Figure Tables 31x2013/Table S7_Group2_Biol proc.xls
- __MACOSX/MS Bmel Final Suppl File Figure Tables 31x2013/._Table S7_Group2_Biol proc.xls
- MS Bmel Final Suppl File Figure Tables 31x2013/Table S8_Group1 Cell Components.xls
- __MACOSX/MS Bmel Final Suppl File Figure Tables 31x2013/._Table S8_Group1 Cell Components.xls
- MS Bmel Final Suppl File Figure Tables 31x2013/Table S9_Group2 Cell Components.xls
- __MACOSX/MS Bmel Final Suppl File Figure Tables 31x2013/._Table S9_Group2 Cell Components.xls
- __MACOSX/._MS Bmel Final Suppl File Figure Tables 31x2013
