# Supplementary material for: Systems Biology Analysis of Brucella Infected Peyer's Patch Reveals Rapid Invasion with Modest Transient Perturbations of the Host Transcriptome
Source: PLoS One. 2013 Dec 9;8(12):e81719. doi: 10.1371/journal.pone.0081719 (PMC3857238; doi:10.1371/journal.pone.0081719)
Supplement: File S1 — Supplemental figures and tables. Figure A in File S1. Validation of Bovine Microarray Results by Quantitative Real Time-PCR. cDNA was synthesized from the same RNA samples used for microarray hybridization. Five randomly selected genes (A = BPI; B = MAPK1; C = MIF; D = CCL2; E = IL8.) that were differentially expressed by microarrays in B. melitensis-infected bovine Peyer's patch between 15 min and 4 h p.i. as compared to non-infected tissues (control) extracted at the same time points, were validated by quantitative RT-PCR. Fold changes was normalized to the expression of GAPDH and calculated using the ΔΔCt method. All tested genes at all time points had fold-changes altered in the same direction in microarray and qRT-PCR. White bars represent fold-change by microarray analysis and black bars represent fold-change by qRT-PCR. Table S1 in File S1. Detailed List of Host Genes with Differential Expression (z-score >|2.24|) in B. melitensis Infected vs. Control Bovine Jejunal-Ileal Peyer's Patch in at least one time point. Black numbers in the body of the table indicate differentially expressed (activated: (+) numbers; repressed: (−) numbers) while red numbers represent non-differentially expressed genes. Table S2 in File S1. Bayesian z-score for All Host Pathways in B. melitensis Infected vs. Control Bovine Jejunal-Ileal Peyer's Patch. Black numbers in the body of the table indicate differentially expressed (activated: (+) numbers; repressed: (−) numbers) while red numbers represent non-differentially expressed genes. Table S3 in File S1. List of All Biological Process-Related Host Genes Differentially Expressed in B. melitensis Infected vs. Control Bovine Jejunal-Ileal Peyer's Patch. Black numbers in the body of the table indicate differentially expressed (activated: (+) numbers; repressed: (−) numbers) while red numbers represent non-differentially expressed genes. Table S4 in File S1. List of All Cellular Component-Related Host Genes Differentially Expressed in B. [file pone.0081719.s001.zip › MS Bmel Final Suppl File Figure Tables 31x2013/Table S10_Group1 Mol Function.xls]

## Sheet: Suppl T6A_Mol Funct
Table S10. Group 1 - GO Molecular Function Terms Significantly Perturbed Early (Activated or Repressed) but Not Later.
GO_Accession	Name	Description	0.25 h	0.5 h	1 h	2 h	4 h
GO:0000049	tRNA binding	Interacting selectively with transfer RNA.	2.55	-0.67	1.85	1.7	0.95
GO:0000099	sulfur amino acid transmembrane transporter activity	Catalysis of the transfer of sulfur amino acids from one side of a membrane to the other. Sulphur amino acids contain sulfur in the form of cystine, methionine or their derivatives.	3.16	-0.86	-0.34	2.08	1.66
GO:0000146	microfilament motor activity	Catalysis of movement along a microfilament, coupled to the hydrolysis of a nucleoside triphosphate (usually ATP).	3.31	2.39	2.7	2.53	0.94
GO:0000217	DNA secondary structure binding	Interacting selectively with DNA containing secondary structure elements such as four-way junctions, bubbles, loops, Y-form DNA, or double-strand/single-strand junctions.	2.25	-2.2	-1.44	-1.46	0
GO:0000339	RNA cap binding	Interacting selectively with a 7-methylguanosine (m7G) moiety or derivative located at the 5' end of an RNA molecule.	2.29	-0.62	0.86	1.04	-0.28
GO:0001671	ATPase activator activity	Functions to increase the rate of ATP hydrolysis.	2.6	0.83	0.44	1.08	0
GO:0001784	phosphotyrosine binding	Interacting selectively with a phosphorylated tyrosine residue within a protein.	3.14	2.68	4.69	3.84	0
GO:0001948	glycoprotein binding	Interacting selectively with a glycoprotein, a protein that contains covalently bound glycose (monosaccharide) residues. These also include proteoglycans.	3.03	0.58	1.96	0.63	0
GO:0001972	retinoic acid binding	Interacting selectively with retinoic acid, 3,7-dimethyl-9-(2,6,-trimethyl-1-cyclohexen-1-yl)-2,4,6,8-nonatetraenoic acid.	3.64	1.73	1.5	-2.22	-1.77
GO:0003682	chromatin binding	Interacting selectively with chromatin, the network of fibers of DNA and protein that make up the chromosomes of the eukaryotic nucleus during interphase.	3.18	0.66	1.89	1.64	2.02
GO:0003702	RNA polymerase II transcription factor activity	Functions to initiate or regulate RNA polymerase II transcription.	3.16	1.57	2.01	1.45	1.66
GO:0003705	RNA polymerase II transcription factor activity, enhancer binding	Functions to initiate or regulate RNA polymerase II transcription by binding an enhancer region of DNA.	2.8	1.07	2.23	0.89	0.34
GO:0003711	transcription elongation regulator activity	Any activity that modulates the rate of transcription elongation, the addition of ribonucleotides to an RNA molecule following transcription initiation.	-3.64	-2.62	-2.6	-2.25	-2.14
GO:0003712	transcription cofactor activity	The function that links a sequence-specific transcription factor to the core RNA polymerase II complex but does not bind DNA itself.	2.53	2.67	4	2.82	2.14
GO:0003735	structural constituent of ribosome	The action of a molecule that contributes to the structural integrity of the ribosome.	4.06	3.9	5.8	3.22	2.23
GO:0003746	translation elongation factor activity	Functions in chain elongation during polypeptide synthesis at the ribosome.	3.38	2.95	3.89	2.83	-1.79
GO:0003774	motor activity	Catalysis of movement along a polymeric molecule such as a microfilament or microtubule, coupled to the hydrolysis of a nucleoside triphosphate.	3.61	1.9	1.96	2.21	2.22
GO:0003777	microtubule motor activity	Catalysis of movement along a microtubule, coupled to the hydrolysis of a nucleoside triphosphate (usually ATP).	-2.31	0.98	-1.31	1.48	1.67
GO:0003779	actin binding	Interacting selectively with monomeric or multimeric forms of actin, including actin filaments.	3.19	0.64	1.82	1.34	1.51
GO:0003785	actin monomer binding	Interacting selectively with monomeric actin, also known as G-actin.	-3.2	-1.62	-1.1	0.24	0
GO:0003810	protein-glutamine gamma-glutamyltransferase activity	Catalysis of the reaction: protein glutamine + alkylamine = protein N5-alkylglutamine + NH3. This reaction is the formation of the N6-(L-isoglutamyl)-L-lysine isopeptide, resulting in cross-linking polypeptide chains; the gamma-carboxamide groups of peptidyl-glutamine residues act as acyl donors, and the 6-amino-groups of peptidyl-lysine residues act as acceptors, to give intra- and intermolecula…	3.92	2.4	3.95	2.28	0.52
GO:0003823	antigen binding	Interacting selectively with an antigen, any substance which is capable of inducing a specific immune response and of reacting with the products of that response, the specific antibody or specifically sensitized T-lymphocytes, or both. Binding may counteract the biological activity of the antigen.	3.5	4.14	4.14	2.43	0.5
GO:0003923	GPI-anchor transamidase activity	Catalysis of the formation of the linkage between a protein and a glycosylphosphatidylinositol anchor. The reaction probably occurs by subjecting a peptide bond to nucleophilic attack by the amino group of ethanolamine-GPI, transferring the protein from a signal peptide to the GPI anchor.	-2.26	-2.76	-3.88	0	-0.72
GO:0003924	GTPase activity	Catalysis of the reaction: GTP + H2O = GDP + phosphate.	2.73	-0.71	1.99	0.38	1.04
GO:0003954	NADH dehydrogenase activity	Catalysis of the reaction: NADH + H+ + acceptor = NAD+ + reduced acceptor.	3.14	2.75	2.5	1.93	1.33
GO:0003995	acyl-CoA dehydrogenase activity	Catalysis of the reaction: acyl-CoA + acceptor = 2,3-dehydroacyl-CoA + reduced acceptor.	-3.97	-2.46	-4.37	-2.87	0
GO:0004003	ATP-dependent DNA helicase activity	Catalysis of the reaction: ATP + H2O = ADP + phosphate, driving the unwinding of the DNA helix.	2.75	1.45	1.82	0.81	0
GO:0004004	ATP-dependent RNA helicase activity	Catalysis of the reaction: ATP + H2O = ADP + phosphate, driving the unwinding of an RNA helix.	3.12	1.72	1.73	1.38	-1
GO:0004022	alcohol dehydrogenase activity	Catalysis of the reaction: an alcohol + NAD+ = an aldehyde or ketone + NADH + H+.	2.54	-1.25	-1.41	-0.83	-1.14
GO:0004033	aldo-keto reductase activity	Catalysis of the NADPH-dependent reduction of carbonyl compounds.	3.48	2.2	2.15	1.57	1.31
GO:0004114	3',5'-cyclic-nucleotide phosphodiesterase activity	Catalysis of the reaction: nucleoside 3',5'-cyclic phosphate + H2O = nucleoside 5'-phosphate.	3.16	1.25	0.9	0.7	1.61
GO:0004180	carboxypeptidase activity	Catalysis of the hydrolysis of the terminal or penultimate peptide bond at the C-terminal end of a peptide or polypeptide.	3.25	2.36	2.8	2.48	1.22
GO:0004181	metallocarboxypeptidase activity	Catalysis of the hydrolysis of C-terminal amino acid residues from a polypeptide chain by a mechanism in which water acts as a nucleophile, one or two metal ions hold the water molecule in place, and charged amino acid side chains are ligands for the metal ions.	3.49	1.05	2.03	2.5	1.44
GO:0004190	aspartic-type endopeptidase activity	Catalysis of the hydrolysis of internal, alpha-peptide bonds in a polypeptide chain by a mechanism in which a water molecule bound by the side chains of aspartic residues at the active center acts as a nucleophile.	3.51	-1.36	-1.85	1.97	-2.29
GO:0004303	estradiol 17-beta-dehydrogenase activity	Catalysis of the reaction: estradiol-17-beta + NADP+ = estrone + NADPH + H+.	-3.54	-2.47	-3.73	-2.79	1.53
GO:0004383	guanylate cyclase activity	Catalysis of the reaction: GTP = 3',5'-cyclic GMP + diphosphate.	-2.25	-0.37	0	0.86	1.93
GO:0004402	histone acetyltransferase activity	Catalysis of the reaction: acetyl-CoA + histone = CoA + acetyl-histone.	3.28	1.86	0.88	1.01	0.37
GO:0004437	inositol or phosphatidylinositol phosphatase activity	Catalysis of the removal of a phosphate group from phosphorylated myo-inositol (1,2,3,5/4,6-cyclohexanehexol) or a phosphatidylinositol.	3.45	1.56	1.98	-1.61	0.79
GO:0004448	isocitrate dehydrogenase activity	Catalysis of the reaction: isocitrate + acceptor = 2-oxoglutarate + CO2 + reduced acceptor.	2.3	0	0	-0.94	0.12
GO:0004551	nucleotide diphosphatase activity	Catalysis of the reaction: a dinucleotide + H2O = 2 mononucleotides.	-2.76	-1.51	1.78	-2.19	-1.44
GO:0004553	hydrolase activity, hydrolyzing O-glycosyl compounds	Catalysis of the hydrolysis of any O-glycosyl bond.	2.59	1.67	1.29	0.91	1.15
GO:0004568	chitinase activity	Catalysis of the random hydrolysis of N-acetyl-beta-D-glucosaminide 1,4-beta-linkages in chitin and chitodextrins.	4.7	2.36	1.46	0.4	0
GO:0004601	peroxidase activity	Catalysis of the reaction: donor + H2O2 = oxidized donor + 2 H2O.	3.48	0.75	0.67	0.83	0.52
GO:0004602	glutathione peroxidase activity	Catalysis of the reaction: 2 glutathione + H2O2 = oxidized glutathione + 2 H2O.	4.15	2.85	2.99	3.14	1.23
GO:0004620	phospholipase activity	Catalysis of the hydrolysis of a glycerophospholipid.	-2.86	0.54	0	1.46	0
GO:0004623	phospholipase A2 activity	Catalysis of the reaction: phosphatidylcholine + H2O = 1-acylglycerophosphocholine + a carboxylate.	3.61	3.35	2.87	1.41	1.34
GO:0004661	protein geranylgeranyltransferase activity	Catalysis of the covalent addition of a geranylgeranyl (20-carbon isoprenoid) group via thioether linkages to a cysteine residue at or near the C terminus of a protein.	2.81	2.29	2.34	-1.86	-1.05
GO:0004679	AMP-activated protein kinase activity	Catalysis of the reaction: ATP + a protein = ADP + a phosphoprotein; dependent on the presence of AMP.	-2.91	-1.36	-1.43	-2.21	-1.68
GO:0004693	cyclin-dependent protein kinase activity	Catalysis of the reaction: ATP + a protein = ADP + a phosphoprotein; dependent on the binding of a regulatory cyclin subunit and full activity requires stimulatory phosphorylation by a CDK-activating kinase (CAK).	-2.36	-0.66	-0.43	-1.9	0.47
GO:0004702	receptor signaling protein serine/threonine kinase activity		3.6	4.06	4.62	2.63	1.05
GO:0004703	G-protein coupled receptor kinase activity	Catalysis of the phosphorylation of a G-protein coupled receptor, thereby modulating its activity.	5	2.7	5.33	2.09	0.76
GO:0004707	MAP kinase activity	Catalysis of the phosphorylation of proteins. Mitogen-activated protein kinase; a family of protein kinases that perform a crucial step in relaying signals from the plasma membrane to the nucleus. They are activated by a wide range of proliferation- or differentiation-inducing signals; activation is strong with agonists such as polypeptide growth factors and tumor-promoting phorbol esters, but we…	4.21	2.97	2.42	2.52	1.98
GO:0004708	MAP kinase kinase activity	Catalysis of the concomitant phosphorylation of threonine (T) and tyrosine (Y) residues in a Thr-Glu-Tyr (TEY) thiolester sequence in MAP kinases. It is a dual-specificity mitogen-activated protein kinase kinase and requires activation by the serine/threonine kinase, MAP kinase kinase kinase.	2.38	0.5	1.75	2	1.5
GO:0004709	MAP kinase kinase kinase activity	Catalysis of the phosphorylation and activation of MAP kinase kinases; each MAP kinase kinase can be phosphorylated by any of several MAP kinase kinase kinases.	3.56	-0.46	-1.78	-0.83	0
GO:0004714	transmembrane receptor protein tyrosine kinase activity	Catalysis of the reaction: ATP + a protein-L-tyrosine = ADP + a protein-L-tyrosine phosphate, to initiate a change in cell activity.	2.27	0.77	1.45	1.83	1.84
GO:0004721	phosphoprotein phosphatase activity	Catalysis of the reaction: a phosphoprotein + H2O = a protein + phosphate. Together with protein kinases, these enzymes control the state of phosphorylation of cell proteins and thereby provide an important mechanism for regulating cellular activity.	2.64	1.26	2.01	1.13	1.11
GO:0004812	aminoacyl-tRNA ligase activity	Catalysis of the formation of aminoacyl-tRNA from ATP, amino acid, and tRNA with the release of pyrophosphate and AMP.	2.55	0.55	1.56	0.44	0.49
GO:0004842	ubiquitin-protein ligase activity	Catalysis of the reaction: ATP + ubiquitin + protein lysine = AMP + diphosphate + protein N-ubiquityllysine.	-2.25	-0.22	0.44	0.2	0.67
GO:0004866	endopeptidase inhibitor activity	Stops, prevents or reduces the activity of an endopeptidase, any enzyme that hydrolyzes nonterminal peptide bonds in polypeptides.	3.22	3.82	4.39	1.76	2.41
GO:0004869	cysteine protease inhibitor activity		2.81	-1.16	-1.28	-0.69	-1.98
GO:0004879	ligand-dependent nuclear receptor activity	A ligand-dependent receptor found in the nucleus of the cell.	2.26	0.63	0.66	0.92	1.62
GO:0004886	retinoid-X receptor activity		3.78	1.31	1.24	1.62	-0.72
GO:0004888	transmembrane receptor activity	Combining with an extracellular or intracellular messenger to initiate a change in cell activity, and spanning to the membrane of either the cell or an organelle.	2.55	0.81	2	1.19	1.47
GO:0004889	nicotinic acetylcholine-activated cation-selective channel activity		2.8	0.97	0.72	1.53	0.97
GO:0004890	GABA-A receptor activity	Combining with the amino acid gamma-aminobutyric acid (GABA, 4-aminobutyrate) to initiate a change in cell activity. GABA-A receptors function as chloride channels.	-2.3	1.28	1.42	1.13	2.62
GO:0004930	G-protein coupled receptor activity	A receptor that binds an extracellular ligand and transmits the signal to a heterotrimeric G-protein complex. These receptors are characteristically seven-transmembrane receptors and are made up of hetero- or homodimers.	2.34	0.29	1.04	0.24	0.33
GO:0004935	adrenoceptor activity		4	2.86	1.71	1.46	0.48
GO:0005007	fibroblast growth factor receptor activity	Combining with fibroblast growth factor to initiate a change in cell activity.	2.51	2.09	2.04	3.8	1.99
GO:0005021	vascular endothelial growth factor receptor activity	Combining with vascular endothelial growth factor to initiate a change in cell activity.	3.33	-0.84	2.12	1.5	2.08
GO:0005057	receptor signaling protein activity		3.02	0.72	2.21	2.91	1.16
GO:0005070	SH3/SH2 adaptor activity	Interacting selectively and simultaneously with one or more signal transduction molecules, usually acting as a scaffold to bring these molecules into close proximity either using their own SH2/SH3 domains (e.g. Grb2) or those of their target molecules (e.g. SAM68).	2.69	1.29	2.1	-1.88	1.23
GO:0005096	GTPase activator activity	Increases the activity of a GTPase, an enzyme that catalyzes the hydrolysis of GTP.	2.58	0.85	1.57	0.75	1.03
GO:0005099	Ras GTPase activator activity	Increases the rate of GTP hydrolysis by a GTPase of the Ras superfamily.	3.18	2.55	2.41	3.23	2.2
GO:0005100	Rho GTPase activator activity	Increases the rate of GTP hydrolysis by a GTPase of the Rho family.	3.03	2.37	3.24	1.79	1.32
GO:0005114	type II transforming growth factor beta receptor binding	Interacting selectively with a type II transforming growth factor beta receptor.	2.27	1.13	2.2	1.89	0.23
GO:0005126	hematopoietin/interferon-class (D200-domain) cytokine receptor binding		4.96	3.45	4.29	2.64	1.04
GO:0005172	vascular endothelial growth factor receptor binding	Interacting selectively with any vascular endothelial growth factor receptor.	2.4	2.67	4.42	2.82	2.02
GO:0005179	hormone activity	The action characteristic of a hormone, any substance formed in very small amounts in one specialized organ or group of cells and carried (sometimes in the bloodstream) to another organ or group of cells in the same organism, upon which it has a specific regulatory action. The term was originally applied to agents with a stimulatory physiological action in vertebrate animals (as opposed to a chal…	2.4	0.61	1.01	0	0
GO:0005201	extracellular matrix structural constituent	The action of a molecule that contributes to the structural integrity of the extracellular matrix.	4.36	1.34	1.83	2.05	2.04
GO:0005215	transporter activity	Enables the directed movement of substances (such as macromolecules, small molecules, ions) into, out of, within or between cells.	2.84	0.57	1.65	1.16	1.35
GO:0005216	ion channel activity	Catalysis of facilitated diffusion of an ion (by an energy-independent process) by passage through a transmembrane aqueous pore or channel without evidence for a carrier-mediated mechanism.	3.46	1.13	1.31	1.57	1.69
GO:0005249	voltage-gated potassium channel activity	Catalysis of the transmembrane transfer of a potassium ion by a voltage-gated channel.	3.03	1.2	1.11	0	0.5
GO:0005267	potassium channel activity	Catalysis of facilitated diffusion of a potassium ion (by an energy-independent process) involving passage through a transmembrane aqueous pore or channel without evidence for a carrier-mediated mechanism.	3.17	0.92	1.57	1.81	1.68
GO:0005275	amine transmembrane transporter activity	Catalysis of the transfer of amines, including polyamines, from one side of the membrane to the other. Amines are organic compounds that are weakly basic in character and contain an amino (-NH2) or substituted amino group.	3.17	3.17	5.04	3.49	2.13
GO:0005388	calcium-transporting ATPase activity	Catalysis of the transfer of a solute or solutes from one side of a membrane to the other according to the reaction: ATP + H2O + Ca2+(cis) = ADP + phosphate + Ca2+(trans).	-2.46	-0.96	-1.38	-1.54	0.49
GO:0005496	steroid binding	Interacting selectively with a steroid, any of a large group of substances that have in common a ring system based on 1,2-cyclopentanoperhydrophenanthrene.	2.24	-1.6	-1.38	-0.44	0.89
GO:0005506	iron ion binding	Interacting selectively with iron (Fe) ions.	2.41	0.46	1.15	0.34	0.99
GO:0005520	insulin-like growth factor binding	Interacting selectively with an insulin-like growth factor, any member of a group of polypeptides that are structurally homologous to insulin and share many of its biological activities, but are immunologically distinct from it.	3.03	2.72	3.71	2.48	1.44
GO:0005522	profilin binding	Interacting selectively with profilin, an actin-binding protein that forms a complex with G-actin and prevents it from polymerizing to form F-actin.	-4.23	-2.31	-2.56	-2.66	-1.21
GO:0005548	phospholipid transporter activity	Enables the directed movement of phospholipids into, out of, within or between cells. Phospholipids are a class of lipids containing phosphoric acid as a mono- or diester.	2.64	2.75	4.13	3.51	1.16
GO:0008017	microtubule binding	Interacting selectively with microtubules, filaments composed of tubulin monomers.	2.68	-0.96	-0.75	1.19	0.79
GO:0008026	ATP-dependent helicase activity	Catalysis of the reaction: ATP + H2O = ADP + phosphate to drive the unwinding of a DNA or RNA helix.	2.58	-0.8	1.25	0.56	0.82
GO:0008028	monocarboxylic acid transmembrane transporter activity	Catalysis of the transfer of monocarboxylic acids from one side of the membrane to the other. A monocarboxylic acid is an organic acid with one COOH group.	2.55	1.17	0.5	0.8	1.9
GO:0008047	enzyme activator activity	Increases the activity of an enzyme.	2.53	0.59	0.3	0.63	0.23
GO:0008060	ARF GTPase activator activity	Increases the rate of GTP hydrolysis by the GTPase ARF.	-2.8	-0.58	-0.8	1.51	0.73
GO:0008080	N-acetyltransferase activity	Catalysis of the transfer of an acetyl group to a nitrogen atom on the acceptor molecule.	2.58	1.12	-1.88	0.53	0.81
GO:0008081	phosphoric diester hydrolase activity	Catalysis of the hydrolysis of a phosphodiester to give a phosphomonoester and a free hydroxyl group.	-3.24	-1.43	1.61	-1.2	-1.96
GO:0008092	cytoskeletal protein binding	Interacting selectively with any protein component of any cytoskeleton (actin, microtubule, or intermediate filament cytoskeleton).	3.22	3.98	4.61	3.48	1.81
GO:0008146	sulfotransferase activity	Catalysis of the transfer of a sulfate group from 3'-phosphoadenosine 5'-phosphosulfate to the hydroxyl group of an acceptor, producing the sulfated derivative and 3'-phosphoadenosine 5'-phosphate.	3.45	0.46	0.46	0	1.1
GO:0008168	methyltransferase activity	Catalysis of the transfer of a methyl group to an acceptor molecule.	2.45	0.63	0.95	0.98	1.08
GO:0008234	cysteine-type peptidase activity	Catalysis of the hydrolysis of peptide bonds in a polypeptide chain by a mechanism in which the sulfhydryl group of a cysteine residue at the active center acts as a nucleophile.	3.26	1.44	2.21	1.24	1.82
GO:0008236	serine-type peptidase activity	Catalysis of the hydrolysis of peptide bonds in a polypeptide chain by a catalytic mechanism that involves a catalytic triad consisting of a serine nucleophile that is activated by a proton relay involving an acidic residue (e.g. aspartate or glutamate) and a basic residue (usually histidine).	3.02	0.73	0	-0.64	0.84
GO:0008237	metallopeptidase activity	Catalysis of the hydrolysis of peptide bonds by a mechanism in which water acts as a nucleophile, one or two metal ions hold the water molecule in place, and charged amino acid side chains are ligands for the metal ions.	2.59	0.01	0.82	0.71	0.92
GO:0008276	protein methyltransferase activity	Catalysis of the transfer of a methyl group (CH3-) to a protein.	2.98	0.93	1.2	0	0.19
GO:0008289	lipid binding	Interacting selectively with a lipid.	2.71	-0.27	-2.04	1.55	2.11
GO:0008301	DNA bending activity	The function of causing local conformational micropolymorphism of DNA in which the original B-DNA structure is only distorted but not extensively modified.	2.65	2.1	1.42	0.78	-1.88
GO:0008374	O-acyltransferase activity	Catalysis of the transfer of an acyl group to an oxygen atom on the acceptor molecule.	3.93	1.92	2.11	1.94	2.01
GO:0008378	galactosyltransferase activity	Catalysis of the transfer of a galactosyl group to an acceptor molecule, typically another carbohydrate or a lipid.	-2.5	-0.94	1.75	-0.2	-0.65
GO:0008415	acyltransferase activity	Catalysis of the generalized reaction: acyl-carrier + reactant = acyl-reactant + carrier.	3.26	1.15	1.12	0.38	1.01
GO:0008430	selenium binding	Interacting selectively with selenium (Se).	2.98	1.08	1.85	0.89	0.35
GO:0008503	benzodiazepine receptor activity	Combining with benzodiazepines, a class of drugs with hypnotic, anxiolytic, anticonvulsive, amnestic and myorelaxant properties, to initiate a change in cell activity.	-3.48	-2.27	0	1.89	0.51
GO:0008509	anion transmembrane transporter activity	Catalysis of the transfer of a negatively charged ion from one side of a membrane to the other.	2.6	1.82	1.54	1.95	0.62
GO:0008514	organic anion transmembrane transporter activity	Catalysis of the transfer of organic anions from one side of a membrane to the other. Organic anions are atoms or small molecules with a negative charge which contain carbon in covalent linkage.	3.34	3.89	4.81	3.66	2.22
GO:0008528	peptide receptor activity, G-protein coupled	Combining with an extracellular or intracellular peptide to initiate a G-protein mediated change in cell activity. A G-protein is a signal transduction molecule that alternates between an inactive GDP-bound and an active GTP-bound state.	2.73	0.42	1.92	1.82	0.22
GO:0008536	Ran GTPase binding	Interacting selectively with Ran, a conserved Ras-like GTP-binding protein, implicated in nucleocytoplasmic transport, cell cycle progression, spindle assembly, nuclear organization and nuclear envelope (NE) assembly.	2.4	3.12	2.79	-1	-1.62
GO:0008565	protein transporter activity	Enables the directed movement of proteins into, out of, within or between cells.	2.6	0	1.34	0.36	1.3
GO:0008601	protein phosphatase type 2A regulator activity	Modulation of the activity of the enzyme protein phosphatase type 2A.	-2.25	-1.08	-0.08	-0.66	1.13
GO:0015035	protein disulfide oxidoreductase activity	Catalysis of the reaction: a protein with reduced sulfide groups = a protein with oxidized disulfide bonds.	2.97	0.07	1.77	0.82	0.62
GO:0015077	monovalent inorganic cation transmembrane transporter activity	Catalysis of the transfer of a inorganic cations with a valency of one from one side of a membrane to the other. Inorganic cations are atoms or small molecules with a positive charge that do not contain carbon in covalent linkage.	2.88	-1.94	0	1.14	2.03
GO:0015078	hydrogen ion transmembrane transporter activity	Catalysis of the transfer of hydrogen ions from one side of a membrane to the other.	2.62	-0.68	-1.37	-1.39	0.42
GO:0015125	bile acid transmembrane transporter activity	Catalysis of the transfer of bile acid from one side of the membrane to the other. Bile acids are any of a group of steroid carboxylic acids occurring in bile, where they are present as the sodium salts of their amides with glycine or taurine.	2.27	0.6	1.26	0.24	0.84
GO:0015238	drug transporter activity	Enables the directed movement of a drug into, out of, within or between cells. A drug is any naturally occurring or synthetic substance, other than a nutrient, that, when administered or applied to an organism, affects the structure or functioning of the organism; in particular, any such substance used in the diagnosis, prevention, or treatment of disease.	4.03	2.5	2.96	2.03	0.82
GO:0015276	ligand-gated ion channel activity	Catalysis of the transmembrane transfer of an ion by a channel that opens when a specific ligand has been bound by the channel complex or one of its constituent parts.	2.7	1.68	1.85	0.78	0.41
GO:0015291	secondary active transmembrane transporter activity	Catalysis of the transfer of a solute from one side of a membrane to the other, up its concentration gradient. The transporter binds the solute and undergoes a series of conformational changes. Transport works equally well in either direction and is driven by a chemiosmotic source of energy. Chemiosmotic sources of energy include uniport, symport or antiport.	3.8	2.05	2.04	1.43	1.82
GO:0015293	symporter activity	Enables the active transport of a solute across a membrane by a mechanism whereby two or more species are transported together in the same direction in a tightly coupled process not directly linked to a form of energy other than chemiosmotic energy.	2.54	-1.73	-1.26	-0.07	1.8
GO:0015380	anion exchanger activity		2.36	1	0.23	1.68	0.7
GO:0015450	P-P-bond-hydrolysis-driven protein transmembrane transporter activity	Primary active carrier-mediated transport of a protein across a membrane, driven by the hydrolysis of the diphosphate bond of inorganic pyrophosphate, ATP, or another nucleoside triphosphate. The transport protein may or may not be transiently phosphorylated, but the substrate is not phosphorylated.	2.73	2.63	3.34	1.93	0.95
GO:0015464	acetylcholine receptor activity	Combining with acetylcholine to initiate a change in cell activity.	3.11	1.72	0.92	0.97	1.11
GO:0015923	mannosidase activity	Catalysis of the hydrolysis of mannosyl compounds, substances containing a group derived from a cyclic form of mannose or a mannose derivative.	2.31	1.77	1.96	1.69	1.91
GO:0015929	hexosaminidase activity	Catalysis of the cleavage of hexosamine or N-acetylhexosamine residues (e.g. N-acetylglucosamine) residues from gangliosides or other glycoside oligosaccharides.	-2.56	-1.82	2	-1.18	0
GO:0016407	acetyltransferase activity	Catalysis of the transfer of an acetyl group to an acceptor molecule.	3.65	2.39	2.13	1.82	1.16
GO:0016408	C-acyltransferase activity	Catalysis of the transfer of an acyl group to a carbon atom on the acceptor molecule.	-3.3	-1.85	-0.4	-2.02	0.51
GO:0016409	palmitoyltransferase activity	Catalysis of the transfer of a palmitoyl (CH3-[CH2]14-CO-) group to an acceptor molecule.	4.09	2.64	2.7	3.98	2.04
GO:0016538	cyclin-dependent protein kinase regulator activity	Modulates the activity of a cyclin-dependent protein kinase, enzymes of the protein kinase family that are regulated through association with cyclins and other proteins.	-4.1	-3.23	-4.53	-2.94	-1.82
GO:0016563	transcription activator activity	Any transcription regulator activity required for initiation or upregulation of transcription.	2.81	0.57	1.73	0.92	1.35
GO:0016564	transcription repressor activity	Any transcription regulator activity that prevents or downregulates transcription.	2.84	-0.71	1.47	1.07	1.67
GO:0016565	general transcriptional repressor activity	Any activity that stops or downregulates transcription of genes globally, and is not specific to a particular gene or gene set.	2.28	1.66	0	0	-1.91
GO:0016616	oxidoreductase activity, acting on the CH-OH group of donors, NAD or NADP as acceptor	Catalysis of an oxidation-reduction (redox) reaction in which a CH-OH group acts as a hydrogen or electron donor and reduces NAD+ or NADP.	-3.27	-0.82	-1.35	-1.58	1.76
GO:0016651	oxidoreductase activity, acting on NADH or NADPH	Catalysis of an oxidation-reduction (redox) reaction in which NADH or NADPH acts as a hydrogen or electron donor and reduces a hydrogen or electron acceptor.	2.52	2.28	3.6	0.55	1.2
GO:0016670	oxidoreductase activity, acting on sulfur group of donors, oxygen as acceptor	Catalysis of an oxidation-reduction (redox) reaction in which a sulfur-containing group acts as a hydrogen or electron donor and reduces oxygen.	2.74	-0.03	-1.3	-0.35	0.5
GO:0016671	oxidoreductase activity, acting on sulfur group of donors, disulfide as acceptor	Catalysis of an oxidation-reduction (redox) reaction in which a sulfur-containing group acts as a hydrogen or electron donor and reduces disulfide.	2.34	-0.89	-1.46	-0.03	-0.25
GO:0016702	oxidoreductase activity, acting on single donors with incorporation of molecular oxygen, incorporation of two atoms of oxygen	Catalysis of an oxidation-reduction (redox) reaction in which hydrogen or electrons are transferred from one donor, and two oxygen atoms is incorporated into a donor.	2.26	0.13	1.11	1.03	1.39
GO:0016757	transferase activity, transferring glycosyl groups	Catalysis of the transfer of a glycosyl group from one compound (donor) to another (acceptor).	2.5	0.29	2.18	0.75	1.62
GO:0016758	transferase activity, transferring hexosyl groups	Catalysis of the transfer of a hexosyl group from one compound (donor) to another (acceptor).	2.41	0.85	1.73	0.13	1.6
GO:0016765	transferase activity, transferring alkyl or aryl (other than methyl) groups	Catalysis of the transfer of an alkyl or aryl (but not methyl) group from one compound (donor) to another (acceptor).	-2.54	-0.79	-2.12	0	-0.53
GO:0016775	phosphotransferase activity, nitrogenous group as acceptor	Catalysis of the transfer of a phosphorus-containing group from one compound (donor) to a nitrogenous group (acceptor).	2.53	0.61	0.69	0.43	0
GO:0016780	phosphotransferase activity, for other substituted phosphate groups	Catalysis of the transfer of a substituted phosphate group, other than diphosphate or nucleotidyl residues, from one compound (donor) to a another (acceptor).	2.94	1.27	-0.78	1.71	1.12
GO:0016791	phosphatase activity	Catalysis of the hydrolysis of phosphoric monoesters, releasing inorganic phosphate.	2.3	0.89	1.86	0.27	1.38
GO:0016798	hydrolase activity, acting on glycosyl bonds	Catalysis of the hydrolysis of any glycosyl bond.	3.28	2.24	2.74	1.72	1.26
GO:0016799	hydrolase activity, hydrolyzing N-glycosyl compounds	Catalysis of the hydrolysis of any N-glycosyl bond.	3.78	2.93	3.96	3.62	2.02
GO:0016810	hydrolase activity, acting on carbon-nitrogen (but not peptide) bonds	Catalysis of the hydrolysis of any carbon-nitrogen bond, C-N, with the exception of peptide bonds.	3.34	2.59	2.35	2	2.12
GO:0016812	hydrolase activity, acting on carbon-nitrogen (but not peptide) bonds, in cyclic amides	Catalysis of the hydrolysis of any non-peptide carbon-nitrogen bond in a cyclic amide.	-2.8	1.91	-0.68	1.03	2.15
GO:0016820	hydrolase activity, acting on acid anhydrides, catalyzing transmembrane movement of substances	Catalysis of the hydrolysis of an acid anhydride to directly drive the transport of a substance across a membrane.	2.51	-0.9	-1.5	-1.06	-1.7
GO:0016853	isomerase activity	Catalysis of the geometric or structural changes within one molecule. Isomerase is the systematic name for any enzyme of EC class 5.	2.48	0.84	1.78	0.9	1.08
GO:0016857	racemase and epimerase activity, acting on carbohydrates and derivatives	Catalysis of a reaction that alters the configuration of one or more chiral centers in a carbohydrate molecule.	2.29	-1.42	0.98	-0.81	0.28
GO:0016884	carbon-nitrogen ligase activity, with glutamine as amido-N-donor	Catalysis of the transfer of the amide nitrogen of glutamine to a variety of substrates. GATases catalyze two separate reactions at two active sites, which are located either on a single polypeptide chain or on different subunits. In the glutaminase reaction, glutamine is hydrolyzed to glutamate and ammonia, which is added to an acceptor substrate in the synthase reaction.	3.39	1.51	1.12	1.03	1.29
GO:0016892	endoribonuclease activity, producing 3'-phosphomonoesters	Catalysis of the hydrolysis of ester linkages within ribonucleic acids by creating internal breaks to yield 3'-phosphomonoesters.	-3.44	-2.62	-0.55	-1.46	-0.19
GO:0016918	retinal binding	Interacting selectively with retinal, one of the forms of vitamin A. Retinal plays an important role in the visual process in most vertebrates, combining with opsins to form visual pigments in the retina.	2.27	-0.35	-0.7	-1.62	0
GO:0016922	ligand-dependent nuclear receptor binding	Interacting selectively, in a ligand dependent manner, with a nuclear receptor protein.	3.22	1.49	2.14	1.43	0.53
GO:0017110	nucleoside-diphosphatase activity	Catalysis of the reaction: a nucleoside diphosphate + H2O = a nucleotide + phosphate.	-4.39	-2.75	-4.12	-2.91	1.75
GO:0017134	fibroblast growth factor binding	Interacting selectively with fibroblast growth factor.	-3.36	-2.85	-0.94	-1.51	-2.1
GO:0017137	Rab GTPase binding	Interacting selectively with Rab protein, any member of the Rab subfamily of the Ras superfamily of monomeric GTPases.	2.73	1.15	1.27	0.51	1.66
GO:0019239	deaminase activity	Catalysis of the removal of an amino group from a substrate, producing ammonia (NH3).	2.68	2.49	3.74	2.99	1.69
GO:0019787	small conjugating protein ligase activity	Catalysis of ATP-dependent isopeptide bond formation between the carboxy-terminal residues of a small conjugating protein such as ubiquitin or a ubiquitin-like protein, and a substrate lysine residue. This function may be performed alone or in conjunction with an E3, ubiquitin-like protein ligase.	-2.54	-0.5	-1.9	1.48	-1.75
GO:0019901	protein kinase binding	Interacting selectively with a protein kinase, any enzyme that catalyzes the transfer of a phosphate group, usually from ATP, to a protein substrate.	3.23	0.78	1.65	1.37	1.38
GO:0019904	protein domain specific binding	Interacting selectively with a specific domain of a protein.	3.4	-1.18	-1.57	1.03	1.25
GO:0019905	syntaxin binding	Interacting selectively with a syntaxin, a SNAP receptor involved in the docking of synaptic vesicles at the presynaptic zone of a synapse.	-2.63	-1.23	-1.79	1.59	0
GO:0020037	heme binding	Interacting selectively with heme, any compound of iron complexed in a porphyrin (tetrapyrrole) ring.	2.43	0.92	1.93	0.51	0.85
GO:0022857	transmembrane transporter activity	Catalysis of the transfer of a substance from one side of a membrane to the other.	2.49	2.08	2.06	1.59	1.71
GO:0030170	pyridoxal phosphate binding	Interacting selectively with pyridoxal 5' phosphate, 3-hydroxy-5-(hydroxymethyl)-2-methyl4-pyridine carboxaldehyde 5' phosphate, the biologically active form of vitamin B6.	2.64	1.01	1.59	2.18	1.91
GO:0030296	protein tyrosine kinase activator activity	Increases the activity of a protein tyrosine kinase, an enzyme which phosphorylates a tyrosyl phenolic group on a protein.	2.79	0.86	1.65	1.18	0.42
GO:0030332	cyclin binding	Interacting selectively with cyclins, proteins whose levels in a cell varies markedly during the cell cycle, rising steadily until mitosis, then falling abruptly to zero. As cyclins reach a threshold level, they are thought to drive cells into G2 phase and thus to mitosis.	2.45	-0.31	-1.32	-2.01	1.55
GO:0030552	cAMP binding	Interacting selectively with cAMP, the nucleotide cyclic AMP (adenosine 3',5'-cyclophosphate).	2.96	-1.47	-0.11	0	0
GO:0030594	neurotransmitter receptor activity	Combining with a neurotransmitter to initiate a change in cell activity.	3.13	1.47	2.19	2.04	2.42
GO:0030675	Rac GTPase activator activity	Increases the rate of GTP hydrolysis by a GTPase of the Rac family.	-2.35	-0.19	-0.64	-1.11	-1.5
GO:0030955	potassium ion binding	Interacting selectively with potassium (K+) ions.	3.53	0.62	1.07	1.25	1.87
GO:0031072	heat shock protein binding	Interacting selectvely with a heat shock protein, any protein synthesized or activated in response to heat shock.	-3.69	-0.54	2.15	1.85	-1.06
GO:0031267	small GTPase binding	Interacting selectively with a small monomeric GTPase.	2.74	0.46	2.07	2.09	1.11
GO:0031403	lithium ion binding	Interacting selectively with lithium ions (Li+).	2.97	0.8	0	1.25	0.74
GO:0031404	chloride ion binding	Interacting selectively with chloride ions (Cl-).	2.74	2.63	3.74	1.93	2.69
GO:0031625	ubiquitin protein ligase binding	Interacting selectively with a ubiquitin protein ligase enzyme, any of the E3 proteins.	3.56	1.85	1.83	0.83	0
GO:0032036	myosin heavy chain binding	Interacting selectively with a heavy chain of a myosin complex.	2.86	1.86	1.43	0.4	0
GO:0032395	MHC class II receptor activity	Combining with an MHC class II protein complex to initiate a change in cellular activity.	3.99	3.34	3.73	-1.68	0.58
GO:0033558	protein deacetylase activity	Catalysis of the hydrolysis of an acetyl group or groups from a protein substrate.	-3.14	0	-0.54	-1.54	-0.22
GO:0034235	GPI anchor binding	Interacting selectively with any glycosylphosphatidylinositol anchor. GPI anchors serve to attach membrane proteins to the lipid bilayer of cell membranes.	-3.35	-1.53	-1.7	0	-1.01
GO:0034450	ubiquitin-ubiquitin ligase activity	Catalysis of the reaction: Catalysis of the reaction: ATP + ubiquitin + protein N-ubiquityl(n)lysine = AMP + diphosphate + protein N-ubiquityl(n+1)lysine, i.e. the ligation of ubiquitin moieties, via isopeptide bonds, to extend the length of the multiubiquitin chain attached to a substrate protein.	-2.38	-1.71	-3.05	2.51	0.43
GO:0034483	heparan sulfate sulfotransferase activity	Catalysis of the reaction: 3'-phosphoadenosine 5'-phosphosulfate + heparan sulfate = adenosine 3',5'-bisphosphate + sulfated heparan sulfate.	3.87	2.76	-2.12	-0.91	0.25
GO:0034593	phosphatidylinositol bisphosphate phosphatase activity	Catalysis of the removal of one of the two phosphate groups of a phosphatidylinositol bisphosphate.	3.35	-1.42	-0.6	-1.74	0.2
GO:0035014	phosphoinositide 3-kinase regulator activity	Modulates the activity of any of the phosphoinositide 3-kinases (PI3Ks). Regulatory subunits can link a PI3K catalytic subunit to upstream signaling events and help position the catalytic subunits close to their lipid substrates.	-2.67	1.28	1.66	1.57	1.1
GO:0035091	phosphoinositide binding	Interacting selectively with any inositol-containing glycerophospholipid.	2.95	0.96	1.32	0.42	0.95
GO:0035257	nuclear hormone receptor binding	Interacting selectively with a nuclear hormone receptor, a ligand-dependent receptor found in the nucleus of the cell.	3.11	-0.8	2.21	-0.59	0.55
GO:0042056	chemoattractant activity	Providing the environmental signal that initiates the directed movement of a motile cell or organism towards a higher concentration of that signal.	-2.61	-1.29	0.95	-1.83	0.43
GO:0042166	acetylcholine binding	Interacting selectively with acetylcholine, an acetic acid ester of the organic base choline that functions as a neurotransmitter, released at the synapses of parasympathetic nerves and at neuromuscular junctions.	2.42	1.23	-1.27	1.69	-0.88
GO:0042169	SH2 domain binding	Interacting selectively with a SH2 domain (Src homology 2) of a protein, a protein domain of about 100 amino-acid residues and belonging to the alpha + beta domain class.	-3.34	-1.42	1.33	-1.35	1.58
GO:0042393	histone binding	Interacting selectively with a histone, any of a group of water-soluble proteins found in association with the DNA of plant and animal chromosomes. They are involved in the condensation and coiling of chromosomes during cell division and have also been implicated in nonspecific suppression of gene activity.	3.67	2.82	4.13	3.3	-2.11
GO:0042802	identical protein binding	Interacting selectively with an identical protein or proteins.	2.79	0.89	1.78	0.95	1.58
GO:0042803	protein homodimerization activity	Interacting selectively with an identical protein to form a homodimer.	2.57	0.67	1.81	0.94	1.36
GO:0043022	ribosome binding	Interacting selectively with any part of a ribosome.	-2.81	-1.37	-0.77	-1.58	-0.71
GO:0043169	cation binding	Interacting selectively with cations, charged atoms or groups of atoms with a net positive charge.	3.02	1.31	1.11	0	-0.58
GO:0043531	ADP binding	Interacting selectively with ADP, adenosine 5'-diphosphate.	2.92	2.16	2.18	1.43	0.59
GO:0043621	protein self-association	Interacting selectively with a domain within the same polypeptide.	-2.9	-2.15	-2.2	-2	1.5
GO:0045028	purinergic nucleotide receptor activity, G-protein coupled	Combining with a purine nucleotide and transmitting the signal to a heterotrimeric G-protein complex to initiate a change in cell activity.	2.26	1.17	1.71	1.38	0.79
GO:0045182	translation regulator activity	Any substance involved in the initiation, activation, perpetuation, repression or termination of polypeptide synthesis at the ribosome.	2.36	1.27	1.26	0.53	1.68
GO:0046915	transition metal ion transmembrane transporter activity	Catalysis of the transfer of transition metal ions from one side of a membrane to the other. A transition metal is an element whose atom has an incomplete d-subshell of extranuclear electrons, or which gives rise to a cation or cations with an incomplete d-subshell. Transition metals often have more than one valency state. Biologically relevant transition metals include vanadium, manganese, iron,…	5.37	3.91	5.7	2.88	1.36
GO:0046966	thyroid hormone receptor binding	Interacting selectively with a thyroid hormone receptor.	2.32	1.24	2.01	1.14	0.28
GO:0047555	3',5'-cyclic-GMP phosphodiesterase activity	Catalysis of the reaction: guanosine 3',5'-cyclic phosphate + H2O = guanosine 5'-phosphate.	3.3	0.42	-1.58	1.08	-1.95
GO:0048037	cofactor binding	Interacting selectively with a cofactor, a substance that is required for the activity of an enzyme or other protein. Cofactors may be inorganic, such as the metal atoms zinc, iron, and copper in certain forms, or organic, in which case they are referred to as coenzymes. Cofactors may either be bound tightly to active sites or bind loosely with the substrate.	2.53	-1.48	1.99	-1.16	-1.64
GO:0048185	activin binding	Interacting selectively with activin, a dimer of inhibin-beta subunits.	3.72	2.43	3.41	1.98	1.77
GO:0048306	calcium-dependent protein binding	Interacting selectively with any protein or protein complex (a complex of two or more proteins that may include other nonprotein molecules), in the presence of calcium.	-3.14	1.53	2	2.03	-0.52
GO:0048407	platelet-derived growth factor binding	Interacting selectively with platelet-derived growth factor.	2.36	1.54	1.63	1.44	1.56
GO:0048487	beta-tubulin binding	Interacting selectively with the microtubule constituent protein beta-tubulin.	-4.26	-2.73	-3.17	-3.64	-1.34
GO:0050681	androgen receptor binding	Interacting selectively with an androgen receptor.	2.28	1.77	2.2	0.65	0.53
GO:0050733	RS domain binding	Interacting selectively with an RS domain of a protein; RS domains are usually highly phosphorylated and characterized by the presence of arginine (R)/serine (S) dipeptides. The RS domain promotes protein-protein interactions and directs subcellular localization and, in certain situations, nucleocytoplasmic shuttling of individual SR proteins. They also play a role in splicing.	-2.62	-0.64	1.48	0	1.06
GO:0050811	GABA receptor binding	Interacting selectively with the gamma-aminobutyric acid (GABA, 4-aminobutyrate) receptor.	-4.07	-2.85	-3.47	-3.31	1.65
GO:0051059	NF-kappaB binding	Interacting selectively with NF-kappaB, a transcription factor for eukaryotic RNA polymerase II promoters.	2.36	0	0.4	1.4	-0.67
GO:0051082	unfolded protein binding	Interacting selectively with an unfolded protein.	2.76	0.61	-1.63	0.79	-1.09
GO:0051536	iron-sulfur cluster binding	Interacting selectively with an iron-sulfur cluster, a combination of iron and sulfur atoms.	2.89	1.37	1	0.65	1.22
GO:0051537	2 iron, 2 sulfur cluster binding	Interacting selectively with a 2 iron, 2 sulfur (2Fe-2S) cluster; this cluster consists of two iron atoms, with two inorganic sulfur atoms found between the irons and acting as bridging ligands.	2.33	-0.73	0.39	-0.3	0.71
GO:0051766	inositol trisphosphate kinase activity	Catalysis of the reaction: inositol trisphosphate + ATP = inositol tetrakisphosphate + ADP.	-2.26	-1.54	0	0	0
GO:0060229	lipase activator activity	Increases the activity of a lipase, an enzyme that catalyzes of the hydrolysis of a lipid.	2.71	-0.89	1.81	-1.24	0
*Black numbers indicate differentially expressed, activated: (+); repressed: (-) genes.
