# Supplementary material for: Systems Biology Analysis of Brucella Infected Peyer's Patch Reveals Rapid Invasion with Modest Transient Perturbations of the Host Transcriptome
Source: PLoS One. 2013 Dec 9;8(12):e81719. doi: 10.1371/journal.pone.0081719 (PMC3857238; doi:10.1371/journal.pone.0081719)
Supplement: File S1 — Supplemental figures and tables. Figure A in File S1. Validation of Bovine Microarray Results by Quantitative Real Time-PCR. cDNA was synthesized from the same RNA samples used for microarray hybridization. Five randomly selected genes (A = BPI; B = MAPK1; C = MIF; D = CCL2; E = IL8.) that were differentially expressed by microarrays in B. melitensis-infected bovine Peyer's patch between 15 min and 4 h p.i. as compared to non-infected tissues (control) extracted at the same time points, were validated by quantitative RT-PCR. Fold changes was normalized to the expression of GAPDH and calculated using the ΔΔCt method. All tested genes at all time points had fold-changes altered in the same direction in microarray and qRT-PCR. White bars represent fold-change by microarray analysis and black bars represent fold-change by qRT-PCR. Table S1 in File S1. Detailed List of Host Genes with Differential Expression (z-score >|2.24|) in B. melitensis Infected vs. Control Bovine Jejunal-Ileal Peyer's Patch in at least one time point. Black numbers in the body of the table indicate differentially expressed (activated: (+) numbers; repressed: (−) numbers) while red numbers represent non-differentially expressed genes. Table S2 in File S1. Bayesian z-score for All Host Pathways in B. melitensis Infected vs. Control Bovine Jejunal-Ileal Peyer's Patch. Black numbers in the body of the table indicate differentially expressed (activated: (+) numbers; repressed: (−) numbers) while red numbers represent non-differentially expressed genes. Table S3 in File S1. List of All Biological Process-Related Host Genes Differentially Expressed in B. melitensis Infected vs. Control Bovine Jejunal-Ileal Peyer's Patch. Black numbers in the body of the table indicate differentially expressed (activated: (+) numbers; repressed: (−) numbers) while red numbers represent non-differentially expressed genes. Table S4 in File S1. List of All Cellular Component-Related Host Genes Differentially Expressed in B. [file pone.0081719.s001.zip › MS Bmel Final Suppl File Figure Tables 31x2013/Table S11_Group 2 Mol Function.xls]

## Sheet: Sheet1
Table S11. Group 2 - GO Molecular Function Terms Consistently Perturbed (Activated or Repressed) Throughout the Experiment; or GO Terms Not Significantly Perturbed Early but Later; or GO Terms Consistently Altered Perturbation (Activated to Repressed or Vice Versa).
Molecular function	GO_Accession	Name	Description	0.25 h	0.5 h	1 h	2 h	4 h
Binding - Protein binding	GO:0001540	beta-amyloid binding	Interacting selectively with beta-amyloid peptide/protein and/or its precursor.	2.75	3.13	4.97	3.2	2.92
	GO:0001848	complement binding	Interacting selectively with any component or product of the complement cascade.	2.2	0.75	0.73	1.25	2.52
Catalytic activity - peptidase activity	GO:0004197	cysteine-type endopeptidase activity	Catalysis of the hydrolysis of internal, alpha-peptide bonds in a polypeptide chain by a mechanism in which the sulfhydryl group of a cysteine residue at the active center acts as a nucleophile.	3.58	3.26	4.63	2.39	2.56
Catalytic activity - transferase activity	GO:0004364	glutathione transferase activity	Catalysis of the reaction: R-X + glutathione = H-X + R-S-glutathione. R may be an aliphatic, aromatic or heterocyclic group; X may be a sulfate, nitrile or halide group.	3.02	4	2.69	2.92	2.84
	GO:0004629	phospholipase C activity	Catalysis of the reaction: a phospholipid + H2O = 1,2-diacylglycerol + a phosphatidate.	1.81	2.01	0.34	1.48	2.62
Enzyme regulator activity - inhibitor	GO:0004867	serine-type endopeptidase inhibitor activity	Stops, prevents or reduces the activity of serine-type endopeptidases, enzymes that catalyze the hydrolysis of nonterminal peptide bonds in a polypeptide chain; a serine residue (and a histidine residue) are at the active center of the enzyme.	3.66	4.2	4.88	3.04	2.99
	GO:0004890	GABA-A receptor activity	Combining with the amino acid gamma-aminobutyric acid (GABA, 4-aminobutyrate) to initiate a change in cell activity. GABA-A receptors function as chloride channels.	-2.3	1.28	1.42	1.13	2.62
Receptor activity	GO:0005024	transforming growth factor beta receptor activity	Combining with transforming growth factor beta to initiate a change in cell activity.	2.71	2.9	3.42	2.7	2.37
Receptor activity	GO:0005044	scavenger receptor activity	Combining with acetylated low-density lipoproteins, advanced glycation end products, or other polyanionic ligands to initiate a change in cell activity.	3.06	2.69	2.74	2.66	3.31
Binding - Protein binding	GO:0005112	Notch binding	Interacting selectively with the Notch (N) protein, a surface receptor.	2.83	3.22	3.4	3.92	2.64
Binding - Protein binding	GO:0005178	integrin binding	Interacting selectively with an integrin.	3.04	3.53	4.25	2.28	2.73
Transporter activity	GO:0005254	chloride channel activity	Catalysis of facilitated diffusion of a chloride (by an energy-independent process) involving passage through a transmembrane aqueous pore or channel without evidence for a carrier-mediated mechanism.	3.19	2.76	3.06	2.47	2.27
Transporter activity	GO:0005262	calcium channel activity	Catalysis of facilitated diffusion of a calcium (by an energy-independent process) involving passage through a transmembrane aqueous pore or channel without evidence for a carrier-mediated mechanism.	3.7	3.13	3.26	3.15	2.92
Binding - ion binding	GO:0005507	copper ion binding	Interacting selectively with copper (Cu) ions.	3.97	3.68	3.86	3.14	2.54
Binding - lipid binding	GO:0005543	phospholipid binding	Interacting selectively with phospholipids, a class of lipids containing phosphoric acid as a mono- or diester.	-2.89	-2.49	4.05	4.28	2.38
Binding - Protein binding	GO:0008009	chemokine activity	The function of a family of chemotactic pro-inflammatory activation-inducible cytokines acting primarily upon hemopoietic cells in immunoregulatory processes; all chemokines possess a number of conserved cysteine residues involved in intramolecular disulfide bond formation.	3.4	3.46	5.09	-2.5	-2.54
Binding - lipid binding	GO:0008034	lipoprotein binding	Interacting selectively with any conjugated, water-soluble protein in which the nonprotein moiety consists of a lipid or lipids.	2.4	2.94	4.67	3.61	2.26
	GO:0008093	cytoskeletal adaptor activity	The binding activity of a molecule that brings together a cytoskeletal molecule and one or more other molecules, permitting them to function in a coordinated way.	-2.89	1.66	3.36	2.52	2.51
Molecular function	GO:0008159	positive transcription elongation factor activity	Any activity that increases the rate of transcription elongation, the addition of ribonucleotides to an RNA molecule following transcription initiation.	3.49	-3.82	-3.53	-3.54	-3.1
Catalytic activity - transferase activity	GO:0008170	N-methyltransferase activity	Catalysis of the transfer of a methyl group to the nitrogen atom of an acceptor molecule.	3.56	2.52	2.62	2.5	2.89
Catalytic activity - transferase activity	GO:0008175	tRNA methyltransferase activity	Catalysis of the transfer of a methyl group from a donor to a nucleoside residue in a tRNA molecule.	5.73	3.66	4.35	5.51	3.24
Catalytic activity - transferase activity	GO:0008417	fucosyltransferase activity	Catalysis of the transfer of a fucosyl group to an acceptor molecule, typically another carbohydrate or a lipid.	2.87	2.43	4.37	2.66	3.17
Transporter activity	GO:0008517	folic acid transporter activity	Enables the directed movement of folic acid (pteroylglutamic acid) into, out of, within or between cells. Folic acid is widely distributed as a member of the vitamin B complex and is essential for the synthesis of purine and pyrimidines.	4.57	2.86	2.73	2.97	2.85
Transporter activity	GO:0015082	di-, tri-valent inorganic cation transmembrane transporter activity	Catalysis of the transfer of inorganic cations with a valency of two or three from one side of the membrane to the other. Inorganic cations are atoms or small molecules with a positive charge that do not contain carbon in covalent linkage.	3.97	2.98	4.1	2.3	2.58
Catalytic activity - transferase activity	GO:0016406	carnitine O-acyltransferase activity	Catalysis of the transfer of an acyl group to an oxygen atom on the carnitine molecule.	4.89	4.41	2.95	4.48	2.74
Enzyme regulator activity - activator	GO:0016504	protease activator activity	Increases the activity of a protease, any enzyme catalyzes the hydrolysis peptide bonds.	3.61	2.83	2.76	4.62	2.71
Binding - enzyme binding	GO:0017016	Ras GTPase binding	Interacting selectively with any member of the Ras superfamily of monomeric GTPases.	2.83	2.51	3.93	2.61	3.13
Transporter activity - lipid	GO:0017127	cholesterol transporter activity	Enables the directed movement of cholesterol into, out of, within or between cells. Cholesterol is the principal sterol of vertebrates and the precursor of many steroids, including bile acids and steroid hormones.	-2.63	2.24	5.17	3.2	2.65
	GO:0019001	guanyl nucleotide binding	Interacting selectively with guanyl nucleotides, any compound consisting of guanosine esterified with (ortho)phosphate.	-3.32	-2.17	-1.7	-1.6	2.69
Binding - enzyme binding	GO:0019900	kinase binding	Interacting selectively with a kinase, any enzyme that catalyzes the transfer of a phosphate group.	-3.24	3.16	4.7	4.42	2.6
Enzyme regulator activity - inhibitor	GO:0030291	protein serine/threonine kinase inhibitor activity	Stops, prevents or reduces the activity of a protein serine/threonine kinase.	3.5	2.54	3.87	4.63	2.28
Binding - Protein binding	GO:0030331	estrogen receptor binding	Interacting selectively with an estrogen receptor.	4.51	3.38	3.24	3.29	3.34
	GO:0030553	cGMP binding	Interacting selectively with cGMP, the nucleotide cyclic GMP (guanosine 3',5'-cyclophosphate).	2.16	0.99	1.74	0	2.4
Catalytic activity - hydrolase activity	GO:0042623	ATPase activity, coupled	Catalysis of the reaction: ATP + H2O = ADP + phosphate to directly drive some other reaction, for example ion transport across a membrane.	4.08	2.56	3.25	3.01	2.34
Binding - glycoprotein binding	GO:0043394	proteoglycan binding	Interacting selectively with a proteoglycan, any glycoprotein in which the carbohydrate units are glycosaminoglycans.	3.05	3.45	6.1	2.85	2.69
Binding - Protein binding	GO:0050750	low-density lipoprotein receptor binding	Interacting selectively with a low density lipoprotein receptor.	-3.13	4.43	6.01	3.6	3.03
Binding	GO:0050840	extracellular matrix binding	Interacting selectively with a component of the extracellular matrix.	-3.42	2.52	4.08	2.58	2.55
Binding - metal cluster binding	GO:0051539	4 iron, 4 sulfur cluster binding	Interacting selectively with a 4 iron, 4 sulfur (4Fe-4S) cluster; this cluster consists of four iron atoms, with the inorganic sulfur atoms found between the irons and acting as bridging ligands.	4.99	3.47	2.84	2.5	2.62
*Black numbers indicate differentially expressed, activated: (+); repressed: (-) genes.
