# Supplementary material for: Systems Biology Analysis of Brucella Infected Peyer's Patch Reveals Rapid Invasion with Modest Transient Perturbations of the Host Transcriptome
Source: PLoS One. 2013 Dec 9;8(12):e81719. doi: 10.1371/journal.pone.0081719 (PMC3857238; doi:10.1371/journal.pone.0081719)
Supplement: File S1 — Supplemental figures and tables. Figure A in File S1. Validation of Bovine Microarray Results by Quantitative Real Time-PCR. cDNA was synthesized from the same RNA samples used for microarray hybridization. Five randomly selected genes (A = BPI; B = MAPK1; C = MIF; D = CCL2; E = IL8.) that were differentially expressed by microarrays in B. melitensis-infected bovine Peyer's patch between 15 min and 4 h p.i. as compared to non-infected tissues (control) extracted at the same time points, were validated by quantitative RT-PCR. Fold changes was normalized to the expression of GAPDH and calculated using the ΔΔCt method. All tested genes at all time points had fold-changes altered in the same direction in microarray and qRT-PCR. White bars represent fold-change by microarray analysis and black bars represent fold-change by qRT-PCR. Table S1 in File S1. Detailed List of Host Genes with Differential Expression (z-score >|2.24|) in B. melitensis Infected vs. Control Bovine Jejunal-Ileal Peyer's Patch in at least one time point. Black numbers in the body of the table indicate differentially expressed (activated: (+) numbers; repressed: (−) numbers) while red numbers represent non-differentially expressed genes. Table S2 in File S1. Bayesian z-score for All Host Pathways in B. melitensis Infected vs. Control Bovine Jejunal-Ileal Peyer's Patch. Black numbers in the body of the table indicate differentially expressed (activated: (+) numbers; repressed: (−) numbers) while red numbers represent non-differentially expressed genes. Table S3 in File S1. List of All Biological Process-Related Host Genes Differentially Expressed in B. melitensis Infected vs. Control Bovine Jejunal-Ileal Peyer's Patch. Black numbers in the body of the table indicate differentially expressed (activated: (+) numbers; repressed: (−) numbers) while red numbers represent non-differentially expressed genes. Table S4 in File S1. List of All Cellular Component-Related Host Genes Differentially Expressed in B. [file pone.0081719.s001.zip › MS Bmel Final Suppl File Figure Tables 31x2013/Table S12_Summary GO Term Grp 1 and 2 Biological Processes.xls]

## Sheet: Sheet1
Table S12. Comparative Table of Group 1 and Group 2 Gene Ontology Terms Clustered to Primary Immune Related Biological Process Categories.
Group 1	Biological Processes (Immune)			Group 2	Biological Processes (Immune)
GO Class ID	Definition	Count	Percent	GO Class ID	Definition	Count	Percent
GO:0008152	metabolism	174	0.2758	GO:0008152	metabolism	37	0.4512
GO:0006950	stress response	37	0.0586	GO:0009056	catabolism	8	0.0976
GO:0019538	protein metabolism	33	0.0523	GO:0006950	stress response	7	0.0854
GO:0006955	immunology, immune response	29	0.046	GO:0019538	protein metabolism	3	0.0366
GO:0016265	death	26	0.0412	GO:0009605	response to external stimulus	3	0.0366
GO:0001816	cytokine production	26	0.0412	GO:0007155	cell adhesion	3	0.0366
GO:0046649	lymphocyte activation	25	0.0396	GO:0016265	death	2	0.0244
GO:0009056	catabolism	25	0.0396	GO:0016032	viral life cycle	2	0.0244
GO:0006915	apoptosis	23	0.0365	GO:0006915	apoptosis	2	0.0244
GO:0042981	regulation of apoptosis	18	0.0285	GO:0001816	cytokine production	2	0.0244
GO:0042110	T cell activation	17	0.0269	GO:0051249	regulation of lymphocyte activation	1	0.0122
GO:0005975	carbohydrate metabolism	17	0.0269	GO:0050832	defense response to fungi	1	0.0122
GO:0051249	regulation of lymphocyte activation	14	0.0222	GO:0046879	hormone secretion	1	0.0122
GO:0006629	lipid metabolism	13	0.0206	GO:0046649	lymphocyte activation	1	0.0122
GO:0042107	cytokine metabolism	10	0.0158	GO:0042981	regulation of apoptosis	1	0.0122
