# Supplementary material for: Systems Biology Analysis of Brucella Infected Peyer's Patch Reveals Rapid Invasion with Modest Transient Perturbations of the Host Transcriptome
Source: PLoS One. 2013 Dec 9;8(12):e81719. doi: 10.1371/journal.pone.0081719 (PMC3857238; doi:10.1371/journal.pone.0081719)
Supplement: File S1 — Supplemental figures and tables. Figure A in File S1. Validation of Bovine Microarray Results by Quantitative Real Time-PCR. cDNA was synthesized from the same RNA samples used for microarray hybridization. Five randomly selected genes (A = BPI; B = MAPK1; C = MIF; D = CCL2; E = IL8.) that were differentially expressed by microarrays in B. melitensis-infected bovine Peyer's patch between 15 min and 4 h p.i. as compared to non-infected tissues (control) extracted at the same time points, were validated by quantitative RT-PCR. Fold changes was normalized to the expression of GAPDH and calculated using the ΔΔCt method. All tested genes at all time points had fold-changes altered in the same direction in microarray and qRT-PCR. White bars represent fold-change by microarray analysis and black bars represent fold-change by qRT-PCR. Table S1 in File S1. Detailed List of Host Genes with Differential Expression (z-score >|2.24|) in B. melitensis Infected vs. Control Bovine Jejunal-Ileal Peyer's Patch in at least one time point. Black numbers in the body of the table indicate differentially expressed (activated: (+) numbers; repressed: (−) numbers) while red numbers represent non-differentially expressed genes. Table S2 in File S1. Bayesian z-score for All Host Pathways in B. melitensis Infected vs. Control Bovine Jejunal-Ileal Peyer's Patch. Black numbers in the body of the table indicate differentially expressed (activated: (+) numbers; repressed: (−) numbers) while red numbers represent non-differentially expressed genes. Table S3 in File S1. List of All Biological Process-Related Host Genes Differentially Expressed in B. melitensis Infected vs. Control Bovine Jejunal-Ileal Peyer's Patch. Black numbers in the body of the table indicate differentially expressed (activated: (+) numbers; repressed: (−) numbers) while red numbers represent non-differentially expressed genes. Table S4 in File S1. List of All Cellular Component-Related Host Genes Differentially Expressed in B. [file pone.0081719.s001.zip › MS Bmel Final Suppl File Figure Tables 31x2013/Table S13_Group 1 GO Biol process_immune_cluster.xls]

## Sheet: results_go_immune_cluster
Table S13. Group 1 - Detailed Listing of Highly Perturbed Gene Ontology Terms Mapped to Major Immune Related Biological Process.
GO Category	Definition	Count	Percent	GO Terms Mapped to Category	GO Accession
GO:0008152	metabolism	174	0.2758	regulation of protein kinase activity	GO:0045859
				tricarboxylic acid cycle	GO:0006099
				regulation of nitrogen compound metabolic process	GO:0051171
				regulation of tyrosine phosphorylation of STAT protein	GO:0042509
				positive regulation of peptidyl-tyrosine phosphorylation	GO:0050731
				generation of precursor metabolites and energy	GO:0006091
				glutamine family amino acid biosynthetic process	GO:0009084
				glycolysis	GO:0006096
				protein maturation by peptide bond cleavage	GO:0051605
				carbohydrate catabolic process	GO:0016052
				regulation of ARF GTPase activity	GO:0032312
				protein folding	GO:0006457
				proteolysis involved in cellular protein catabolic process	GO:0051603
				regulation of MHC class II biosynthetic process	GO:0045346
				positive regulation of interferon-gamma biosynthetic process	GO:0045078
				removal of superoxide radicals	GO:0019430
				glycerophospholipid metabolic process	GO:0006650
				nucleotide-excision repair, DNA gap filling	GO:0006297
				lipid modification	GO:0030258
				heparan sulfate proteoglycan metabolic process	GO:0030201
				glutamate metabolic process	GO:0006536
				glycogen biosynthetic process	GO:0005978
				positive regulation of DNA replication	GO:0045740
				secondary metabolic process	GO:0019748
				cellular aldehyde metabolic process	GO:0006081
				aromatic amino acid family metabolic process	GO:0009072
				regulation of cellular protein metabolic process	GO:0032268
				NADP metabolic process	GO:0006739
				positive regulation of interleukin-12 biosynthetic process	GO:0045084
				ATP synthesis coupled electron transport	GO:0042773
				cellular carbohydrate biosynthetic process	GO:0034637
				positive regulation of Rho GTPase activity	GO:0032321
				transcription-coupled nucleotide-excision repair	GO:0006283
				DNA synthesis involved in DNA repair	GO:0000731
				glycine metabolic process	GO:0006544
				regulation of phosphorus metabolic process	GO:0051174
				collagen biosynthetic process	GO:0032964
				phospholipid metabolic process	GO:0006644
				carboxylic acid metabolic process	GO:0019752
				positive regulation of chemokine biosynthetic process	GO:0045080
				membrane lipid metabolic process	GO:0006643
				respiratory burst	GO:0045730
				hemoglobin metabolic process	GO:0020027
				ATP catabolic process	GO:0006200
				glutamine family amino acid catabolic process	GO:0009065
				cytokine biosynthetic process	GO:0042089
				gene silencing by RNA	GO:0031047
				glycerol metabolic process	GO:0006071
				inhibition of adenylate cyclase activity by G-protein signaling pathway	GO:0007193
				activation of adenylate cyclase activity by dopamine receptor signaling pathway	GO:0007191
				interleukin-2 biosynthetic process	GO:0042094
				complement activation, alternative pathway	GO:0006957
				norepinephrine metabolic process	GO:0042415
				citrate metabolic process	GO:0006101
				activation of adenylate cyclase activity	GO:0007190
				dopamine metabolic process	GO:0042417
				activation of MAPKKK activity	GO:0000185
				DNA-dependent DNA replication initiation	GO:0006270
				double-strand break repair via homologous recombination	GO:0000724
				fat-soluble vitamin metabolic process	GO:0006775
				ribonucleotide catabolic process	GO:0009261
				fatty acid metabolic process	GO:0006631
				glucose metabolic process	GO:0006006
				cAMP biosynthetic process	GO:0006171
				regulation of cAMP metabolic process	GO:0030814
				tyrosine catabolic process	GO:0006572
				monosaccharide metabolic process	GO:0005996
				fructose metabolic process	GO:0006000
				pyrimidine nucleoside metabolic process	GO:0006213
				L-phenylalanine catabolic process	GO:0006559
				regulation of dephosphorylation	GO:0035303
				regulation of protein amino acid dephosphorylation	GO:0035304
				histone acetylation	GO:0016573
				biosynthetic process	GO:0009058
				negative regulation of protein catabolic process	GO:0042177
				alcohol metabolic process	GO:0006066
				positive regulation of translation	GO:0045727
				MHC class II biosynthetic process	GO:0045342
				regulation of translation	GO:0006417
				tRNA aminoacylation for protein translation	GO:0006418
				respiratory electron transport chain	GO:0022904
				DNA methylation	GO:0006306
				regulation of cellular carbohydrate metabolic process	GO:0010675
				DNA-dependent DNA replication	GO:0006261
				energy reserve metabolic process	GO:0006112
				folic acid and derivative metabolic process	GO:0006760
				nuclear mRNA splicing, via spliceosome	GO:0000398
				receptor biosynthetic process	GO:0032800
				negative regulation of DNA replication	GO:0008156
				galactose metabolic process	GO:0006012
				negative regulation of DNA recombination	GO:0045910
				catecholamine biosynthetic process	GO:0042423
				positive regulation of phosphorylation	GO:0042327
				mannose metabolic process	GO:0006013
				hemoglobin biosynthetic process	GO:0042541
				cellular polysaccharide metabolic process	GO:0044264
				steroid catabolic process	GO:0006706
				sulfur metabolic process	GO:0006790
				cellular carbohydrate metabolic process	GO:0044262
				transcription from RNA polymerase II promoter	GO:0006366
				regulation of phosphate metabolic process	GO:0019220
				glucocorticoid biosynthetic process	GO:0006704
				regulation of metabolic process	GO:0019222
				nucleoside triphosphate catabolic process	GO:0009143
				alcohol catabolic process	GO:0046164
				peptidyl-lysine modification	GO:0018205
				phosphate metabolic process	GO:0006796
				peptidyl-histidine modification	GO:0018202
				phosphorus metabolic process	GO:0006793
				translational elongation	GO:0006414
				nitric oxide biosynthetic process	GO:0006809
				somatic diversification of immune receptors via germline recombination within a single locus	GO:0002562
				activation of transmembrane receptor protein tyrosine kinase activity	GO:0007171
				peptide hormone processing	GO:0016486
				protein amino acid O-linked glycosylation	GO:0006493
				protein processing	GO:0016485
				polyamine metabolic process	GO:0006595
				regulation of epidermal growth factor receptor activity	GO:0007176
				membrane protein ectodomain proteolysis	GO:0006509
				dosage compensation	GO:0007549
				hydrogen peroxide catabolic process	GO:0042744
				ATP metabolic process	GO:0046034
				sphingomyelin metabolic process	GO:0006684
				glycosphingolipid metabolic process	GO:0006687
				tumor necrosis factor biosynthetic process	GO:0042533
				isotype switching	GO:0045190
				regulation of tumor necrosis factor biosynthetic process	GO:0042534
				peptide biosynthetic process	GO:0043043
				nucleoside diphosphate metabolic process	GO:0009132
				polyol biosynthetic process	GO:0046173
				negative regulation of transcription from RNA polymerase II promoter	GO:0000122
				ER-associated protein catabolic process	GO:0030433
				mRNA catabolic process	GO:0006402
				nuclear mRNA 3'-splice site recognition	GO:0000389
				cellular biogenic amine catabolic process	GO:0042402
				thyroid hormone metabolic process	GO:0042403
				porphyrin metabolic process	GO:0006778
				chaperone mediated protein folding requiring cofactor	GO:0051085
				protein amino acid glycosylation	GO:0006486
				activation of adenylate cyclase activity by G-protein signaling pathway	GO:0007189
				lipoprotein catabolic process	GO:0042159
				chitin catabolic process	GO:0006032
				tyrosine phosphorylation of STAT protein	GO:0007260
				chromatin silencing	GO:0006342
				ceramide metabolic process	GO:0006672
				heparan sulfate proteoglycan biosynthetic process	GO:0015012
				protein amino acid dephosphorylation	GO:0006470
				negative regulation of cellular catabolic process	GO:0031330
				peptidyl-amino acid modification	GO:0018193
				protein amino acid sulfation	GO:0006477
				arginine catabolic process	GO:0006527
				protein amino acid deacetylation	GO:0006476
				one-carbon metabolic process	GO:0006730
				regulation of DNA metabolic process	GO:0051052
				N-terminal protein amino acid acetylation	GO:0006474
				negative regulation of survival gene product expression	GO:0008634
				glycolipid metabolic process	GO:0006664
				pyrimidine deoxyribonucleotide metabolic process	GO:0009219
				inositol metabolic process	GO:0006020
				sphingolipid catabolic process	GO:0030149
				protein stabilization	GO:0050821
				activation of JUN kinase activity	GO:0007257
				tetrapyrrole biosynthetic process	GO:0033014
				pseudouridine synthesis	GO:0001522
				negative regulation of cytokine biosynthetic process	GO:0042036
				regulation of cytokine biosynthetic process	GO:0042035
				chemokine biosynthetic process	GO:0042033
				sterol biosynthetic process	GO:0016126
				regulation of gene expression by genetic imprinting	GO:0006349
				negative regulation of protein kinase activity	GO:0006469
				spermidine metabolic process	GO:0008216
				cellular biosynthetic process	GO:0044249
				nucleotide-excision repair, DNA incision	GO:0033683
				protein modification process	GO:0006464
GO:0006950	stress response	37	0.0586	inflammatory response to antigenic stimulus	GO:0002437
				response to unfolded protein	GO:0006986
				response to heat	GO:0009408
				defense response to Gram-positive bacterium	GO:0050830
				natural killer cell mediated cytotoxicity	GO:0042267
				positive regulation of natural killer cell mediated immunity	GO:0002717
				response to cold	GO:0009409
				positive regulation of JNK cascade	GO:0046330
				production of molecular mediator involved in inflammatory response	GO:0002532
				stress-activated MAPK cascade	GO:0051403
				regulation of JNK cascade	GO:0046328
				complement activation, alternative pathway	GO:0006957
				double-strand break repair via homologous recombination	GO:0000724
				removal of superoxide radicals	GO:0019430
				nucleotide-excision repair, DNA gap filling	GO:0006297
				behavioral fear response	GO:0001662
				hydrogen peroxide catabolic process	GO:0042744
				response to oxidative stress	GO:0006979
				regulation of inflammatory response	GO:0050727
				response to stress	GO:0006950
				JNK cascade	GO:0007254
				response to wounding	GO:0009611
				negative regulation of fibrinolysis	GO:0051918
				defense response	GO:0006952
				response to osmotic stress	GO:0006970
				acute-phase response	GO:0006953
				activation of JUN kinase activity	GO:0007257
				DNA damage response, signal transduction	GO:0042770
				defense response to Gram-negative bacterium	GO:0050829
				DNA damage response, signal transduction by p53 class mediator resulting in induction of apoptosis	GO:0042771
				transcription-coupled nucleotide-excision repair	GO:0006283
				negative regulation of inflammatory response	GO:0050728
				DNA synthesis involved in DNA repair	GO:0000731
				regulation of defense response	GO:0031347
				wound healing	GO:0042060
				regulation of inflammatory response to antigenic stimulus	GO:0002861
				nucleotide-excision repair, DNA incision	GO:0033683
GO:0019538	protein metabolism	33	0.0523	hemoglobin biosynthetic process	GO:0042541
				tyrosine phosphorylation of STAT protein	GO:0007260
				hemoglobin metabolic process	GO:0020027
				regulation of tyrosine phosphorylation of STAT protein	GO:0042509
				positive regulation of peptidyl-tyrosine phosphorylation	GO:0050731
				peptidyl-lysine modification	GO:0018205
				peptidyl-histidine modification	GO:0018202
				translational elongation	GO:0006414
				protein maturation by peptide bond cleavage	GO:0051605
				complement activation, alternative pathway	GO:0006957
				protein amino acid dephosphorylation	GO:0006470
				protein amino acid O-linked glycosylation	GO:0006493
				peptide hormone processing	GO:0016486
				protein folding	GO:0006457
				protein processing	GO:0016485
				proteolysis involved in cellular protein catabolic process	GO:0051603
				peptidyl-amino acid modification	GO:0018193
				protein amino acid sulfation	GO:0006477
				membrane protein ectodomain proteolysis	GO:0006509
				protein amino acid deacetylation	GO:0006476
				N-terminal protein amino acid acetylation	GO:0006474
				regulation of protein amino acid dephosphorylation	GO:0035304
				histone acetylation	GO:0016573
				negative regulation of protein catabolic process	GO:0042177
				regulation of cellular protein metabolic process	GO:0032268
				positive regulation of translation	GO:0045727
				activation of JUN kinase activity	GO:0007257
				ER-associated protein catabolic process	GO:0030433
				regulation of translation	GO:0006417
				tRNA aminoacylation for protein translation	GO:0006418
				chaperone mediated protein folding requiring cofactor	GO:0051085
				protein amino acid glycosylation	GO:0006486
				protein modification process	GO:0006464
GO:0006955	immunology, immune response	29	0.046	B cell receptor signaling pathway	GO:0050853
				inflammatory response to antigenic stimulus	GO:0002437
				regulation of cytokine production involved in immune response	GO:0002718
				natural killer cell mediated cytotoxicity	GO:0042267
				positive regulation of natural killer cell mediated immunity	GO:0002717
				immune response to tumor cell	GO:0002418
				T-helper 1 type immune response	GO:0042088
				complement activation, alternative pathway	GO:0006957
				T-helper cell differentiation	GO:0042093
				humoral immune response	GO:0006959
				production of molecular mediator of immune response	GO:0002440
				negative regulation of adaptive immune response based on somatic recombination of immune receptors built from immunoglobulin superfamily domains	GO:0002823
				regulation of adaptive immune response based on somatic recombination of immune receptors built from immunoglobulin superfamily domains	GO:0002822
				germinal center formation	GO:0002467
				immune response-activating cell surface receptor signaling pathway	GO:0002429
				isotype switching	GO:0045190
				positive regulation of immune effector process	GO:0002699
				leukocyte degranulation	GO:0043299
				negative regulation of immune effector process	GO:0002698
				regulation of immune effector process	GO:0002697
				regulation of immune response to tumor cell	GO:0002837
				immune effector process	GO:0002252
				positive regulation of immune response to tumor cell	GO:0002839
				T-helper 2 cell differentiation	GO:0045064
				positive regulation of T cell mediated cytotoxicity	GO:0001916
				regulation of immune response	GO:0050776
				regulation of inflammatory response to antigenic stimulus	GO:0002861
				positive regulation of T-helper cell differentiation	GO:0045624
				immunoglobulin secretion	GO:0048305
GO:0016265	death	26	0.0412	cell death	GO:0008219
				myeloid cell apoptosis	GO:0033028
				natural killer cell mediated cytotoxicity	GO:0042267
				release of cytochrome c from mitochondria	GO:0001836
				neuron apoptosis	GO:0051402
				activation-induced cell death of T cells	GO:0006924
				negative regulation of neuron apoptosis	GO:0043524
				regulation of programmed cell death	GO:0043067
				positive regulation of neuron apoptosis	GO:0043525
				negative regulation of caspase activity	GO:0043154
				regulation of muscle cell apoptosis	GO:0010660
				negative regulation of survival gene product expression	GO:0008634
				activation of pro-apoptotic gene products	GO:0008633
				negative regulation of apoptosis	GO:0043066
				activation of caspase activity by cytochrome c	GO:0008635
				activation of caspase activity	GO:0006919
				anti-apoptosis	GO:0006916
				regulation of apoptosis	GO:0042981
				programmed cell death	GO:0012501
				induction of apoptosis	GO:0006917
				DNA damage response, signal transduction by p53 class mediator resulting in induction of apoptosis	GO:0042771
				regulation of caspase activity	GO:0043281
				regulation of smooth muscle cell apoptosis	GO:0034391
				muscle cell apoptosis	GO:0010657
				smooth muscle cell apoptosis	GO:0034390
				induction of apoptosis by intracellular signals	GO:0008629
GO:0001816	cytokine production	26	0.0412	cytokine secretion	GO:0050663
				regulation of cytokine production involved in immune response	GO:0002718
				negative regulation of interleukin-6 production	GO:0032715
				positive regulation of cytokine secretion	GO:0050715
				positive regulation of cytokine production	GO:0001819
				cytokine biosynthetic process	GO:0042089
				negative regulation of cytokine secretion	GO:0050710
				interleukin-2 biosynthetic process	GO:0042094
				regulation of interferon-alpha production	GO:0032647
				positive regulation of interferon-gamma biosynthetic process	GO:0045078
				regulation of chemokine production	GO:0032642
				regulation of interleukin-2 production	GO:0032663
				interferon-alpha production	GO:0032607
				tumor necrosis factor biosynthetic process	GO:0042533
				regulation of tumor necrosis factor biosynthetic process	GO:0042534
				negative regulation of tumor necrosis factor production	GO:0032720
				interleukin-8 production	GO:0032637
				negative regulation of cytokine biosynthetic process	GO:0042036
				regulation of cytokine biosynthetic process	GO:0042035
				chemokine biosynthetic process	GO:0042033
				positive regulation of interleukin-12 biosynthetic process	GO:0045084
				regulation of interleukin-12 production	GO:0032655
				interleukin-1 production	GO:0032612
				regulation of interleukin-8 production	GO:0032677
				regulation of interleukin-1 production	GO:0032652
				positive regulation of chemokine biosynthetic process	GO:0045080
GO:0046649	lymphocyte activation	25	0.0396	regulation of B cell differentiation	GO:0045577
				positive regulation of B cell proliferation	GO:0030890
				alpha-beta T cell proliferation	GO:0046633
				T cell costimulation	GO:0031295
				regulation of T cell differentiation in the thymus	GO:0033081
				negative regulation of T cell proliferation	GO:0042130
				positive regulation of activated T cell proliferation	GO:0042104
				T-helper cell differentiation	GO:0042093
				natural killer cell activation	GO:0030101
				positive regulation of T cell proliferation	GO:0042102
				B cell differentiation	GO:0030183
				regulation of T cell proliferation	GO:0042129
				negative regulation of T cell differentiation	GO:0045581
				positive regulation of alpha-beta T cell proliferation	GO:0046641
				positive regulation of T cell differentiation	GO:0045582
				lymphocyte activation	GO:0046649
				regulation of B cell activation	GO:0050864
				isotype switching	GO:0045190
				positive thymic T cell selection	GO:0045059
				T cell selection	GO:0045058
				B cell activation	GO:0042113
				T cell activation	GO:0042110
				T-helper 2 cell differentiation	GO:0045064
				positive regulation of T cell activation	GO:0050870
				positive regulation of T-helper cell differentiation	GO:0045624
GO:0009056	catabolism	25	0.0396	steroid catabolic process	GO:0006706
				chitin catabolic process	GO:0006032
				tricarboxylic acid cycle	GO:0006099
				ATP catabolic process	GO:0006200
				nucleoside triphosphate catabolic process	GO:0009143
				glutamine family amino acid catabolic process	GO:0009065
				alcohol catabolic process	GO:0046164
				glycolysis	GO:0006096
				carbohydrate catabolic process	GO:0016052
				ribonucleotide catabolic process	GO:0009261
				regulation of ARF GTPase activity	GO:0032312
				proteolysis involved in cellular protein catabolic process	GO:0051603
				negative regulation of cellular catabolic process	GO:0031330
				tyrosine catabolic process	GO:0006572
				arginine catabolic process	GO:0006527
				membrane protein ectodomain proteolysis	GO:0006509
				hydrogen peroxide catabolic process	GO:0042744
				L-phenylalanine catabolic process	GO:0006559
				negative regulation of protein catabolic process	GO:0042177
				sphingolipid catabolic process	GO:0030149
				mRNA catabolic process	GO:0006402
				ER-associated protein catabolic process	GO:0030433
				cellular biogenic amine catabolic process	GO:0042402
				positive regulation of Rho GTPase activity	GO:0032321
				lipoprotein catabolic process	GO:0042159
GO:0006915	apoptosis	23	0.0365	negative regulation of survival gene product expression	GO:0008634
				regulation of muscle cell apoptosis	GO:0010660
				activation of pro-apoptotic gene products	GO:0008633
				negative regulation of apoptosis	GO:0043066
				activation of caspase activity by cytochrome c	GO:0008635
				activation of caspase activity	GO:0006919
				natural killer cell mediated cytotoxicity	GO:0042267
				myeloid cell apoptosis	GO:0033028
				regulation of apoptosis	GO:0042981
				release of cytochrome c from mitochondria	GO:0001836
				anti-apoptosis	GO:0006916
				induction of apoptosis	GO:0006917
				neuron apoptosis	GO:0051402
				activation-induced cell death of T cells	GO:0006924
				DNA damage response, signal transduction by p53 class mediator resulting in induction of apoptosis	GO:0042771
				negative regulation of neuron apoptosis	GO:0043524
				positive regulation of neuron apoptosis	GO:0043525
				regulation of caspase activity	GO:0043281
				regulation of smooth muscle cell apoptosis	GO:0034391
				muscle cell apoptosis	GO:0010657
				smooth muscle cell apoptosis	GO:0034390
				negative regulation of caspase activity	GO:0043154
				induction of apoptosis by intracellular signals	GO:0008629
GO:0042981	regulation of apoptosis	18	0.0285	negative regulation of survival gene product expression	GO:0008634
				regulation of muscle cell apoptosis	GO:0010660
				activation of pro-apoptotic gene products	GO:0008633
				negative regulation of apoptosis	GO:0043066
				activation of caspase activity by cytochrome c	GO:0008635
				activation of caspase activity	GO:0006919
				natural killer cell mediated cytotoxicity	GO:0042267
				anti-apoptosis	GO:0006916
				regulation of apoptosis	GO:0042981
				induction of apoptosis	GO:0006917
				DNA damage response, signal transduction by p53 class mediator resulting in induction of apoptosis	GO:0042771
				negative regulation of neuron apoptosis	GO:0043524
				positive regulation of neuron apoptosis	GO:0043525
				regulation of caspase activity	GO:0043281
				regulation of smooth muscle cell apoptosis	GO:0034391
				positive regulation of T cell mediated cytotoxicity	GO:0001916
				negative regulation of caspase activity	GO:0043154
				induction of apoptosis by intracellular signals	GO:0008629
GO:0042110	T cell activation	17	0.0269	alpha-beta T cell proliferation	GO:0046633
				T cell costimulation	GO:0031295
				regulation of T cell differentiation in the thymus	GO:0033081
				positive thymic T cell selection	GO:0045059
				negative regulation of T cell proliferation	GO:0042130
				T cell selection	GO:0045058
				T-helper cell differentiation	GO:0042093
				positive regulation of activated T cell proliferation	GO:0042104
				T cell activation	GO:0042110
				T-helper 2 cell differentiation	GO:0045064
				positive regulation of T cell activation	GO:0050870
				positive regulation of T cell proliferation	GO:0042102
				regulation of T cell proliferation	GO:0042129
				positive regulation of alpha-beta T cell proliferation	GO:0046641
				negative regulation of T cell differentiation	GO:0045581
				positive regulation of T-helper cell differentiation	GO:0045624
				positive regulation of T cell differentiation	GO:0045582
GO:0005975	carbohydrate metabolism	17	0.0269	cellular polysaccharide metabolic process	GO:0044264
				chitin catabolic process	GO:0006032
				inositol metabolic process	GO:0006020
				cellular carbohydrate metabolic process	GO:0044262
				glycogen biosynthetic process	GO:0005978
				glycerol metabolic process	GO:0006071
				glycolysis	GO:0006096
				regulation of cellular carbohydrate metabolic process	GO:0010675
				carbohydrate catabolic process	GO:0016052
				cellular carbohydrate biosynthetic process	GO:0034637
				protein amino acid O-linked glycosylation	GO:0006493
				glucose metabolic process	GO:0006006
				protein amino acid glycosylation	GO:0006486
				galactose metabolic process	GO:0006012
				monosaccharide metabolic process	GO:0005996
				fructose metabolic process	GO:0006000
				mannose metabolic process	GO:0006013
GO:0051249	regulation of lymphocyte activation	14	0.0222	regulation of B cell differentiation	GO:0045577
				regulation of B cell activation	GO:0050864
				positive regulation of B cell proliferation	GO:0030890
				T cell costimulation	GO:0031295
				regulation of T cell differentiation in the thymus	GO:0033081
				negative regulation of T cell proliferation	GO:0042130
				positive regulation of activated T cell proliferation	GO:0042104
				positive regulation of T cell activation	GO:0050870
				positive regulation of T cell proliferation	GO:0042102
				regulation of T cell proliferation	GO:0042129
				negative regulation of T cell differentiation	GO:0045581
				positive regulation of alpha-beta T cell proliferation	GO:0046641
				positive regulation of T-helper cell differentiation	GO:0045624
				positive regulation of T cell differentiation	GO:0045582
GO:0006629	lipid metabolism	13	0.0206	glycolipid metabolic process	GO:0006664
				steroid catabolic process	GO:0006706
				sphingomyelin metabolic process	GO:0006684
				glycosphingolipid metabolic process	GO:0006687
				ceramide metabolic process	GO:0006672
				glucocorticoid biosynthetic process	GO:0006704
				sphingolipid catabolic process	GO:0030149
				fatty acid metabolic process	GO:0006631
				sterol biosynthetic process	GO:0016126
				glycerophospholipid metabolic process	GO:0006650
				phospholipid metabolic process	GO:0006644
				lipid modification	GO:0030258
				membrane lipid metabolic process	GO:0006643
GO:0042107	cytokine metabolism	10	0.0158	interleukin-2 biosynthetic process	GO:0042094
				negative regulation of cytokine biosynthetic process	GO:0042036
				regulation of cytokine biosynthetic process	GO:0042035
				positive regulation of interleukin-12 biosynthetic process	GO:0045084
				chemokine biosynthetic process	GO:0042033
				tumor necrosis factor biosynthetic process	GO:0042533
				positive regulation of interferon-gamma biosynthetic process	GO:0045078
				regulation of tumor necrosis factor biosynthetic process	GO:0042534
				cytokine biosynthetic process	GO:0042089
				positive regulation of chemokine biosynthetic process	GO:0045080
