# Supplementary material for: Systems Biology Analysis of Brucella Infected Peyer's Patch Reveals Rapid Invasion with Modest Transient Perturbations of the Host Transcriptome
Source: PLoS One. 2013 Dec 9;8(12):e81719. doi: 10.1371/journal.pone.0081719 (PMC3857238; doi:10.1371/journal.pone.0081719)
Supplement: File S1 — Supplemental figures and tables. Figure A in File S1. Validation of Bovine Microarray Results by Quantitative Real Time-PCR. cDNA was synthesized from the same RNA samples used for microarray hybridization. Five randomly selected genes (A = BPI; B = MAPK1; C = MIF; D = CCL2; E = IL8.) that were differentially expressed by microarrays in B. melitensis-infected bovine Peyer's patch between 15 min and 4 h p.i. as compared to non-infected tissues (control) extracted at the same time points, were validated by quantitative RT-PCR. Fold changes was normalized to the expression of GAPDH and calculated using the ΔΔCt method. All tested genes at all time points had fold-changes altered in the same direction in microarray and qRT-PCR. White bars represent fold-change by microarray analysis and black bars represent fold-change by qRT-PCR. Table S1 in File S1. Detailed List of Host Genes with Differential Expression (z-score >|2.24|) in B. melitensis Infected vs. Control Bovine Jejunal-Ileal Peyer's Patch in at least one time point. Black numbers in the body of the table indicate differentially expressed (activated: (+) numbers; repressed: (−) numbers) while red numbers represent non-differentially expressed genes. Table S2 in File S1. Bayesian z-score for All Host Pathways in B. melitensis Infected vs. Control Bovine Jejunal-Ileal Peyer's Patch. Black numbers in the body of the table indicate differentially expressed (activated: (+) numbers; repressed: (−) numbers) while red numbers represent non-differentially expressed genes. Table S3 in File S1. List of All Biological Process-Related Host Genes Differentially Expressed in B. melitensis Infected vs. Control Bovine Jejunal-Ileal Peyer's Patch. Black numbers in the body of the table indicate differentially expressed (activated: (+) numbers; repressed: (−) numbers) while red numbers represent non-differentially expressed genes. Table S4 in File S1. List of All Cellular Component-Related Host Genes Differentially Expressed in B. [file pone.0081719.s001.zip › MS Bmel Final Suppl File Figure Tables 31x2013/Table S14_Group2 GO Biol process_immune_cluster.xls]

## Sheet: results_go_immune_cluster
Table S14. Group 2 - Detailed Listing of Highly Perturbed Gene Ontology Terms Mapped to Major Immune Related Biological Process.
GO Category	Definition	Count	Percent	GO Terms Mapped to Category	GO Accession
GO:0008152	metabolism	37	0.4512	negative regulation of translation	GO:0017148
				gene expression	GO:0010467
				cyclic nucleotide metabolic process	GO:0009187
				oxygen and reactive oxygen species metabolic process	GO:0006800
				positive regulation of cyclin-dependent protein kinase activity	GO:0045737
				ribonucleoside monophosphate metabolic process	GO:0009161
				pyrimidine nucleotide biosynthetic process	GO:0006221
				pyridine nucleotide biosynthetic process	GO:0019363
				cGMP metabolic process	GO:0046068
				pyrimidine nucleotide metabolic process	GO:0006220
				DNA modification	GO:0006304
				nucleotide biosynthetic process	GO:0009165
				purine nucleotide catabolic process	GO:0006195
				deoxyribonucleotide catabolic process	GO:0009264
				interferon-gamma biosynthetic process	GO:0042095
				positive regulation of glycolysis	GO:0045821
				aromatic compound biosynthetic process	GO:0019438
				coenzyme metabolic process	GO:0006732
				cellular biogenic amine metabolic process	GO:0006576
				macromolecule catabolic process	GO:0009057
				regulation of macromolecule metabolic process	GO:0060255
				regulation of GTPase activity	GO:0043087
				regulation of phosphorylation	GO:0042325
				positive regulation of cellular protein metabolic process	GO:0032270
				ATP synthesis coupled electron transport	GO:0042773
				provirus integration	GO:0019047
				base-excision repair	GO:0006284
				cGMP biosynthetic process	GO:0006182
				serine family amino acid biosynthetic process	GO:0009070
				base-excision repair, AP site formation	GO:0006285
				lipoprotein metabolic process	GO:0042157
				proteasomal ubiquitin-dependent protein catabolic process	GO:0043161
				cyclic nucleotide biosynthetic process	GO:0009190
				positive regulation of cellular biosynthetic process	GO:0031328
				pigment metabolic process	GO:0042440
				lipoprotein biosynthetic process	GO:0042158
				regulation of cellular catabolic process	GO:0031329
GO:0009056	catabolism	8	0.0976	deoxyribonucleotide catabolic process	GO:0009264
				purine nucleotide catabolic process	GO:0006195
				base-excision repair, AP site formation	GO:0006285
				proteasomal ubiquitin-dependent protein catabolic process	GO:0043161
				macromolecule catabolic process	GO:0009057
				positive regulation of glycolysis	GO:0045821
				regulation of GTPase activity	GO:0043087
				regulation of cellular catabolic process	GO:0031329
GO:0006950	stress response	7	0.0854	axon regeneration	GO:0031103
				regulation of blood coagulation	GO:0030193
				DNA damage response, signal transduction resulting in induction of apoptosis	GO:0008630
				base-excision repair	GO:0006284
				defense response to fungus	GO:0050832
				base-excision repair, AP site formation	GO:0006285
				cellular response to starvation	GO:0009267
GO:0019538	protein metabolism	3	0.0366	negative regulation of translation	GO:0017148
				positive regulation of cellular protein metabolic process	GO:0032270
				proteasomal ubiquitin-dependent protein catabolic process	GO:0043161
GO:0009605	response to external stimulus	3	0.0366	negative regulation of response to nutrient levels	GO:0032108
				regulation of blood coagulation	GO:0030193
				cellular response to starvation	GO:0009267
GO:0007155	cell adhesion	3	0.0366	cell-matrix adhesion	GO:0007160
				positive regulation of cell-substrate adhesion	GO:0010811
				neuron cell-cell adhesion	GO:0007158
GO:0016265	death	2	0.0244	apoptotic nuclear change	GO:0030262
				DNA damage response, signal transduction resulting in induction of apoptosis	GO:0008630
GO:0016032	viral life cycle	2	0.0244	provirus integration	GO:0019047
				regulation of viral genome replication	GO:0045069
GO:0006915	apoptosis	2	0.0244	apoptotic nuclear change	GO:0030262
				DNA damage response, signal transduction resulting in induction of apoptosis	GO:0008630
GO:0001816	cytokine production	2	0.0244	regulation of interferon-gamma production	GO:0032649
				interferon-gamma biosynthetic process	GO:0042095
