# Supplementary material for: Systems Biology Analysis of Brucella Infected Peyer's Patch Reveals Rapid Invasion with Modest Transient Perturbations of the Host Transcriptome
Source: PLoS One. 2013 Dec 9;8(12):e81719. doi: 10.1371/journal.pone.0081719 (PMC3857238; doi:10.1371/journal.pone.0081719)
Supplement: File S1 — Supplemental figures and tables. Figure A in File S1. Validation of Bovine Microarray Results by Quantitative Real Time-PCR. cDNA was synthesized from the same RNA samples used for microarray hybridization. Five randomly selected genes (A = BPI; B = MAPK1; C = MIF; D = CCL2; E = IL8.) that were differentially expressed by microarrays in B. melitensis-infected bovine Peyer's patch between 15 min and 4 h p.i. as compared to non-infected tissues (control) extracted at the same time points, were validated by quantitative RT-PCR. Fold changes was normalized to the expression of GAPDH and calculated using the ΔΔCt method. All tested genes at all time points had fold-changes altered in the same direction in microarray and qRT-PCR. White bars represent fold-change by microarray analysis and black bars represent fold-change by qRT-PCR. Table S1 in File S1. Detailed List of Host Genes with Differential Expression (z-score >|2.24|) in B. melitensis Infected vs. Control Bovine Jejunal-Ileal Peyer's Patch in at least one time point. Black numbers in the body of the table indicate differentially expressed (activated: (+) numbers; repressed: (−) numbers) while red numbers represent non-differentially expressed genes. Table S2 in File S1. Bayesian z-score for All Host Pathways in B. melitensis Infected vs. Control Bovine Jejunal-Ileal Peyer's Patch. Black numbers in the body of the table indicate differentially expressed (activated: (+) numbers; repressed: (−) numbers) while red numbers represent non-differentially expressed genes. Table S3 in File S1. List of All Biological Process-Related Host Genes Differentially Expressed in B. melitensis Infected vs. Control Bovine Jejunal-Ileal Peyer's Patch. Black numbers in the body of the table indicate differentially expressed (activated: (+) numbers; repressed: (−) numbers) while red numbers represent non-differentially expressed genes. Table S4 in File S1. List of All Cellular Component-Related Host Genes Differentially Expressed in B. [file pone.0081719.s001.zip › MS Bmel Final Suppl File Figure Tables 31x2013/Table S15_Summary Grp 1 and 2 Cellular Component.xls]

## Sheet: Sheet1
Table S15. Comparative Table of Goup 1 and Group 2 Gene Ontology Terms Clustered to Primary Cellular Component Categories.
Group 1	Cellular Components			Group 2	Cellular Components
GO Class ID	Definition	Count	Percent	GO Class ID	Definition	Count	Percent
GO:0044464	cell part	115	0.3605	GO:0044464	cell part	21	0.4118
GO:0043226	organelle	75	0.2351	GO:0043226	organelle	10	0.1961
GO:0044422	organelle part	57	0.1787	GO:0044422	organelle part	6	0.1176
GO:0032991	macromolecular complex	44	0.1379	GO:0044421	extracellular region part	5	0.098
GO:0031974	membrane-enclosed lumen	13	0.0408	GO:0005576	extracellular region	5	0.098
GO:0044421	extracellular region part	6	0.0188	GO:0032991	macromolecular complex	4	0.0784
GO:0005576	extracellular region	6	0.0188
GO:0045202	synapse	2	0.0063
GO:0044456	synapse part	1	0.0031
