# Supplementary material for: Systems Biology Analysis of Brucella Infected Peyer's Patch Reveals Rapid Invasion with Modest Transient Perturbations of the Host Transcriptome
Source: PLoS One. 2013 Dec 9;8(12):e81719. doi: 10.1371/journal.pone.0081719 (PMC3857238; doi:10.1371/journal.pone.0081719)
Supplement: File S1 — Supplemental figures and tables. Figure A in File S1. Validation of Bovine Microarray Results by Quantitative Real Time-PCR. cDNA was synthesized from the same RNA samples used for microarray hybridization. Five randomly selected genes (A = BPI; B = MAPK1; C = MIF; D = CCL2; E = IL8.) that were differentially expressed by microarrays in B. melitensis-infected bovine Peyer's patch between 15 min and 4 h p.i. as compared to non-infected tissues (control) extracted at the same time points, were validated by quantitative RT-PCR. Fold changes was normalized to the expression of GAPDH and calculated using the ΔΔCt method. All tested genes at all time points had fold-changes altered in the same direction in microarray and qRT-PCR. White bars represent fold-change by microarray analysis and black bars represent fold-change by qRT-PCR. Table S1 in File S1. Detailed List of Host Genes with Differential Expression (z-score >|2.24|) in B. melitensis Infected vs. Control Bovine Jejunal-Ileal Peyer's Patch in at least one time point. Black numbers in the body of the table indicate differentially expressed (activated: (+) numbers; repressed: (−) numbers) while red numbers represent non-differentially expressed genes. Table S2 in File S1. Bayesian z-score for All Host Pathways in B. melitensis Infected vs. Control Bovine Jejunal-Ileal Peyer's Patch. Black numbers in the body of the table indicate differentially expressed (activated: (+) numbers; repressed: (−) numbers) while red numbers represent non-differentially expressed genes. Table S3 in File S1. List of All Biological Process-Related Host Genes Differentially Expressed in B. melitensis Infected vs. Control Bovine Jejunal-Ileal Peyer's Patch. Black numbers in the body of the table indicate differentially expressed (activated: (+) numbers; repressed: (−) numbers) while red numbers represent non-differentially expressed genes. Table S4 in File S1. List of All Cellular Component-Related Host Genes Differentially Expressed in B. [file pone.0081719.s001.zip › MS Bmel Final Suppl File Figure Tables 31x2013/Table S16_Group1 GO cell component_cluster.xls]

## Sheet: results_go_cellular_component_c
Table S16. Detailed Listing of Highly Perturbed Gene Ontology Terms Mapped to Major Cellular Component Categories.
GO Category	Definition	Count	Percent	GO Terms Mapped to Category	GO Accession
GO:0044464	cell part	115	0.3605	trans-Golgi network	GO:0005802
				cis-Golgi network	GO:0005801
				protein phosphatase type 2A complex	GO:0000159
				cell projection	GO:0042995
				transcriptional repressor complex	GO:0017053
				ER-Golgi intermediate compartment membrane	GO:0033116
				cytoskeletal part	GO:0044430
				melanosome	GO:0042470
				microsome	GO:0005792
				centrosome	GO:0005813
				ER-Golgi intermediate compartment	GO:0005793
				RNA polymerase complex	GO:0030880
				Golgi stack	GO:0005795
				centriole	GO:0005814
				nicotinic acetylcholine-gated receptor-channel complex	GO:0005892
				smooth endoplasmic reticulum	GO:0005790
				spindle pole	GO:0000922
				integral to endoplasmic reticulum membrane	GO:0030176
				filopodium	GO:0030175
				growth cone	GO:0030426
				nuclear outer membrane	GO:0005640
				voltage-gated potassium channel complex	GO:0008076
				T cell receptor complex	GO:0042101
				nuclear envelope lumen	GO:0005641
				perikaryon	GO:0043204
				anchored to plasma membrane	GO:0046658
				peroxisomal membrane	GO:0005778
				peroxisome	GO:0005777
				immunological synapse	GO:0001772
				cell projection membrane	GO:0031253
				condensed nuclear chromosome	GO:0000794
				autophagic vacuole	GO:0005776
				cation channel complex	GO:0034703
				chaperonin-containing T-complex	GO:0005832
				late endosome	GO:0005770
				heterotrimeric G-protein complex	GO:0005834
				soluble fraction	GO:0005625
				cytoplasmic vesicle	GO:0031410
				brush border	GO:0005903
				coated pit	GO:0005905
				histone methyltransferase complex	GO:0035097
				clathrin-coated endocytic vesicle	GO:0045334
				integral to membrane of membrane fraction	GO:0000299
				cytoplasmic membrane-bounded vesicle	GO:0016023
				early endosome	GO:0005769
				endosome	GO:0005768
				heterochromatin	GO:0000792
				striated muscle thick filament	GO:0005863
				intrinsic to membrane	GO:0031224
				lysosomal membrane	GO:0005765
				lysosome	GO:0005764
				intracellular membrane-bounded organelle	GO:0043231
				mitochondrial large ribosomal subunit	GO:0005762
				clathrin coat	GO:0030118
				plasma membrane part	GO:0044459
				mitochondrial matrix	GO:0005759
				histone acetyltransferase complex	GO:0000123
				nuclear origin of replication recognition complex	GO:0005664
				nucleosome	GO:0000786
				synaptosome	GO:0019717
				pericentriolar material	GO:0000242
				eukaryotic translation elongation factor 1 complex	GO:0005853
				chromosome, telomeric region	GO:0000781
				nuclear membrane	GO:0031965
				AP-2 adaptor complex	GO:0030122
				postsynaptic density	GO:0014069
				lamellipodium	GO:0030027
				mitochondrial proton-transporting ATP synthase complex	GO:0005753
				mitochondrial inner membrane presequence translocase complex	GO:0005744
				pore complex	GO:0046930
				cilium	GO:0005929
				cyclin-dependent protein kinase holoenzyme complex	GO:0000307
				cell part	GO:0044464
				kinetochore	GO:0000776
				pronucleus	GO:0045120
				polysome	GO:0005844
				A band	GO:0031672
				photoreceptor outer segment	GO:0001750
				extrinsic to membrane	GO:0019898
				I band	GO:0031674
				nuclear replisome	GO:0043601
				actin filament	GO:0005884
				mitochondrial outer membrane	GO:0005741
				mitochondrial envelope	GO:0005740
				myosin complex	GO:0016459
				sex chromatin	GO:0001739
				cornified envelope	GO:0001533
				flotillin complex	GO:0016600
				basolateral plasma membrane	GO:0016323
				unconventional myosin complex	GO:0016461
				signalosome	GO:0008180
				terminal button	GO:0043195
				GPI-anchor transamidase complex	GO:0042765
				Golgi transport complex	GO:0017119
				secretory granule	GO:0030141
				ATP-binding cassette (ABC) transporter complex	GO:0043190
				cytoplasmic vesicle membrane	GO:0030659
				PcG protein complex	GO:0031519
				transcription factor complex	GO:0005667
				cAMP-dependent protein kinase complex	GO:0005952
				transcription factor TFIID complex	GO:0005669
				microtubule	GO:0005874
				sarcoplasmic reticulum membrane	GO:0033017
				nucleolar part	GO:0044452
				cytosolic part	GO:0044445
				nuclear body	GO:0016604
				contractile fiber part	GO:0044449
				Golgi membrane	GO:0000139
				nuclear speck	GO:0016607
				cytosolic small ribosomal subunit	GO:0022627
				PML body	GO:0016605
				early endosome membrane	GO:0031901
				striated muscle thin filament	GO:0005865
				integrator complex	GO:0032039
				cytosolic large ribosomal subunit	GO:0022625
GO:0043226	organelle	75	0.2351	heterochromatin	GO:0000792
				trans-Golgi network	GO:0005802
				cis-Golgi network	GO:0005801
				striated muscle thick filament	GO:0005863
				lysosomal membrane	GO:0005765
				lysosome	GO:0005764
				intracellular membrane-bounded organelle	GO:0043231
				mitochondrial large ribosomal subunit	GO:0005762
				ER-Golgi intermediate compartment membrane	GO:0033116
				mitochondrial matrix	GO:0005759
				transcriptional repressor complex	GO:0017053
				histone acetyltransferase complex	GO:0000123
				nuclear origin of replication recognition complex	GO:0005664
				nucleosome	GO:0000786
				pericentriolar material	GO:0000242
				cytoskeletal part	GO:0044430
				melanosome	GO:0042470
				nuclear membrane	GO:0031965
				chromosome, telomeric region	GO:0000781
				centrosome	GO:0005813
				Golgi stack	GO:0005795
				centriole	GO:0005814
				AP-2 adaptor complex	GO:0030122
				postsynaptic density	GO:0014069
				mitochondrial proton-transporting ATP synthase complex	GO:0005753
				smooth endoplasmic reticulum	GO:0005790
				mitochondrial inner membrane presequence translocase complex	GO:0005744
				spindle pole	GO:0000922
				kinetochore	GO:0000776
				pronucleus	GO:0045120
				A band	GO:0031672
				I band	GO:0031674
				nuclear replisome	GO:0043601
				actin filament	GO:0005884
				integral to endoplasmic reticulum membrane	GO:0030176
				mitochondrial outer membrane	GO:0005741
				mitochondrial envelope	GO:0005740
				myosin complex	GO:0016459
				sex chromatin	GO:0001739
				cornified envelope	GO:0001533
				nuclear outer membrane	GO:0005640
				unconventional myosin complex	GO:0016461
				signalosome	GO:0008180
				nuclear envelope lumen	GO:0005641
				GPI-anchor transamidase complex	GO:0042765
				Golgi transport complex	GO:0017119
				secretory granule	GO:0030141
				cytoplasmic vesicle membrane	GO:0030659
				peroxisomal membrane	GO:0005778
				peroxisome	GO:0005777
				PcG protein complex	GO:0031519
				transcription factor complex	GO:0005667
				condensed nuclear chromosome	GO:0000794
				transcription factor TFIID complex	GO:0005669
				autophagic vacuole	GO:0005776
				late endosome	GO:0005770
				microtubule	GO:0005874
				sarcoplasmic reticulum membrane	GO:0033017
				cytoplasmic vesicle	GO:0031410
				nucleolar part	GO:0044452
				nuclear body	GO:0016604
				histone methyltransferase complex	GO:0035097
				clathrin-coated endocytic vesicle	GO:0045334
				contractile fiber part	GO:0044449
				Golgi membrane	GO:0000139
				nuclear speck	GO:0016607
				cytosolic small ribosomal subunit	GO:0022627
				early endosome membrane	GO:0031901
				PML body	GO:0016605
				integrator complex	GO:0032039
				striated muscle thin filament	GO:0005865
				cytoplasmic membrane-bounded vesicle	GO:0016023
				cytosolic large ribosomal subunit	GO:0022625
				early endosome	GO:0005769
				endosome	GO:0005768
GO:0044422	organelle part	57	0.1787	heterochromatin	GO:0000792
				trans-Golgi network	GO:0005802
				cis-Golgi network	GO:0005801
				striated muscle thick filament	GO:0005863
				lysosomal membrane	GO:0005765
				mitochondrial large ribosomal subunit	GO:0005762
				ER-Golgi intermediate compartment membrane	GO:0033116
				mitochondrial matrix	GO:0005759
				transcriptional repressor complex	GO:0017053
				histone acetyltransferase complex	GO:0000123
				nuclear origin of replication recognition complex	GO:0005664
				nucleosome	GO:0000786
				pericentriolar material	GO:0000242
				cytoskeletal part	GO:0044430
				chromosome, telomeric region	GO:0000781
				centrosome	GO:0005813
				nuclear membrane	GO:0031965
				Golgi stack	GO:0005795
				centriole	GO:0005814
				AP-2 adaptor complex	GO:0030122
				postsynaptic density	GO:0014069
				mitochondrial proton-transporting ATP synthase complex	GO:0005753
				mitochondrial inner membrane presequence translocase complex	GO:0005744
				spindle pole	GO:0000922
				kinetochore	GO:0000776
				nuclear replisome	GO:0043601
				actin filament	GO:0005884
				mitochondrial outer membrane	GO:0005741
				integral to endoplasmic reticulum membrane	GO:0030176
				mitochondrial envelope	GO:0005740
				myosin complex	GO:0016459
				sex chromatin	GO:0001739
				nuclear outer membrane	GO:0005640
				unconventional myosin complex	GO:0016461
				signalosome	GO:0008180
				nuclear envelope lumen	GO:0005641
				GPI-anchor transamidase complex	GO:0042765
				Golgi transport complex	GO:0017119
				peroxisomal membrane	GO:0005778
				cytoplasmic vesicle membrane	GO:0030659
				PcG protein complex	GO:0031519
				transcription factor complex	GO:0005667
				condensed nuclear chromosome	GO:0000794
				transcription factor TFIID complex	GO:0005669
				microtubule	GO:0005874
				sarcoplasmic reticulum membrane	GO:0033017
				nucleolar part	GO:0044452
				nuclear body	GO:0016604
				histone methyltransferase complex	GO:0035097
				Golgi membrane	GO:0000139
				nuclear speck	GO:0016607
				cytosolic small ribosomal subunit	GO:0022627
				PML body	GO:0016605
				early endosome membrane	GO:0031901
				integrator complex	GO:0032039
				striated muscle thin filament	GO:0005865
				cytosolic large ribosomal subunit	GO:0022625
GO:0032991	macromolecular complex	44	0.1379	striated muscle thick filament	GO:0005863
				nuclear replisome	GO:0043601
				actin filament	GO:0005884
				chylomicron	GO:0042627
				protein phosphatase type 2A complex	GO:0000159
				myosin complex	GO:0016459
				flotillin complex	GO:0016600
				clathrin coat	GO:0030118
				mitochondrial large ribosomal subunit	GO:0005762
				unconventional myosin complex	GO:0016461
				signalosome	GO:0008180
				T cell receptor complex	GO:0042101
				transcriptional repressor complex	GO:0017053
				voltage-gated potassium channel complex	GO:0008076
				low-density lipoprotein particle	GO:0034362
				histone acetyltransferase complex	GO:0000123
				GPI-anchor transamidase complex	GO:0042765
				Golgi transport complex	GO:0017119
				nuclear origin of replication recognition complex	GO:0005664
				nucleosome	GO:0000786
				ATP-binding cassette (ABC) transporter complex	GO:0043190
				PcG protein complex	GO:0031519
				transcription factor complex	GO:0005667
				RNA polymerase complex	GO:0030880
				eukaryotic translation elongation factor 1 complex	GO:0005853
				cAMP-dependent protein kinase complex	GO:0005952
				transcription factor TFIID complex	GO:0005669
				cation channel complex	GO:0034703
				chaperonin-containing T-complex	GO:0005832
				AP-2 adaptor complex	GO:0030122
				heterotrimeric G-protein complex	GO:0005834
				microtubule	GO:0005874
				nicotinic acetylcholine-gated receptor-channel complex	GO:0005892
				mitochondrial proton-transporting ATP synthase complex	GO:0005753
				receptor complex	GO:0043235
				mitochondrial inner membrane presequence translocase complex	GO:0005744
				pore complex	GO:0046930
				histone methyltransferase complex	GO:0035097
				cytosolic small ribosomal subunit	GO:0022627
				cyclin-dependent protein kinase holoenzyme complex	GO:0000307
				integrator complex	GO:0032039
				kinetochore	GO:0000776
				cytosolic large ribosomal subunit	GO:0022625
				polysome	GO:0005844
GO:0031974	membrane-enclosed lumen	13	0.0408	transcription factor complex	GO:0005667
				transcription factor TFIID complex	GO:0005669
				nucleolar part	GO:0044452
				mitochondrial large ribosomal subunit	GO:0005762
				nuclear body	GO:0016604
				histone methyltransferase complex	GO:0035097
				nuclear speck	GO:0016607
				mitochondrial matrix	GO:0005759
				PML body	GO:0016605
				transcriptional repressor complex	GO:0017053
				histone acetyltransferase complex	GO:0000123
				nuclear envelope lumen	GO:0005641
				integrator complex	GO:0032039
GO:0044421	extracellular region part	6	0.0188	extracellular matrix	GO:0031012
				collagen	GO:0005581
				low-density lipoprotein particle	GO:0034362
				chylomicron	GO:0042627
				basal lamina	GO:0005605
				proteinaceous extracellular matrix	GO:0005578
GO:0005576	extracellular region	6	0.0188	extracellular matrix	GO:0031012
				collagen	GO:0005581
				low-density lipoprotein particle	GO:0034362
				chylomicron	GO:0042627
				basal lamina	GO:0005605
				proteinaceous extracellular matrix	GO:0005578
GO:0045202	synapse	2	0.0063	synapse	GO:0045202
				postsynaptic density	GO:0014069
GO:0044456	synapse part	1	0.0031	postsynaptic density	GO:0014069
