# Supplementary material for: Systems Biology Analysis of Brucella Infected Peyer's Patch Reveals Rapid Invasion with Modest Transient Perturbations of the Host Transcriptome
Source: PLoS One. 2013 Dec 9;8(12):e81719. doi: 10.1371/journal.pone.0081719 (PMC3857238; doi:10.1371/journal.pone.0081719)
Supplement: File S1 — Supplemental figures and tables. Figure A in File S1. Validation of Bovine Microarray Results by Quantitative Real Time-PCR. cDNA was synthesized from the same RNA samples used for microarray hybridization. Five randomly selected genes (A = BPI; B = MAPK1; C = MIF; D = CCL2; E = IL8.) that were differentially expressed by microarrays in B. melitensis-infected bovine Peyer's patch between 15 min and 4 h p.i. as compared to non-infected tissues (control) extracted at the same time points, were validated by quantitative RT-PCR. Fold changes was normalized to the expression of GAPDH and calculated using the ΔΔCt method. All tested genes at all time points had fold-changes altered in the same direction in microarray and qRT-PCR. White bars represent fold-change by microarray analysis and black bars represent fold-change by qRT-PCR. Table S1 in File S1. Detailed List of Host Genes with Differential Expression (z-score >|2.24|) in B. melitensis Infected vs. Control Bovine Jejunal-Ileal Peyer's Patch in at least one time point. Black numbers in the body of the table indicate differentially expressed (activated: (+) numbers; repressed: (−) numbers) while red numbers represent non-differentially expressed genes. Table S2 in File S1. Bayesian z-score for All Host Pathways in B. melitensis Infected vs. Control Bovine Jejunal-Ileal Peyer's Patch. Black numbers in the body of the table indicate differentially expressed (activated: (+) numbers; repressed: (−) numbers) while red numbers represent non-differentially expressed genes. Table S3 in File S1. List of All Biological Process-Related Host Genes Differentially Expressed in B. melitensis Infected vs. Control Bovine Jejunal-Ileal Peyer's Patch. Black numbers in the body of the table indicate differentially expressed (activated: (+) numbers; repressed: (−) numbers) while red numbers represent non-differentially expressed genes. Table S4 in File S1. List of All Cellular Component-Related Host Genes Differentially Expressed in B. [file pone.0081719.s001.zip › MS Bmel Final Suppl File Figure Tables 31x2013/Table S17_Group2 GO cell component_cluster.xls]

## Sheet: results_go_cellular_component_c
Table S17. Group 2 - Detailed Listing of Highly Perturbed Gene Ontology Terms Mapped to Major Cellular Component Categories.
GO Category	Definition	Count	Percent	GO Terms Mapped to Category	GO Accession
GO:0044464	cell part	21	0.4118	intermediate filament	GO:0005882
				neurofilament cytoskeleton	GO:0060053
				neuron projection	GO:0043005
				condensed chromosome	GO:0000793
				vacuolar membrane	GO:0005774
				axon	GO:0030424
				cell junction	GO:0030054
				chromosome	GO:0005694
				ruffle	GO:0001726
				dendrite	GO:0030425
				sarcolemma	GO:0042383
				filamentous actin	GO:0031941
				nuclear chromosome part	GO:0044454
				dendritic spine	GO:0043197
				integral to organelle membrane	GO:0031301
				ciliary rootlet	GO:0035253
				costamere	GO:0043034
				neuronal cell body	GO:0043025
				gap junction	GO:0005921
				cell leading edge	GO:0031252
				extrinsic to plasma membrane	GO:0019897
GO:0043226	organelle	10	0.1961	intermediate filament	GO:0005882
				neurofilament cytoskeleton	GO:0060053
				vacuolar membrane	GO:0005774
				condensed chromosome	GO:0000793
				filamentous actin	GO:0031941
				nuclear chromosome part	GO:0044454
				integral to organelle membrane	GO:0031301
				chromosome	GO:0005694
				ciliary rootlet	GO:0035253
				costamere	GO:0043034
GO:0044422	organelle part	6	0.1176	intermediate filament	GO:0005882
				vacuolar membrane	GO:0005774
				filamentous actin	GO:0031941
				nuclear chromosome part	GO:0044454
				integral to organelle membrane	GO:0031301
				ciliary rootlet	GO:0035253
GO:0044421	extracellular region part	5	0.098	very-low-density lipoprotein particle	GO:0034361
				high-density lipoprotein particle	GO:0034364
				interstitial matrix	GO:0005614
				extracellular region part	GO:0044421
				basement membrane	GO:0005604
GO:0005576	extracellular region	5	0.098	very-low-density lipoprotein particle	GO:0034361
				high-density lipoprotein particle	GO:0034364
				interstitial matrix	GO:0005614
				extracellular region part	GO:0044421
				basement membrane	GO:0005604
GO:0032991	macromolecular complex	4	0.0784	very-low-density lipoprotein particle	GO:0034361
				intermediate filament	GO:0005882
				filamentous actin	GO:0031941
				high-density lipoprotein particle	GO:0034364
