# Supplementary material for: Systems Biology Analysis of Brucella Infected Peyer's Patch Reveals Rapid Invasion with Modest Transient Perturbations of the Host Transcriptome
Source: PLoS One. 2013 Dec 9;8(12):e81719. doi: 10.1371/journal.pone.0081719 (PMC3857238; doi:10.1371/journal.pone.0081719)
Supplement: File S1 — Supplemental figures and tables. Figure A in File S1. Validation of Bovine Microarray Results by Quantitative Real Time-PCR. cDNA was synthesized from the same RNA samples used for microarray hybridization. Five randomly selected genes (A = BPI; B = MAPK1; C = MIF; D = CCL2; E = IL8.) that were differentially expressed by microarrays in B. melitensis-infected bovine Peyer's patch between 15 min and 4 h p.i. as compared to non-infected tissues (control) extracted at the same time points, were validated by quantitative RT-PCR. Fold changes was normalized to the expression of GAPDH and calculated using the ΔΔCt method. All tested genes at all time points had fold-changes altered in the same direction in microarray and qRT-PCR. White bars represent fold-change by microarray analysis and black bars represent fold-change by qRT-PCR. Table S1 in File S1. Detailed List of Host Genes with Differential Expression (z-score >|2.24|) in B. melitensis Infected vs. Control Bovine Jejunal-Ileal Peyer's Patch in at least one time point. Black numbers in the body of the table indicate differentially expressed (activated: (+) numbers; repressed: (−) numbers) while red numbers represent non-differentially expressed genes. Table S2 in File S1. Bayesian z-score for All Host Pathways in B. melitensis Infected vs. Control Bovine Jejunal-Ileal Peyer's Patch. Black numbers in the body of the table indicate differentially expressed (activated: (+) numbers; repressed: (−) numbers) while red numbers represent non-differentially expressed genes. Table S3 in File S1. List of All Biological Process-Related Host Genes Differentially Expressed in B. melitensis Infected vs. Control Bovine Jejunal-Ileal Peyer's Patch. Black numbers in the body of the table indicate differentially expressed (activated: (+) numbers; repressed: (−) numbers) while red numbers represent non-differentially expressed genes. Table S4 in File S1. List of All Cellular Component-Related Host Genes Differentially Expressed in B. [file pone.0081719.s001.zip › MS Bmel Final Suppl File Figure Tables 31x2013/Table S18_Summary Grp 1 and 2 molecular function.xls]

## Sheet: Sheet1
Table S18. Comparative Summary Table of Group 1 and Group 2 Gene Ontology Terms Clustered to Primary Molecular Function Categories.
Group 1	Molecular Function				Group 2	Molecular Function
GO Class ID	Definition	Count	Percent		GO Class ID	Definition	Count	Percent
GO:0003824	catalytic activity	90	0.3766		GO:0005488	binding	18	0.4615
GO:0005488	binding	76	0.318		GO:0003824	catalytic activity	9	0.2308
GO:0005215	transporter activity	25	0.1046		GO:0005215	transporter activity	5	0.1282
GO:0060089	molecular transducer activity	20	0.0837		GO:0060089	molecular transducer activity	3	0.0769
GO:0030234	enzyme regulator activity	15	0.0628		GO:0030234	enzyme regulator activity	3	0.0769
GO:0030528	transcription regulator activity	7	0.0293		GO:0030528	transcription regulator activity	1	0.0256
GO:0016209	antioxidant activity	2	0.0084
GO:0005198	structural molecule activity	2	0.0084
GO:0045182	translation regulator activity	1	0.0042
GO:0042056	chemoattractant activity	1	0.0042
