# Supplementary material for: Systems Biology Analysis of Brucella Infected Peyer's Patch Reveals Rapid Invasion with Modest Transient Perturbations of the Host Transcriptome
Source: PLoS One. 2013 Dec 9;8(12):e81719. doi: 10.1371/journal.pone.0081719 (PMC3857238; doi:10.1371/journal.pone.0081719)
Supplement: File S1 — Supplemental figures and tables. Figure A in File S1. Validation of Bovine Microarray Results by Quantitative Real Time-PCR. cDNA was synthesized from the same RNA samples used for microarray hybridization. Five randomly selected genes (A = BPI; B = MAPK1; C = MIF; D = CCL2; E = IL8.) that were differentially expressed by microarrays in B. melitensis-infected bovine Peyer's patch between 15 min and 4 h p.i. as compared to non-infected tissues (control) extracted at the same time points, were validated by quantitative RT-PCR. Fold changes was normalized to the expression of GAPDH and calculated using the ΔΔCt method. All tested genes at all time points had fold-changes altered in the same direction in microarray and qRT-PCR. White bars represent fold-change by microarray analysis and black bars represent fold-change by qRT-PCR. Table S1 in File S1. Detailed List of Host Genes with Differential Expression (z-score >|2.24|) in B. melitensis Infected vs. Control Bovine Jejunal-Ileal Peyer's Patch in at least one time point. Black numbers in the body of the table indicate differentially expressed (activated: (+) numbers; repressed: (−) numbers) while red numbers represent non-differentially expressed genes. Table S2 in File S1. Bayesian z-score for All Host Pathways in B. melitensis Infected vs. Control Bovine Jejunal-Ileal Peyer's Patch. Black numbers in the body of the table indicate differentially expressed (activated: (+) numbers; repressed: (−) numbers) while red numbers represent non-differentially expressed genes. Table S3 in File S1. List of All Biological Process-Related Host Genes Differentially Expressed in B. melitensis Infected vs. Control Bovine Jejunal-Ileal Peyer's Patch. Black numbers in the body of the table indicate differentially expressed (activated: (+) numbers; repressed: (−) numbers) while red numbers represent non-differentially expressed genes. Table S4 in File S1. List of All Cellular Component-Related Host Genes Differentially Expressed in B. [file pone.0081719.s001.zip › MS Bmel Final Suppl File Figure Tables 31x2013/Table S19_Group1 GO mol function_cluster.xls]

## Sheet: results_go_molecular_function_c
Table S19. Group 1 - Detailed Listing of Highly Perturbed Gene Ontology Terms Mapped to Major Molecular Function Categories.
GO Category	Definition	Count	Percent	GO Terms Mapped to Category	GO Accession
GO:0003824	catalytic activity	90	0.3766	ubiquitin-protein ligase activity	GO:0004842
				hydrolase activity, acting on carbon-nitrogen (but not peptide) bonds	GO:0016810
				AMP-activated protein kinase activity	GO:0004679
				hydrolase activity, acting on carbon-nitrogen (but not peptide) bonds, in cyclic amides	GO:0016812
				ubiquitin-ubiquitin ligase activity	GO:0034450
				methyltransferase activity	GO:0008168
				protein disulfide oxidoreductase activity	GO:0015035
				3',5'-cyclic-GMP phosphodiesterase activity	GO:0047555
				phosphatidylinositol bisphosphate phosphatase activity	GO:0034593
				alcohol dehydrogenase (NAD) activity	GO:0004022
				glutathione peroxidase activity	GO:0004602
				peroxidase activity	GO:0004601
				G-protein coupled receptor kinase activity	GO:0004703
				receptor signaling protein serine/threonine kinase activity	GO:0004702
				oxidoreductase activity, acting on sulfur group of donors, disulfide as acceptor	GO:0016671
				oxidoreductase activity, acting on sulfur group of donors, oxygen as acceptor	GO:0016670
				hydrolase activity, acting on acid anhydrides, catalyzing transmembrane movement of substances	GO:0016820
				phosphotransferase activity, nitrogenous group as acceptor	GO:0016775
				MAP kinase kinase kinase activity	GO:0004709
				chitinase activity	GO:0004568
				MAP kinase kinase activity	GO:0004708
				acyltransferase activity	GO:0008415
				MAP kinase activity	GO:0004707
				O-acyltransferase activity	GO:0008374
				phosphoric diester hydrolase activity	GO:0008081
				N-acetyltransferase activity	GO:0008080
				transferase activity, transferring hexosyl groups	GO:0016758
				transferase activity, transferring glycosyl groups	GO:0016757
				heparan sulfate sulfotransferase activity	GO:0034483
				galactosyltransferase activity	GO:0008378
				protein deacetylase activity	GO:0033558
				hydrolase activity, hydrolyzing N-glycosyl compounds	GO:0016799
				oxidoreductase activity, acting on the CH-OH group of donors, NAD or NADP as acceptor	GO:0016616
				NADH dehydrogenase activity	GO:0003954
				aldo-keto reductase activity	GO:0004033
				protein-glutamine gamma-glutamyltransferase activity	GO:0003810
				racemase and epimerase activity, acting on carbohydrates and derivatives	GO:0016857
				palmitoyltransferase activity	GO:0016409
				transferase activity, transferring alkyl or aryl (other than methyl) groups	GO:0016765
				serine-type peptidase activity	GO:0008236
				acetyltransferase activity	GO:0016407
				acyl-CoA dehydrogenase activity	GO:0003995
				C-acyltransferase activity	GO:0016408
				cysteine-type peptidase activity	GO:0008234
				protein methyltransferase activity	GO:0008276
				metallopeptidase activity	GO:0008237
				cyclin-dependent protein kinase activity	GO:0004693
				estradiol 17-beta-dehydrogenase activity	GO:0004303
				endoribonuclease activity, producing 3'-phosphomonoesters	GO:0016892
				nucleotide diphosphatase activity	GO:0004551
				GTPase activity	GO:0003924
				GPI-anchor transamidase activity	GO:0003923
				hydrolase activity, hydrolyzing O-glycosyl compounds	GO:0004553
				ATP-dependent RNA helicase activity	GO:0004004
				phosphatase activity	GO:0016791
				protein geranylgeranyltransferase activity	GO:0004661
				microfilament motor activity	GO:0000146
				motor activity	GO:0003774
				ATP-dependent DNA helicase activity	GO:0004003
				small conjugating protein ligase activity	GO:0019787
				inositol trisphosphate kinase activity	GO:0051766
				isocitrate dehydrogenase activity	GO:0004448
				hydrolase activity, acting on glycosyl bonds	GO:0016798
				oxidoreductase activity, acting on NADH or NADPH	GO:0016651
				phospholipase A2 activity	GO:0004623
				carboxypeptidase activity	GO:0004180
				sulfotransferase activity	GO:0008146
				phosphoprotein phosphatase activity	GO:0004721
				vascular endothelial growth factor receptor activity	GO:0005021
				histone acetyltransferase activity	GO:0004402
				metallocarboxypeptidase activity	GO:0004181
				ATP-dependent helicase activity	GO:0008026
				fibroblast growth factor receptor activity	GO:0005007
				nucleoside-diphosphatase activity	GO:0017110
				carbon-nitrogen ligase activity, with glutamine as amido-N-donor	GO:0016884
				hexosaminidase activity	GO:0015929
				3',5'-cyclic-nucleotide phosphodiesterase activity	GO:0004114
				deaminase activity	GO:0019239
				mannosidase activity	GO:0015923
				guanylate cyclase activity	GO:0004383
				phospholipase activity	GO:0004620
				microtubule motor activity	GO:0003777
				aminoacyl-tRNA ligase activity	GO:0004812
				calcium-transporting ATPase activity	GO:0005388
				phosphotransferase activity, for other substituted phosphate groups	GO:0016780
				inositol or phosphatidylinositol phosphatase activity	GO:0004437
				aspartic-type endopeptidase activity	GO:0004190
				isomerase activity	GO:0016853
				oxidoreductase activity, acting on single donors with incorporation of molecular oxygen, incorporation of two atoms of oxygen	GO:0016702
				transmembrane receptor protein tyrosine kinase activity	GO:0004714
GO:0005488	binding	76	0.318	cytoskeletal protein binding	GO:0008092
				microtubule binding	GO:0008017
				RNA cap binding	GO:0000339
				small GTPase binding	GO:0031267
				cation binding	GO:0043169
				RNA polymerase II transcription factor activity, enhancer binding	GO:0003705
				retinal binding	GO:0016918
				RS domain binding	GO:0050733
				androgen receptor binding	GO:0050681
				protein self-association	GO:0043621
				translation elongation factor activity	GO:0003746
				protein homodimerization activity	GO:0042803
				identical protein binding	GO:0042802
				type II transforming growth factor beta receptor binding	GO:0005114
				glycoprotein binding	GO:0001948
				acetylcholine receptor activity	GO:0015464
				heat shock protein binding	GO:0031072
				acetylcholine binding	GO:0042166
				SH2 domain binding	GO:0042169
				profilin binding	GO:0005522
				steroid binding	GO:0005496
				ubiquitin protein ligase binding	GO:0031625
				insulin-like growth factor binding	GO:0005520
				transcription cofactor activity	GO:0003712
				syntaxin binding	GO:0019905
				ligand-dependent nuclear receptor binding	GO:0016922
				cofactor binding	GO:0048037
				Rab GTPase binding	GO:0017137
				iron ion binding	GO:0005506
				protein kinase binding	GO:0019901
				platelet-derived growth factor binding	GO:0048407
				DNA bending activity	GO:0008301
				fibroblast growth factor binding	GO:0017134
				cyclin binding	GO:0030332
				neurotransmitter receptor activity	GO:0030594
				protein domain specific binding	GO:0019904
				beta-tubulin binding	GO:0048487
				potassium ion binding	GO:0030955
				cytokine receptor binding	GO:0005126
				P-P-bond-hydrolysis-driven protein transmembrane transporter activity	GO:0015450
				ADP binding	GO:0043531
				hormone activity	GO:0005179
				SH3/SH2 adaptor activity	GO:0005070
				pyridoxal phosphate binding	GO:0030170
				benzodiazepine receptor activity	GO:0008503
				phosphotyrosine binding	GO:0001784
				unfolded protein binding	GO:0051082
				vascular endothelial growth factor receptor binding	GO:0005172
				calcium-dependent protein binding	GO:0048306
				heme binding	GO:0020037
				chloride ion binding	GO:0031404
				GPI anchor binding	GO:0034235
				nuclear hormone receptor binding	GO:0035257
				DNA secondary structure binding	GO:0000217
				peptide receptor activity, G-protein coupled	GO:0008528
				GABA receptor binding	GO:0050811
				antigen binding	GO:0003823
				lithium ion binding	GO:0031403
				lipid binding	GO:0008289
				thyroid hormone receptor binding	GO:0046966
				histone binding	GO:0042393
				selenium binding	GO:0008430
				cAMP binding	GO:0030552
				activin binding	GO:0048185
				Ran GTPase binding	GO:0008536
				tRNA binding	GO:0000049
				iron-sulfur cluster binding	GO:0051536
				NF-kappaB binding	GO:0051059
				2 iron, 2 sulfur cluster binding	GO:0051537
				actin binding	GO:0003779
				actin monomer binding	GO:0003785
				chromatin binding	GO:0003682
				retinoic acid binding	GO:0001972
				ribosome binding	GO:0043022
				phosphoinositide binding	GO:0035091
				myosin heavy chain binding	GO:0032036
GO:0005215	transporter activity	25	0.1046	anion transmembrane transporter activity	GO:0008509
				transporter activity	GO:0005215
				hydrogen ion transmembrane transporter activity	GO:0015078
				monovalent inorganic cation transmembrane transporter activity	GO:0015077
				transition metal ion transmembrane transporter activity	GO:0046915
				amine transmembrane transporter activity	GO:0005275
				anion exchanger activity	GO:0015380
				voltage-gated potassium channel activity	GO:0005249
				organic anion transmembrane transporter activity	GO:0008514
				hydrolase activity, acting on acid anhydrides, catalyzing transmembrane movement of substances	GO:0016820
				secondary active transmembrane transporter activity	GO:0015291
				ligand-gated ion channel activity	GO:0015276
				symporter activity	GO:0015293
				monocarboxylic acid transmembrane transporter activity	GO:0008028
				transmembrane transporter activity	GO:0022857
				potassium channel activity	GO:0005267
				phospholipid transporter activity	GO:0005548
				bile acid transmembrane transporter activity	GO:0015125
				calcium-transporting ATPase activity	GO:0005388
				P-P-bond-hydrolysis-driven protein transmembrane transporter activity	GO:0015450
				sulfur amino acid transmembrane transporter activity	GO:0000099
				protein transporter activity	GO:0008565
				ion channel activity	GO:0005216
				drug transmembrane transporter activity	GO:0015238
				nicotinic acetylcholine-activated cation-selective channel activity	GO:0004889
GO:0060089	molecular transducer activity	20	0.0837	adrenoceptor activity	GO:0004935
				fibroblast growth factor receptor activity	GO:0005007
				GABA-A receptor activity	GO:0004890
				G-protein coupled receptor activity	GO:0004930
				neurotransmitter receptor activity	GO:0030594
				peptide receptor activity, G-protein coupled	GO:0008528
				receptor signaling protein serine/threonine kinase activity	GO:0004702
				purinergic nucleotide receptor activity, G-protein coupled	GO:0045028
				acetylcholine receptor activity	GO:0015464
				SH3/SH2 adaptor activity	GO:0005070
				benzodiazepine receptor activity	GO:0008503
				vascular endothelial growth factor receptor activity	GO:0005021
				ligand-dependent nuclear receptor activity	GO:0004879
				receptor signaling protein activity	GO:0005057
				transmembrane receptor protein tyrosine kinase activity	GO:0004714
				MHC class II receptor activity	GO:0032395
				MAP kinase kinase kinase activity	GO:0004709
				retinoid-X receptor activity	GO:0004886
				MAP kinase activity	GO:0004707
				transmembrane receptor activity	GO:0004888
GO:0030234	enzyme regulator activity	15	0.0628	Rab GTPase binding	GO:0017137
				cysteine-type endopeptidase inhibitor activity	GO:0004869
				endopeptidase inhibitor activity	GO:0004866
				phosphoinositide 3-kinase regulator activity	GO:0035014
				protein phosphatase type 2A regulator activity	GO:0008601
				lipase activator activity	GO:0060229
				Rho GTPase activator activity	GO:0005100
				Ras GTPase activator activity	GO:0005099
				ARF GTPase activator activity	GO:0008060
				protein tyrosine kinase activator activity	GO:0030296
				cyclin-dependent protein kinase regulator activity	GO:0016538
				enzyme activator activity	GO:0008047
				Rac GTPase activator activity	GO:0030675
				ATPase activator activity	GO:0001671
				GTPase activator activity	GO:0005096
GO:0030528	transcription regulator activity	7	0.0293	transcription repressor activity	GO:0016564
				transcription cofactor activity	GO:0003712
				general transcriptional repressor activity	GO:0016565
				transcription elongation regulator activity	GO:0003711
				RNA polymerase II transcription factor activity	GO:0003702
				RNA polymerase II transcription factor activity, enhancer binding	GO:0003705
				transcription activator activity	GO:0016563
GO:0016209	antioxidant activity	2	0.0084	glutathione peroxidase activity	GO:0004602
				peroxidase activity	GO:0004601
GO:0005198	structural molecule activity	2	0.0084	structural constituent of ribosome	GO:0003735
				extracellular matrix structural constituent	GO:0005201
GO:0045182	translation regulator activity	1	0.0042	translation regulator activity	GO:0045182
GO:0042056	chemoattractant activity	1	0.0042	chemoattractant activity	GO:0042056
