# Supplementary material for: Systems Biology Analysis of Brucella Infected Peyer's Patch Reveals Rapid Invasion with Modest Transient Perturbations of the Host Transcriptome
Source: PLoS One. 2013 Dec 9;8(12):e81719. doi: 10.1371/journal.pone.0081719 (PMC3857238; doi:10.1371/journal.pone.0081719)
Supplement: File S1 — Supplemental figures and tables. Figure A in File S1. Validation of Bovine Microarray Results by Quantitative Real Time-PCR. cDNA was synthesized from the same RNA samples used for microarray hybridization. Five randomly selected genes (A = BPI; B = MAPK1; C = MIF; D = CCL2; E = IL8.) that were differentially expressed by microarrays in B. melitensis-infected bovine Peyer's patch between 15 min and 4 h p.i. as compared to non-infected tissues (control) extracted at the same time points, were validated by quantitative RT-PCR. Fold changes was normalized to the expression of GAPDH and calculated using the ΔΔCt method. All tested genes at all time points had fold-changes altered in the same direction in microarray and qRT-PCR. White bars represent fold-change by microarray analysis and black bars represent fold-change by qRT-PCR. Table S1 in File S1. Detailed List of Host Genes with Differential Expression (z-score >|2.24|) in B. melitensis Infected vs. Control Bovine Jejunal-Ileal Peyer's Patch in at least one time point. Black numbers in the body of the table indicate differentially expressed (activated: (+) numbers; repressed: (−) numbers) while red numbers represent non-differentially expressed genes. Table S2 in File S1. Bayesian z-score for All Host Pathways in B. melitensis Infected vs. Control Bovine Jejunal-Ileal Peyer's Patch. Black numbers in the body of the table indicate differentially expressed (activated: (+) numbers; repressed: (−) numbers) while red numbers represent non-differentially expressed genes. Table S3 in File S1. List of All Biological Process-Related Host Genes Differentially Expressed in B. melitensis Infected vs. Control Bovine Jejunal-Ileal Peyer's Patch. Black numbers in the body of the table indicate differentially expressed (activated: (+) numbers; repressed: (−) numbers) while red numbers represent non-differentially expressed genes. Table S4 in File S1. List of All Cellular Component-Related Host Genes Differentially Expressed in B. [file pone.0081719.s001.zip › MS Bmel Final Suppl File Figure Tables 31x2013/Table S1_GDE.xls]

## Sheet: Sheet1
Table S1. Detailed List of Genes with Differential Expression in B. melitensis Infected vs. Control Bovine Jejunal-Ileal Peyer's Patch*
Probe	Symbol	Description	0.25 h	0.5 h	1 h	2 h	4 h
CN437384	Hoxc9	homeo box C9	1.32	3.15	7.09	1.1	1.31
CV798766	LOC781470		2.96	3.45	6.97	3.55	1.49
CR550880	PTPN1	protein tyrosine phosphatase, non-receptor type 1	1.97	3.87	6.79	2.41	1.52
DR697634	Rab15	RAB15, member RAS oncogene family	2.65	4.54	6.73	3.64	1.95
CN433496	Acin1	apoptotic chromatin condensation inducer 1	1.07	2.57	6.7	3.71	2.42
CN436168	EWSR1	Ewing sarcoma breakpoint region 1	2.8	4.68	6.61	3.85	2.14
BF046097	MGC11102		1.05	2.71	6.55	4.02	1.88
BF045600	LOC519862		4.35	6.5	3.65	4.97	3.2
AW465810	Zfp36l2	zinc finger protein 36, C3H type-like 2	0.46	3.19	6.5	2.73	2.71
DR749471	LOC510442		1.14	3.35	6.48	1.92	1.58
BF043518	BCL9L	B-cell CLL/lymphoma 9-like	2.42	4.11	6.47	2.63	1.46
AW464145	LOC645781		0.46	2.04	6.34	3.55	1.32
CN439350	GINS3		2.58	3.63	6.32	3.1	1.95
CN432461	Isg15	ISG15 ubiquitin-like modifier	1.8	1.55	6.3	0.73	1.14
AW464155	Smarcal1	Swi/SNF related matrix associated, actin dependent regulator of chromatin, subfamily a-like 1	0.23	2.51	6.21	3.86	1.79
CK771600	Elac2	elaC homolog 2 (E. coli)	3.5	4.93	6.14	2.66	1.49
CB461106	WNK2		2.69	5.82	6.14	3.87	2.93
CN441447	Ankrd9	ankyrin repeat domain 9	1.69	3.08	6.12	3.74	1.88
AW484574	MGAT5B	mannosyl (alpha-1,6-)-glycoprotein beta-1,6-N-acetyl-glucosaminyltransferase, isozyme B	2.32	3.99	6.12	3.28	2.66
CR550798	LOC528615		0.93	2.1	6.11	2.11	1.38
BF039474	ACVR2B	activin A receptor, type IIB	0.53	2.03	6.09	2.72	1.36
CR551554	APOE	apolipoprotein E	3.11	4.36	6.07	3.31	1.83
BF046224	GRK6	G protein-coupled receptor kinase 6	1.94	3.14	6.03	3.54	1.54
BF044268	LOC539359		1.58	3.02	6.03	3.58	2.47
BF042809	Gjb5	gap junction protein, beta 5	3.19	4.24	6.03	2.85	1.88
AY563847	AY563847		2.87	3.43	5.99	3.82	1.88
CR455536	LOC614900		1.59	3.11	5.98	2.76	1.54
CR453802	LOC507091		3.13	2.84	5.98	4.04	2.22
BF046297	LOC506622		3.97	5.96	3.38	1.97	1.56
BF706855	MPO	myeloperoxidase	-0.45	2.7	5.95	3.65	2.08
U83032	LOC508405		2.39	3.91	5.94	2.76	1.71
CR551878	GJB1	gap junction protein, beta 1, 32kDa	2.23	2.49	5.94	2.84	2.21
BI680681	ARHGAP4	Rho GTPase activating protein 4	3.3	4.15	5.94	3.21	1.86
CN442255	Wdr1	WD repeat domain 1	2.91	2.56	5.9	3.17	2.61
AV607093	NAALADL1	N-acetylated alpha-linked acidic dipeptidase-like 1	-0.75	0.88	0.74	0.52	5.89
BF041921	Rtn4rl2	reticulon 4 receptor-like 2	1.2	3.73	5.85	4.04	2.13
AY563754	AY563754	Transcribed locus	2.94	2.97	5.84	0.87	1.35
AW461405	Klf6		2.82	3.97	5.84	3.89	2.15
NM_174065	GFAP	glial fibrillary acidic protein	-0.07	0.2	1.11	5.83	1.69
CR452654	Apex2	apurinic/apyrimidinic endonuclease 2	1.48	5.68	5.83	3.47	3.62
BM361824	CARD11	caspase recruitment domain family, member 11	0.57	3.28	5.81	3.76	1.5
CN440623	MYO1E	myosin IE	2.73	4.25	5.8	3.19	1.47
AY563745	LOC782606		2.66	3.65	5.8	3.2	1.41
BF046180	Cox4nb	COX4 neighbor	1.13	3.65	5.79	3.74	1.48
BM435633	Ethe1	ethylmalonic encephalopathy 1	3.69	4.14	5.76	2.96	1
BM366223	JMJD5		1.11	1.94	5.74	1.97	1.73
AW466083	Zdhhc5	zinc finger, DHHC domain containing 5	1.16	4.37	5.72	4.45	1.81
CN441928	RHOG	ras homolog gene family, member G (rho G)	3.45	3.86	5.71	3.66	0.75
BF040406	Bt.11022		3.03	4.7	5.69	3.31	1.58
BF040226	Sdbcag84	ERGIC and golgi 3	1.08	2.54	5.69	2.67	1.77
CN441831	Myl7	myosin, light polypeptide 7, regulatory	3.3	4.62	5.68	5.04	2.98
AW461699	Abcc10	ATP-binding cassette, sub-family C (CFTR/MRP), member 10	0.72	2.24	5.67	2.04	1.56
BM364620	BM364620		2.77	3.04	5.62	3.87	1.12
AW461380	TA-NFKBH		2.01	2.34	5.6	1.21	0.73
NM_174606	SLC5A1	solute carrier family 5 (sodium/glucose cotransporter), member 1	5.59	0.72	-0.78	-2.07	0.56
CK776819	Usp12	ubiquitin specific peptidase 12	2.09	3.18	5.59	3.3	1.76
NM_174407	OPCML	opioid binding protein/cell adhesion molecule-like	1.52	1.79	2.44	5.54	1.16
BF045949	Prosc	proline synthetase co-transcribed	5.54	4.49	4.06	4.74	3.12
TC230058	Zbtb48		1.74	2.76	5.53	3.01	1.1
CR550585	LOC618029		4.28	5.53	4.76	3.18	1.35
CR453194	Trim2	tripartite motif-containing 2	0.58	0.69	2.13	5.53	2.54
BF045250	BF045250	Transcribed locus	1.02	3.68	5.52	2.63	1.95
BE757891	MAPK12	mitogen-activated protein kinase 12	4.69	5.51	4.17	4.86	3.45
CN442139	LOC782931		2.53	2.8	5.44	2.73	2.33
BM362040	RFX5	regulatory factor X, 5 (influences HLA class II expression)	-0.22	1.71	5.41	1.61	1.04
BF041311	RPS6KA6	ribosomal protein S6 kinase, 90kDa, polypeptide 6	1.07	1.24	5.4	2.54	1.46
DR749266	LOC508477		3.46	1.97	3.44	5.39	1.77
CN440513	FAM38A		1.78	2.71	5.39	3.35	1.64
CN440401	Nbeal2		2.62	3.57	5.39	3.3	1.45
CR552210	Gbl	G protein beta subunit-like	-0.31	3.16	5.38	2.96	1.62
CN441669	ZNF358		1.55	3.34	5.37	3.47	1.53
BF045219	MGC139923		0.26	2.96	5.37	2.87	1.11
AW461981	SFRS17A	splicing factor, arginine/serine-rich 17A	1.43	2.9	5.36	3.92	1.45
DR697578	Bt.10847		1.76	2.65	5.34	3.31	1.45
CN439886	GPM6B	glycoprotein M6B	-1.12	0.28	0.95	5.34	0.28
CN437618	LOC531139		4.33	5.33	3.12	3.07	1.91
BF045188	FLJ21839		3.77	3.88	5.33	3.33	1.61
DR697615	LOC390660		1.13	2.73	5.32	3.57	1.61
CR455629	KBTBD6		4.08	4.01	5.31	3.56	1.54
CN432715	MAP3K7IP1	mitogen-activated protein kinase kinase kinase 7 interacting protein 1	1.01	3.32	5.31	3.04	1.12
CN438728	LOC198437		1.75	3.16	5.28	2.99	1.96
CR553801	PRMT7	protein arginine methyltransferase 7	1.89	0.76	5.27	2.54	1.89
DR697541	DR697541		0.96	2.32	5.26	3.42	1.24
CB432832	LTB4R	leukotriene B4 receptor	1.48	1.75	5.24	2.87	1.74
CR454875	COL16A1	collagen, type XVI, alpha 1	2.14	3.13	5.23	2.9	1.34
BF046626	LOC526910		2.33	5.23	2.5	2.56	1.11
AW266929	GPX3	glutathione peroxidase 3 (plasma)	3.42	5.23	4.92	2.99	2.32
DR697508	AU042651	GENE : expressed sequence AU042651	0.17	2.45	5.22	2.36	1.98
CN435250	Tpm3	tropomyosin 3, gamma	1.4	2.42	5.22	2.77	1.41
BM364987	Fance	Fanconi anemia, complementation group E	1.35	3.04	5.19	2.72	0.81
DR749213	MIA	melanoma inhibitory activity	-0.08	1.03	5.18	1.71	1.76
BF043331	Thoc5	THO complex 5	1.28	0.89	2.42	5.18	0.96
CN432245	IGFBP6	insulin-like growth factor binding protein 6	0.91	1.41	2.5	5.14	0.8
BF046062	DBNDD1		0.04	2.06	4.38	5.12	2.73
DR697552	PRODH	proline dehydrogenase (oxidase) 1	1.96	3.2	5.1	3.32	1.59
CN433087	LOC116143		3.37	3.43	5.1	3.15	1.65
BF042711	BF042711		2.96	3.54	5.1	2.63	0.93
CN439697	CDX2	caudal type homeobox 2	0.7	2.28	5.09	1.78	2.12
CN439207	CSNK1G2	casein kinase 1, gamma 2	1.54	4.54	5.09	1.55	1.73
CN432390	ZNF18	zinc finger protein 18	1.98	2.92	5.08	3.12	1.68
AW464903	Slco2b1		3.24	3.26	5.08	3.25	2.79
CR452840	ATIC	5-aminoimidazole-4-carboxamide ribonucleotide formyltransferase/IMP cyclohydrolase	1	1.66	5.05	2.96	0.55
BF045303	Osbpl2	oxysterol binding protein-like 2	1.67	2.43	5.05	2.75	1.87
BM362855	BM362855		1.68	3.41	5.03	2.68	1.18
BF043702	Ceacam1	CEA-related cell adhesion molecule 1	1.64	3.56	5.03	1.99	0.77
CK950589	ZNF408		1.22	1.48	5.01	2.56	1.61
BM364981	Pfdn5	prefoldin 5	1.15	1.91	5.01	4.16	0.74
CN440220	LOC727762		2.57	2.83	5	3.34	2.08
CN437574	LASP1	LIM and SH3 protein 1	2.42	2.56	5	2.6	1.16
CR455062	EIF1AX	eukaryotic translation initiation factor 1A, X-linked	1.73	2.81	4	4.98	1.76
BF043450	C1orf123	chromosome 1 open reading frame 123	0.43	1.34	2.92	4.98	0.58
BF045749	Znhit4		1.34	2.43	4.97	3.64	1.53
CR456138	Alms1		1.56	3.67	4.95	3.24	1.44
CR453033	ATP5H	ATP synthase, H+ transporting, mitochondrial F0 complex, subunit d	1.93	2.83	4.95	2.69	1.76
CR452964	LOC615899		1.84	3.92	4.95	3.3	1.86
CR454069	Cpt1c	carnitine palmitoyltransferase 1C	3.03	2.29	2.79	4.93	2.2
BF046452	TNFRSF12A	tumor necrosis factor receptor superfamily, member 12A	2.08	3.38	4.93	2.95	1.9
NM_174748	ITGA4	integrin, alpha 4 (antigen CD49D, alpha 4 subunit of VLA-4 receptor)	0.88	3.02	4.92	-0.45	0.55
CR455513	LOC506264		2.89	2.56	4.56	4.92	1.37
BF039974	CCS	copper chaperone for superoxide dismutase	1.95	2.17	4.01	4.92	1.29
BF042266	Gga1	golgi associated, gamma adaptin ear containing, ARF binding protein 1	2.64	4.91	3.91	2.94	2.01
CR552346	Twf2		1.26	2.8	4.9	3.29	2.08
CK776076	SLC25A23		0.95	3.17	4.9	2.36	1.53
CN440620	Kcnq1	potassium voltage-gated channel, KQT-like subfamily, member 1	2.3	2.08	4.89	3.1	1.1
CN439230	CTSD	cathepsin D	3.66	3.75	4.89	2.26	2.52
BE237149	Gjb4	gap junction protein, beta 4	0.32	2.36	4.89	1.49	0.79
CR553542	C20orf149		2.53	2.64	4.88	2.67	2.2
DR697486	CSNK1E	casein kinase 1, epsilon	2.69	3.15	4.86	4.16	2.55
CR553533	LOC615074		1.79	2.81	4.86	2.61	0.93
CR453773	Aggf1		1.45	1.89	4.86	2.72	2
BF041461	PTGES	prostaglandin E synthase	4.13	4.1	4.86	3.78	1.91
BM430199	Krt20	keratin 20	4.85	0.99	0.16	-1.11	1.02
BF040118	Gmfg	glia maturation factor, gamma	2.23	2.89	4.85	2.94	1.61
DR749433	DR749433		2.17	2.84	2.76	4.83	2.14
CN441423	LOC649095		3.09	3.39	4.83	4.36	2.43
CR553513	Uchl5	ubiquitin carboxyl-terminal esterase L5	2.61	3.26	4.82	3.81	1.79
CN440485	C22orf16		3.34	3.61	4.82	4.01	1.9
CN437139	Slc9a3r1	solute carrier family 9 (sodium/hydrogen exchanger), member 3 regulator 1	0.99	2.92	4.82	3.08	1.24
DR749400	DR749400	Transcribed locus	1.12	2.07	4.81	2.81	1.7
CN439579	LOC521846		-0.16	1.66	4.81	1.85	1.88
CB434668	MASP2	mannan-binding lectin serine peptidase 2	0.61	1.38	4.81	2.29	1.76
NM_173944	NPB	neuropeptide B	1.37	4.08	4.79	3.72	1.31
CN432436	CN432436		4.17	4.78	3.03	3.07	1.47
CN440093	DHX8	DEAH (Asp-Glu-Ala-His) box polypeptide 8	2.68	3.22	4.77	4.12	1.86
BF045013	UTP14A	UTP14, U3 small nucleolar ribonucleoprotein, homolog A (yeast)	2.63	3.08	4.77	3.11	1.88
CR455803	MAP7		0.91	1.42	1.42	4.76	1.1
BF042923	LSP1	lymphocyte-specific protein 1	1.13	3.46	4.76	1.1	1.06
AW465422	ALDOA	aldolase A, fructose-bisphosphate	2.17	2.82	4.75	2.77	1.19
BM363300	Gale	galactose-4-epimerase, UDP	1.09	1.95	4.74	2.79	2.01
AW466194	ITGA3	integrin, alpha 3 (antigen CD49C, alpha 3 subunit of VLA-3 receptor)	2.74	3.32	4.74	2.9	1.88
NM_173937	MIP	major intrinsic protein of eye lens fiber	2.9	4.73	3.61	3.36	1.41
DR697417	Prrg2	proline rich Gla (G-carboxyglutamic acid) 2	2.26	2.52	4.73	2.43	0.7
CR453807	LOC614136		0.77	3.59	4.73	3.33	1.66
AW462492	Btbd7	BTB (POZ) domain containing 7	0.71	2.36	4.73	2.06	1.23
CR551508	ZNF576		1.29	1.83	2.48	4.72	0.86
BF042117	ALDH3B2	aldehyde dehydrogenase 3 family, member B2	0.76	2.57	4.71	2.37	1.89
NM_174427	POLD1	polymerase (DNA directed), delta 1, catalytic subunit 125kDa (EC:2.7.7.7)	1.48	1.42	4.7	3.16	0.26
BF040647	Smoc1	SPARC related modular calcium binding 1	1.16	2.42	4.69	2.68	0.96
CN438482	COL6A2	collagen, type VI, alpha 2	2.15	3.08	4.68	1.33	1.04
BE753705	TSPAN4		-0.09	2.49	2.93	4.68	2.62
BF046378	Ccny		2.06	3.3	2.93	4.67	4.02
AW345084	HOXC11	homeobox C11	4.14	4.67	4.48	4.01	1.32
NM_001001154	MOGAT2	monoacylglycerol O-acyltransferase 2	1.31	3.39	4.66	1.95	1.21
CN441798	CRAT	carnitine acetyltransferase	3.35	3.49	4.4	4.65	3.74
CV798789	Dhx36	DEAH (Asp-Glu-Ala-His) box polypeptide 36	1.56	2.62	4.63	2.61	1.89
CV576050	LOC615850		3.75	3.17	4.63	3.19	0.94
CN433092	Wfikkn1	WAP, FS, Ig, KU, and NTR-containing protein 1	1.06	2.61	4.63	3.04	2.06
BF046334	Klhl22		1.73	2.62	4.63	2.1	1.93
BF042192	PLA2G12B	phospholipase A2, group XIIB	4.63	3.3	2.53	3.74	2.22
CR455586	LOC507193		2.74	3.49	4.62	2.89	1.24
BF040173	Ankrd13b	ankyrin repeat domain 13b	1.23	1.48	4.22	4.61	2.18
CR453343	CAPNS1	calpain, small subunit 1	1.57	2.49	4.59	3.61	0.96
CN436582	LOC616609		0.4	2.63	4.59	1.95	1.14
BI775802	CHI3L1	chitinase 3-like 1 (cartilage glycoprotein-39)	3.03	3.82	4.59	2.77	0.57
BF042838	CCDC58	coiled-coil domain containing 58	1.97	2.14	4.59	2.74	1.47
AW461608	CCBL1	cysteine conjugate-beta lyase, cytoplasmic	2.07	2.78	4.59	3.67	1.47
CR453443	CR453443		3.42	3.7	4.57	2.57	1.47
AW461717	CKMT1B	creatine kinase, mitochondrial 1B (EC:2.7.3.2)	1.69	2.45	4.57	1.67	1.21
CN437967	MGC140202		4.02	4.28	3.48	4.56	1.19
CN433291	H2AFX	H2A histone family, member X	2.27	1.76	4.56	2.48	1.19
CN432290	FKBP1B	FK506 binding protein 1B, 12.6 kDa	-0.01	1.77	4.55	4.14	1.41
CK775924	Emilin2		0.71	3.01	4.55	3.13	2.37
CN434029	CD99	CD99 molecule	-0.68	0.86	1.96	4.54	0.3
CB428298	Krtcap3	keratinocyte associated protein 3	2.2	2.65	4.54	2.31	1.18
BM366533	IL16	interleukin 16 (lymphocyte chemoattractant factor)	1.47	2.17	4.54	3.14	-0.08
AF135232	MMP3	matrix metallopeptidase 3 (stromelysin 1, progelatinase) (EC:3.4.24.17)	2.25	3.97	4.54	2.37	1.59
CR453664	MTA1	metastasis associated 1	1.75	2.52	4.53	2.6	0.95
CK776130	HSD17B1	hydroxysteroid (17-beta) dehydrogenase 1	2.94	3.42	4.53	2.2	1.96
CN442228	MDFI	MyoD family inhibitor	3.52	3.37	4.52	2.92	1.24
CN433973	CN433973		1.34	2.44	4.52	3.6	1.81
CK973750	Lgals4	lectin, galactose binding, soluble 4	2.31	1.72	4.52	-0.01	0.34
CR454527	Fut10	fucosyltransferase 10	1.65	2.68	4.51	2.26	2.22
CN436558	CN436558		4.51	2.65	2.71	2.83	0.59
CK770943	BLR1	chemokine (C-X-C motif) receptor 5	0.78	0.58	4.51	1.61	1.01
DR749366	LOC615180		2.28	4.23	4.5	2.89	1.19
CR550778	LOC504598		2.21	2.86	4.5	3.81	1.7
CR453506	COX4I1	cytochrome c oxidase subunit IV isoform 1	0.98	1.12	4.5	2.97	1.55
CN438042	NTF5	neurotrophin 4	1.99	2.91	4.5	1.72	1.29
CK770933	Igfals	insulin-like growth factor binding protein, acid labile subunit	2.32	2.92	4.5	3.33	1.19
BF039597	BCL3	B-cell CLL/lymphoma 3	0.6	3.11	4.5	1.41	0.05
DR697576	SETD8	histone-lysine N-methyltransferase SETD8 [EC:2.1.1.43]	4.49	3	3.67	2.65	1.65
CR456168	Rpl13	ribosomal protein L13	2.93	3.8	4.49	3.19	0.87
BM363162	Psd4		1.29	3.04	4.49	3.34	1.83
CN434715	LOC144097		0.15	1.96	4.18	4.48	2.68
CN433430	H19	H19 fetal liver mRNA	3.08	3.61	4.48	2.36	1.03
AW462519	CHKB	choline kinase beta	1.62	2.73	4.48	1.09	0.97
DR697468	Col5a1	collagen, type V, alpha 1	1.47	3.95	4.46	3.7	1.96
CR451713	Bt.69348		1.74	2.95	4.46	3.09	2.19
DR749377	LOC616731		2.62	2.64	4.45	3.11	1.49
BM363211	Kptn	kaptin	3.21	4.18	4.45	3.46	1.32
BF044440	Timm44	translocase of inner mitochondrial membrane 44	1.08	2.42	4.45	1.9	1.68
AY563876	LOC521868		4.45	3.86	3.95	3.13	1.1
AF081273	IL4R	interleukin 4 receptor	1.71	2.6	4.45	2.22	1.76
CN434628	Ift172	intraflagellar transport 172 homolog (Chlamydomonas)	3.21	2.5	4.44	2.8	2.33
CR553946	CR553946	Transcribed locus	4.43	2.98	2.84	3.71	2.8
BF440483	Bt.29296		0.65	1.69	4.43	2.99	2.99
BF043403	Centb1	centaurin, beta 1	1.93	2.23	4.43	2.12	1
DR749310	LOC509208		4.42	4.12	3.63	2.7	1.83
DR697439	Ubl7		1.26	2.47	4.42	2.71	1.19
AJ674495	Pcolce2	procollagen C-endopeptidase enhancer 2	0.54	2.93	4.04	4.42	1.7
CN437285	NFATC4	nuclear factor of activated T-cells, cytoplasmic, calcineurin-dependent 4	0.58	3.12	4.41	3.3	2.02
BF045535	CENPT		1.1	1.4	4.39	4.41	0.34
CN440764	Dus1l		2.47	3.47	4.4	3.58	1.63
AW463968	CYFIP2	cytoplasmic FMR1 interacting protein 2	3.71	3.44	4.4	2.91	1.37
AU233257	Lzts2		-0.3	1.49	4.4	2.13	1.36
DR749232	LOC515401		0.25	1.99	4.39	2.69	1.73
CR451981	Trappc5	trafficking protein particle complex 5	1.2	2.45	4.39	2.94	1.26
CN441088	TNPO1	transportin 1	2.16	2.34	4.39	3.01	1.45
BM362302	Psmb10	proteasome (prosome, macropain) subunit, beta type 10	2.04	1.53	4.39	1.24	1.47
BF044882	LCMT1	leucine carboxyl methyltransferase 1	0.26	1.15	2.57	4.39	0.42
BF040348	Ggtla1	gamma-glutamyltransferase 5	1.4	3.85	4.39	3.01	1.06
NM_174221	Abca4	ATP-binding cassette, sub-family A (ABC1), member 4	1.85	3.11	4.38	3.24	1.27
CR455869	Mtf2	metal response element binding transcription factor 2	0.93	1.89	4.38	2.39	1.26
CR454049	ADRBK1	adrenergic, beta, receptor kinase 1	3.53	2.51	4.38	1.55	1.41
DR697633	ZNF263		0.91	3.31	4.37	3.76	1.53
CO888038	ERCC2	excision repair cross-complementing rodent repair deficiency, complementation group 2	1.72	3.2	4.37	3.64	1.27
BF046336	Mrps5	mitochondrial ribosomal protein S5	1.23	2.43	4.37	3.8	2.28
BF046240	Zfp91	zinc finger protein 91 homolog (mouse)	1.97	1.68	4.37	4	1.46
CR552232	SYNPO	synaptopodin	2	1.98	2.32	4.36	1.43
CN432445	LOC618835		1.8	2.47	4.36	2.45	1.75
BM364030	LOC615893		3.6	4.36	4.24	2.72	1.86
BM362799	LOC510480		4.36	3.51	4.25	2.31	0.77
BF046658	Timm50	translocase of inner mitochondrial membrane 50 homolog (yeast)	1.22	1.39	4.36	2.71	1.36
BF044141	MGC140530	no description	4.36	3.86	3.58	3.82	2.65
BF039994	Hkdc1		2.03	3.24	4.36	3.19	1.19
CV798745	ZNF605		1.39	2.07	4.35	2.38	1.8
CR452225	GLDC	glycine dehydrogenase (decarboxylating)	2.87	4.3	4.04	4.35	3.13
CN434167	PCGF2		2.47	3.63	4.35	2.74	1.1
BM363634	CFP		1.72	2.69	4.35	1.89	0.9
BF041490	Ahdc1	AT hook, DNA binding motif, containing 1	2.49	2.9	2.41	4.35	2.36
AW463888	FARS2	phenylalanine-tRNA synthetase 2 (mitochondrial)	0.52	0.63	2.1	4.35	0.66
CR455443	HSPB2	heat shock 27kDa protein 2	2.42	2.84	4.22	4.34	2.08
CN436466	E2F1	E2F transcription factor 1	1.69	2.33	2.98	4.34	1.03
BM363130	Sepx1	selenoprotein X 1	0.16	2.17	4.34	1.46	1.62
BF041343	LOC617856		1.13	2.23	4.34	2	2.84
NM_174214	Upk2	uroplakin 2	1.65	2.6	4.33	2.77	0.73
DR749271	LOC615390		2.05	3.48	4.33	1.87	1.94
BM363286	CAPN13	calpain 13	1.45	1.73	4.33	2.52	1.83
AW464532	Syngr2	synaptogyrin 2	2.5	2.62	4.33	3.02	0.56
CN434780	LDLRAD2	low density lipoprotein receptor class A domain containing 2	2.88	3.16	3.07	4.32	1.61
BM363462	Slc9a3r1	solute carrier family 9 (sodium/hydrogen exchanger), member 3 regulator 1	1.32	2.65	4.32	3.82	1.39
AW461905	DF	complement factor D (adipsin)	0.7	3.45	4.32	1.1	1.13
CR454760	Cbx6		-0.55	0.73	2.08	4.31	0.61
CR452287	POU3F1	POU class 3 homeobox 1	0.81	2.83	4.31	3.54	1.61
BF440447	Nubp1	nucleotide binding protein 1 (MinD homolog, E. coli)	3.54	4.31	2.78	2.17	0.8
CN433667	MGC142307		2.73	2.77	4.3	3.24	2.37
CB467781	CCDC106		1.58	3.67	4.3	2.8	1.2
BM430449	Slc35d2	solute carrier family 35, member D2	0.89	2.72	4.3	1.57	1.3
BM364700	Pdzd11	PDZ domain containing 11	0.6	2.14	4.3	4.07	0.95
BF040930	COL18A1	collagen, type XVIII, alpha 1	0.9	1.63	3.53	4.3	1.59
AY563842	LOC506374		2.27	4.05	4.3	4.24	1.52
CB442289	Ppp1r16b	protein phosphatase 1, regulatory (inhibitor) subunit 16B	0.78	2.37	4.29	2.9	0.98
BF600351	LILRA2		2.86	4.29	3.77	3.15	1.94
BF045061	LOC519222		0.89	2.32	4.11	4.29	2.12
BF043144	LOC520030		-1.01	-0.27	0.86	4.29	-0.17
BF042633	UBE2L6	ubiquitin-conjugating enzyme E2L 6	-1.02	0.98	4.29	2.13	1.38
BM366962	LOC509794		4.18	3.3	4.28	3.55	2.03
BF043361	NIPSNAP1	nipsnap homolog 1 (C. elegans)	0.67	1.08	2.21	4.28	0.68
DR749438	DR749438		2.6	4.27	3.89	3.64	1.75
DR697707	C19orf46		2.93	3.36	4.27	2.42	1.6
CR552780	PSMB1	proteasome (prosome, macropain) subunit, beta type, 1 (EC:3.4.25.1)	1.73	2.36	4.27	2.93	0.82
CR454815	LTB	lymphotoxin beta (TNF superfamily, member 3)	4.27	1.69	1.51	-0.04	-0.38
CN438169	CN438169		0.31	1.91	4.27	3.05	0.86
CN436507	LENG8		3.68	2.93	4.27	3.58	2.36
BM365946	URP2		0.76	2.7	4.27	1.73	0.85
BM365827	MGC137339		0.54	1.45	4.27	2.45	0.75
AW463379	SAFB	scaffold attachment factor B	1.84	2.98	4.27	2.72	1.93
BI541210	POLA1	polymerase (DNA directed), alpha 1	2.3	2.47	4.26	1.95	1.47
AW463429	PVRL2	poliovirus receptor-related 2 (herpesvirus entry mediator B)	1.24	2.55	4.26	2.21	0.97
CN441687	ZBED5		1.37	2.81	4.25	1	2.19
CK394007	LOC525506		1.21	1.43	2.81	4.25	1.28
DR697479	Top3b	topoisomerase (DNA) III beta	0.21	2.89	4.24	1.78	1.13
CR552078	Dnajb6	DnaJ (Hsp40) homolog, subfamily B, member 6	0.12	0.93	1.63	4.24	0.95
BE683354	C3orf37	chromosome 3 open reading frame 37	2.4	1.95	4.24	1.69	0.32
AW463918	GRN	granulin	1.27	2.44	4.24	2.55	2.65
AW461939	Espn	espin	2.97	3.77	4.24	1.64	1.76
DR697550	LOC782925		2.04	2.06	4.23	3.68	2.38
BF044828	NOP5/NOP58		1.82	2.39	4.23	2.78	1.04
BF043555	EME1	crossover junction endonuclease EME1 [EC:3.1.22.-]	3.68	3.78	4.22	3.72	1.85
BF041430	UCK1	uridine-cytidine kinase 1	4.09	4.22	3.41	3.27	2.52
AW461500	AKR7A2		2.28	3.41	3	4.22	2.33
CN438635	FBXO46	F-box protein 46	3.38	4.21	3.02	3.03	1.7
CB530715	RGS1	regulator of G-protein signaling 1	4.21	1.2	1.22	-0.31	0.81
BF039066	SPSB3		0.69	3.05	4.21	2.28	2.06
AW462384	Mib2		1.25	2.72	4.21	1.98	1.45
NM_174453	Rpe65	retinal pigment epithelium 65	2.2	3.76	4.2	3.41	1.12
CR452313	ROR2	receptor tyrosine kinase-like orphan receptor 2	1.27	3	4.2	3.28	2.03
CN439513	ITGA10	integrin, alpha 10	2.08	2.04	4.2	2.67	1.59
AW464400	Lrrfip1	leucine rich repeat (in FLII) interacting protein 1	1	2.44	4.2	2.57	1.62
CR552730	Col9a2	collagen, type IX, alpha 2	1.7	1	3.33	4.19	2.21
CR551837	Rassf2	Ras association (RalGDS/AF-6) domain family member 2	2.42	3.26	4.18	2.63	1.72
BM365889	LOC533203		1.46	1.52	4.18	1.76	1.48
BF039639	Scarb1	scavenger receptor class B, member 1	1.79	3.09	4.18	2.8	1.73
AW465008	Prmt1		1.5	2.41	3.86	4.18	1.17
CB440232	RASGRP3	RAS guanyl releasing protein 3 (calcium and DAG-regulated)	4.17	2.89	3.7	1.1	1.04
BE808976	IL11RA	interleukin 11 receptor, alpha	1.73	2.02	4.17	2.54	1.14
AW465477	HSPB1	heat shock 27kDa protein 1	0.55	2.28	1.65	4.17	1.69
CN435292	Brd7	bromodomain containing 7	0.94	1.56	4.16	2.75	0.82
BF043554	Sh2d3c	SH2 domain containing 3C	0.31	3.04	4.16	2.88	1.67
CR552959	ASIP	agouti signaling protein, nonagouti homolog (mouse)	1.42	2.15	2.5	4.15	2.91
CN438276	LOC730031		0.83	0.95	4.15	1.7	0.77
CN435034	2011-09-05		1.03	2.21	2.62	3.51	4.15
BM362760	LOC283412		2.31	2.97	4.15	2.18	1.8
BF044196	Il17rc	interleukin 17 receptor C	2.29	2.61	4.15	3.3	1.99
BF039662	GAP1IP4BP		1.76	2.65	4.15	2.07	1.57
BF039394	DGKH	diacylglycerol kinase, eta	0.26	0.73	1.27	4.15	0.91
CR552274	GRAMD1A		1.63	2.89	4.14	2.01	1.39
CN435970	Ces2	carboxylesterase 2	1.69	3.18	4.14	2.94	0.78
CK394179	Bt.58024		3.92	4.14	3.3	3.25	1.63
BF044744	Nfkbiz	nuclear factor of kappa light polypeptide gene enhancer in B-cells inhibitor, zeta	-0.13	2.56	4.14	1.14	1.35
CN436322	HSD11B1L		1.15	1.5	4.13	2.48	1.4
BF440619	Rb1cc1	RB1-inducible coiled-coil 1	1.09	1.05	3	4.13	0.89
BF041154	USP5	ubiquitin specific peptidase 5 (isopeptidase T)	1.61	2.84	4.13	3.18	2.05
NM_176873	RAB3C	RAB3C, member RAS oncogene family	-0.53	0.52	1.36	4.12	0
CR552286	SPTBN5		0.74	2.05	4.12	2.2	1.05
CN432533	MGC142506		0.43	0.96	4.12	1.97	3.45
BF042958	Mrpl24	mitochondrial ribosomal protein L24	0.99	1.49	2.69	4.12	0.74
AV597974	Apobec2	apolipoprotein B editing complex 2	1.48	0.12	4.12	1.47	0.88
CR551215	HBA1	hemoglobin, alpha 1	3.17	1.26	4.11	1.46	-0.28
CR456217	LOC493869		1.3	1.32	2.51	4.11	1.52
CR452941	Stk32c		2.34	2.63	4.11	3.98	2.24
CN436901	Dkkl1	dickkopf-like 1	0.85	2.15	4.11	3.43	1.78
CK775855	Tll2	tolloid-like 2	0.84	2.67	4.11	1.83	1.18
BM365799	COX5B	cytochrome c oxidase subunit Vb	2.65	2.72	4.11	3.92	2.81
BF044510	RAN	RAN, member RAS oncogene family	0.49	3.4	3.37	4.11	1.2
BF039324	TNFRSF1B	tumor necrosis factor receptor superfamily, member 1B	0.75	2.75	4.11	1.63	1.02
AW462624	ctsZ	cathepsin Z	3.66	3.4	4.11	2.05	1.36
CV798843	MAPK1	mitogen-activated protein kinase 1	1.91	2.73	4.1	3.05	1.94
CK952947	IFI16	interferon, gamma-inducible protein 16	1.62	1.87	4.1	3.14	1.04
BM363176	Bt.64609		2.98	3.32	4.1	2.09	3.34
BF042201	BF042201		1.18	4.01	4.1	2.33	1.86
NM_174437	Procr	protein C receptor, endothelial	1.85	3.16	4.09	1.71	2.14
DR697582	Bt.6489		2.25	3.73	4.09	3.46	1.95
CR453045	Rarres2	retinoic acid receptor responder (tazarotene induced) 2	3.15	4.09	1.84	1.25	1.33
BF046410	ITGB4	integrin, beta 4	0.64	-0.06	4.09	1.87	1.59
CR456104	Lrrfip2	leucine rich repeat (in FLII) interacting protein 2	3.15	2.99	4.08	2.59	1.27
CR455596	MGC134517		1.25	2.31	3.15	4.08	2.22
CR453901	LOC532701		1.28	1.66	4.08	3.17	1.41
CN436160	Gtpbp3	GTP binding protein 3	0.52	1.85	4.08	2.54	1.51
BM363889	Uqcrc1	ubiquinol-cytochrome c reductase core protein 1	2.86	4.08	3.77	3.69	2.05
BF042339	LOC534741		2.3	3.72	4.08	2.62	1.89
BF041729	Crip1	cysteine-rich protein 1 (intestinal)	1.71	4.08	2.59	2.93	1.44
DR697687	TCF21	transcription factor 21	1.95	3.95	4.07	1.98	1.31
CR451955	Ube2m	ubiquitin-conjugating enzyme E2M (UBC12 homolog, yeast)	2.08	4.07	2.96	3.73	0.96
BM364898	Bt.27364		1.96	2.54	4.07	3.1	1.21
BM361908	LOC348262		1.69	2.43	2.56	4.07	2
BF044748	PTPRG	protein tyrosine phosphatase, receptor type, G (EC:3.1.3.48)	1.23	4.07	2.89	2.02	2.38
CR551251	CR551251		2.64	3.2	4.06	3.85	1.34
CR551059	CSPG2	versican	0.05	2.72	4.05	2.7	1.81
CN440498	Astn2	astrotactin 2	1.97	2.05	4.05	3.77	1.21
BF040540	PNPLA6		-0.18	4.04	4.05	2.52	2.09
CK777597	KCNB2	potassium voltage-gated channel, Shab-related subfamily, member 2	1.5	2.73	4.04	2.79	1.97
BF045624	Pxk	PX domain containing serine/threonine kinase	0.64	1.22	4.04	2.08	1.71
DR697629	Marveld2		2.82	3.57	4.03	3.32	0.77
BF039742	WHSC1	Wolf-Hirschhorn syndrome candidate 1	3.22	2.72	3.59	4.03	1.34
AW463970	MTA1	metastasis associated 1	1.81	1.88	2.85	4.03	0.9
NM_174490	Vsnl1	visinin-like 1	0.16	-0.05	1.28	4.02	0.73
NM_174403	Nr5a1	nuclear receptor subfamily 5, group A, member 1	0.68	1.74	4.02	3.33	1.58
CR452704	LOC527305		1.75	2.09	4.02	3.01	1.47
CN441758	Myh8	myosin, heavy polypeptide 8, skeletal muscle, perinatal	3.67	3.54	4.02	3.25	2.26
BF042882	Rab25	RAB25, member RAS oncogene family	1.3	2.85	4.02	0.91	0.89
BF042101	Shmt2	serine hydroxymethyltransferase 2 (mitochondrial) (EC:2.1.2.1)	1.52	1.67	4.02	3.04	0.69
BF040514	Metrnl		1.38	2.39	4.02	2.34	0.86
CR453453	H1FX	H1 histone family, member X	1.42	2.73	4.01	3.22	1.47
CR451644	WIPI1	WD repeat domain, phosphoinositide interacting 1	0.95	0.43	2.73	4.01	0.97
BM362197	CYBB	cytochrome b-245, beta polypeptide (chronic granulomatous disease)	3.02	1.94	4.01	-0.06	0.37
BF042819	ANKRD11		2.03	1.57	3.29	4.01	1.49
CN438116	Bt.69281		2.06	2.85	4	2.89	1.51
CN432260	Efemp2	epidermal growth factor-containing fibulin-like extracellular matrix protein 2	2.24	2.05	4	2.26	1.43
BM365343	Timd4		4	0.87	0.37	-1.51	-0.6
AW463889	ADAMTSL5		1.45	2.68	4	2.05	1.17
DR697628	CYP17A1	cytochrome P450, family 17, subfamily A, polypeptide 1	0.78	1.64	3.99	3.47	1.66
CR453582	SLC1A3	solute carrier family 1 (glial high affinity glutamate transporter), member 3	-0.09	0.26	0.88	3.99	0.49
BF043039	C14orf73		2.62	3.66	3.78	3.99	2.17
TC227191	MAP4K1	mitogen-activated protein kinase kinase kinase kinase 1	0	2.61	3.98	3.33	0.94
CR550570	Slc39a5	solute carrier family 39 (metal ion transporter), member 5	2.88	3.23	3.98	2.81	1.9
NM_174192	SYT1	synaptotagmin I	-0.42	0.06	0.26	3.97	0.24
CN440187	BGN	biglycan	3.97	2.64	2.69	2.47	1.96
CB166648	SMAD3	SMAD family member 3	1.23	2.16	3.97	2.7	1.17
BE682393	Slc25a22	solute carrier family 25 (mitochondrial carrier, glutamate), member 22	0.71	2.22	3.97	2.22	1.73
NM_174276	CLIC5	chloride intracellular channel 5	1.34	3.96	3.41	0.61	0.9
CR553623	Hapln3	hyaluronan and proteoglycan link protein 3	2.57	2.55	2.46	3.96	1.89
CR553081	Mrpl37	mitochondrial ribosomal protein L37	1.13	3.49	3.96	3.16	0.91
CR551153	CYP2D6	cytochrome P450, family 2, subfamily D, polypeptide 6	1.01	3.96	3.66	2.33	1.77
CR456015	Dusp26		1.19	0.96	1.81	3.95	1.39
CR451764	Tusc1	tumor suppressor candidate 1	2.07	3.95	3.63	3.35	1.8
CB429102	Gga1	golgi associated, gamma adaptin ear containing, ARF binding protein 1	1.91	3.95	3.48	1.98	1.44
BM363307	Cdk5rap2		1.42	1.88	3.95	3.21	1.72
BF044966	Ddx41	DEAD (Asp-Glu-Ala-Asp) box polypeptide 41	1.96	2.3	3.95	2.09	2.26
BF040978	NUDT16L1		2.2	3.78	3.95	1.26	0.55
AW462364	DIAPH1	diaphanous homolog 1 (Drosophila)	2.42	3.28	3.02	3.95	2.01
AW289242	Dnmt3a	RIKEN cDNA 4833432E10 gene	2.01	3.95	3.2	2.84	2.1
CR452335	CR452335		3.94	3.44	1.32	1.99	0.35
CN786320	FBP1	folate receptor 1 (adult)	1.67	2.5	3.94	0.56	0.39
CN439224	CAMK2A	calcium/calmodulin-dependent protein kinase (CaM kinase) II alpha	-0.14	0.46	0.29	3.94	1.05
BF039693	LOC783818		1	2.05	3.48	3.94	1.31
AJ293900	Egr4	early growth response 4	3	3.94	3.64	2.9	1.19
CN441275	C9orf16		0.69	1.54	3.93	3.06	0.93
BM364886	MYO9A		1.25	2.07	3.7	3.93	0.45
BF044943	ZNF407		0.66	1.78	3.93	2.6	1.39
CN442359	Exosc7		1.22	1.46	3.92	1.66	0.84
CN438651	TMEM142B		1.36	2	2.74	3.92	1.14
BM365376	LOC782441		0.21	1.43	3.92	1.6	0.49
BM363977	Tbc1d9	TBC1 domain family, member 9	1.61	2.77	3.92	2.43	1.35
CR552921	PLD2	phospholipase D2	1.08	2.86	3.91	3.34	1.55
CN442397	4930518C09Rik		1.25	2.62	3.91	3.75	0.83
BM363790	C1orf2		2.08	2.71	3.82	3.91	1.54
BF044508	Hars2	D-tyrosyl-tRNA deacylase 1 homolog (S. cerevisiae)	1.09	2.37	3.13	3.91	0.76
BF043801	C15orf23		1.42	2.28	3.91	3.36	1.05
BF041945	Tsc22d2		3.91	3.52	3.08	1.98	1.38
CR455773	ARHGDIA	Rho GDP dissociation inhibitor (GDI) alpha	1.92	3.35	3.9	3.36	0.89
CN440905	Slc25a28	solute carrier family 25, member 28	1.18	1.85	3.9	2.29	1.65
CN433797	Mast1	microtubule associated serine/threonine kinase 1	1.85	3.16	2.28	3.9	2.68
BF440171	Bt.6781		3.56	3.81	3.9	3.19	2.54
AW461752	CFL1	cofilin 1 (non-muscle)	2.97	2.5	3.9	2.01	1.49
CR550412	Bt.23928		2.94	3.89	3.73	3.23	1.94
CR452314	LOC512355		1.1	2.54	3.89	2.29	1.21
AW461357	LOC643883		1.23	3.33	3.89	2.18	0.87
U83002	Atp2c1	ATPase, Ca++-sequestering	0.78	0.9	2.31	3.88	0.51
CR454830	HNRPA2B1	heterogeneous nuclear ribonucleoprotein A2/B1	3.46	2.93	3.88	3.7	1.05
BF046450	CCDC85B		2.19	2.62	3.79	3.88	2.43
BF044693	FIS1	fission 1 (mitochondrial outer membrane) homolog (S. cerevisiae)	3.88	2.58	2.42	3.53	1.28
BF042384	CHST6	carbohydrate (N-acetylglucosamine 6-O) sulfotransferase 6	1.19	2.18	3.74	3.88	1.48
CN437839	DKC1		1.49	2.7	3.87	2.13	1.75
CN434647	CN434647		0.74	0.73	0.85	3.87	1.16
BF046350	FAM80A	family with sequence similarity 80, member A	1.1	2.01	3.87	2.53	1.01
BF041444	NFATC1	nuclear factor of activated T-cells, cytoplasmic, calcineurin-dependent 1	0.62	1.58	3.87	1.92	0.78
AW466208	Eaf2	ELL associated factor 2	3.87	1.64	2.26	-0.2	-0.21
BM362847	Ikzf3		3.86	1.73	1.94	0.04	-0.02
BF039833	Ccrk	cell cycle related kinase	3.42	3.21	3.86	3.12	1.81
AW462308	SEC13		1.35	2.04	3.86	3.47	1.25
CR456315	SOX12	SRY (sex determining region Y)-box 12	3.03	3.83	3.85	3.44	2.58
CR453382	ANXA6	annexin A6	1.01	1.38	3.85	3.74	1.01
CR452296	NBLA00301		1.85	1.02	3.85	1.94	1.03
CO893037	EVI5L		2.35	2.4	3.85	2.38	1.28
CO889536	Vamp4	vesicle-associated membrane protein 4	0.47	1.98	3.85	2.03	0.91
CN440346	PTN	pleiotrophin	1.14	2.59	2.3	3.85	1.69
CN439818	ACTB	actin, beta	3.85	3.51	3.61	2.55	1.14
AW465736	SORD	sorbitol dehydrogenase	2.97	2.53	3.85	2.28	0.67
NM_174466	SOCS3	suppressor of cytokine signaling 3	-0.1	2.43	3.84	1.47	0.35
CR453602	Shkbp1	Sh3kbp1 binding protein 1	2.23	2.82	3.84	2.66	1.45
CR452742	ENC1	ectodermal-neural cortex (with BTB-like domain)	-0.14	0.11	0.56	3.84	0.26
CR451719	Hey1	hairy/enhancer-of-split related with YRPW motif 1	2.67	2.75	3.41	3.84	0.06
BM361850	LOC534869		1.32	2.86	3	3.84	1.72
AF052227	ALPI	alkaline phosphatase, intestinal	3.34	3.16	3.84	3.72	2.34
CN440595	PFKL	phosphofructokinase, liver	1.33	3.37	3.83	3.11	1.19
BM288090	Palm	paralemmin	1.44	2.89	3.83	2.38	1.93
BF045773	OAF	OAF homolog (Drosophila)	0.88	1.86	3.83	1.89	1.56
AY563792	LOC789064		0.62	1.95	3.83	2.31	1.76
CR455907	GTF3C1	general transcription factor IIIC, polypeptide 1, alpha 220kDa	1.13	1.81	3.82	2.59	1.74
CR451866	NT5C	5', 3'-nucleotidase, cytosolic	1.31	2.93	3.82	2.27	2.56
CN439514	Zc3h7b	zinc finger CCCH type containing 7B	-0.04	0.65	1.75	3.82	0.65
BF039387	Hagh	hydroxyacylglutathione hydrolase (EC:3.1.2.6)	1.9	2.67	3.82	3.67	1.22
AW465699	Arf6	ADP-ribosylation factor 6	1.82	2.49	3.82	3.11	1.34
AW461580	LOC509011		0.51	3.19	3.82	2.07	1.08
CR454674	ITGB2	integrin, beta 2 (complement component 3 receptor 3 and 4 subunit)	1.33	2.1	3.81	2.75	1.5
CR453890	Bt.64758		0.19	0.27	1.63	3.81	0.24
CN437378	ARPC1B	actin related protein 2/3 complex, subunit 1B, 41kDa	2.19	3.15	3.81	1.63	0.35
CN435230	Tenc1	tensin like C1 domain-containing phosphatase	2.22	3.81	3.01	2.57	2.36
CB222428	Slc10a2	solute carrier family 10, member 2	1.23	3.81	0.23	-0.22	0.25
BM364337	DAXX	death-associated protein 6	3.34	3.15	3.81	3.57	1.1
BE809292	RELB	v-rel reticuloendotheliosis viral oncogene homolog B	1.35	2.6	3.81	1.84	0.4
AW465225	GSTZ1	glutathione transferase zeta 1 (maleylacetoacetate isomerase)	2.34	3.81	3.32	3.06	2.13
AW465190	MPST	mercaptopyruvate sulfurtransferase	0.23	2.01	3.81	3.48	1.78
CR453197	CDKN2C	cyclin-dependent kinase inhibitor 2C (p18, inhibits CDK4)	3.18	3.25	3.8	2.67	1.76
CN440486	LOC646396		-0.26	2.59	3.8	1.88	1.93
BM362675	EEF1D	eukaryotic translation elongation factor 1 delta (guanine nucleotide exchange protein)	2.04	3	3.51	3.8	1.62
CR452045	DKFZP761N09121		-0.04	0.34	0.27	3.79	0.23
CN441174	EDA	ectodysplasin A	2.55	2.87	2.62	3.79	2.2
CN437965	PSMD6	proteasome (prosome, macropain) 26S subunit, non-ATPase, 6	1.19	1.07	3.79	2.84	0.41
CN434089	Foxa3	forkhead box A3	1.35	1.92	3.79	2.23	1.1
CN432417	Fkbp2	FK506 binding protein 2	2.95	2.46	3.63	3.79	2.02
BM364258	Bt.5851		1.3	3.74	3.3	3.79	1.99
BM363753	RPL35	ribosomal protein L35	1.76	3.38	3.79	2.48	1.36
BF045579	Nsfl1c		0.95	1.87	2.95	3.79	1.17
BF042964	NAB2	NGFI-A binding protein 2 (EGR1 binding protein 2)	3.58	3.79	3	3.23	2.61
AW266901	LOC517545		1.61	2.75	3.79	3.07	2.01
NM_181038	Acbd5	acyl-Coenzyme A binding domain containing 5	2.35	3.78	3.69	3.75	1.18
DR697713	XPC	xeroderma pigmentosum, complementation group C	1.64	3.3	3.78	1.92	1.68
CR552577	Ndel1	nuclear distribution gene E-like homolog 1 (A. nidulans)	3.6	3.26	3.51	3.78	1.65
CR551087	NCOA5	nuclear receptor coactivator 5	0.71	1.64	3.78	2.09	0.98
CN435437	SNRPG	small nuclear ribonucleoprotein polypeptide G	0.47	1.7	2.34	3.78	0.6
BF046671	Bloc1s1	biogenesis of lysosome-related organelles complex-1, subunit 1	1.49	2.38	3.78	2.87	1.73
BF045363	INPP5D	inositol polyphosphate-5-phosphatase, 145kDa	2.08	3.24	3.78	1.27	1.1
CR454117	ZNF75	zinc finger protein 75 (D8C6)	0.74	0.7	2.55	3.77	0.62
CR452319	FCER1G	Fc fragment of IgE, high affinity I, receptor for; gamma polypeptide	1.47	2.14	3.77	3.25	1.67
CN440641	Khk	ketohexokinase	2.49	2.86	3.77	2.43	1.47
BM363844	Srp72	signal recognition particle 72kDa	0.8	1.32	3.77	2.25	1.22
AW465707	MGC140692		1.72	2.4	3.22	3.77	0.82
CN441469	Crybb3	crystallin, beta B3	2.99	3.76	2.46	2.07	0.77
CN437230	Bt.30728		2.87	2.73	1.84	3.76	2.35
CN437025	LGR4		-0.01	2.13	3.76	2.96	1.71
CN433274	Ccm2		2.09	3.76	3.64	2.79	1.97
BM363860	SIL1		2.25	1.72	3.76	3.52	1.22
BF603068	Ela2	elastase 2, neutrophil	0.77	3.01	3.76	1.23	1.6
BF045133	Bnip3l	BCL2/adenovirus E1B interacting protein 3-like	0.83	2.28	3.76	2.23	0.95
AW464403	LOC522840		2.16	3.3	3.76	2.17	1.12
DR749429	LOC515798		1.3	3.54	3.17	3.75	1.53
CR553761	CGI-41		3.75	3.4	3.2	2.8	1.61
CR452081	Igsf8	immunoglobulin superfamily, member 8	-0.14	1.5	3.75	2.1	2.31
CN787113	GTF2E2	general transcription factor IIE, polypeptide 2, beta 34kDa	1.41	2.24	3.75	2.32	0.88
CN439783	ZNF609		2.12	2.18	1.49	3.75	1.98
BF043768	Brf2	BRF2, subunit of RNA polymerase III transcription initiation factor, BRF1-like	1.51	1.51	3.75	2.03	0.61
BF042003	SDHA	succinate dehydrogenase complex, subunit A, flavoprotein (Fp)	1.63	3	3.75	2.44	2.1
CR452386	Crmp1	collapsin response mediator protein 1	1.56	3.12	3.74	2.7	2.17
CN435820	LOC523685		1.71	2.68	3.74	2.46	1.39
CK771188	Cabin1		1.88	2.13	3.74	1.49	1.64
CB223494	PLA2G2A	phospholipase A2, group IIA (platelets, synovial fluid)	0.3	2.29	3.74	0.36	0.78
BF043796	FLJ37440		0.7	1.96	3.35	3.74	1.62
AW461651	EXOC2	exocyst complex component 2	0.76	1.77	3.74	2.48	1.33
NM_001001175	Apoc3	apolipoprotein C-III	0.8	2.1	1.45	-0.1	3.73
BF045963	Ube2t		0.28	2.07	3.73	2.72	1.3
AW464231	AW464231	Transcribed locus	1.37	1.99	2.84	3.73	1.37
DR697309	MGC127568		1.78	3.27	3.72	2.52	1.69
CR453934	NANOS3		1.28	1.69	3.72	3.08	1.78
BI975728	ALAS2	aminolevulinate, delta-, synthase 2	0.43	0.99	1.9	3.72	0.77
BF045266	SNRPA	small nuclear ribonucleoprotein polypeptide A	1.91	1.61	3.72	2.79	0.69
BF040080	LOC538924		1.34	2.38	3.72	2.72	0.89
NM_173884	TH	tyrosine hydroxylase	0.87	2.04	3.71	2.47	1.16
CR552858	LOC387758		1.93	2.28	3.49	3.71	1.99
CN434623	LOC618020		0	1.6	2.83	3.71	0.7
BF045234	Dcxr	dicarbonyl L-xylulose reductase	1.43	2.25	3.71	2.65	1.32
BF044669	BF044669		3.28	3.71	2.78	2.69	1.95
BF042741	Carhsp1	calcium regulated heat stable protein 1	1.73	1.56	3.71	2.21	1.55
AW465435	MGC151989		1.64	3.71	3.25	2.58	1.15
CR552897	CGI-38		0.45	1.98	3.7	3.25	1.17
CR454169	C19orf15		2.5	3.7	2.81	1.76	1.52
CN434723	Apom	apolipoprotein M	1.25	1.34	3.7	2.8	1.24
BF045137	Slc39a8	solute carrier family 39 (metal ion transporter), member 8	-0.6	-0.05	0.43	3.7	0.03
BF041497	PITRM1	pitrilysin metallopeptidase 1	1.48	1.89	2.46	3.7	0.91
NM_174266	CD79A	CD79a molecule, immunoglobulin-associated alpha	1.8	3.69	3.2	1.9	0.92
DR697494	Bt.33157		2.83	3.69	3.49	2.38	2.36
CN439554	Mrpl14	mitochondrial ribosomal protein L14	3.44	2.91	3.69	3.15	2.04
BF044713	NDUFA7	NADH dehydrogenase (ubiquinone) 1 alpha subcomplex, 7, 14.5kDa	1.17	0.93	3.69	1.68	1.62
CR550376	Mrpl40	mitochondrial ribosomal protein L40	1.61	3.14	3.68	2.9	1.4
CR452935	Map1lc3a	microtubule-associated protein 1 light chain 3 alpha	3.68	2.62	2.67	2.58	0.97
CN435490	Mrpl21		0.96	1.82	3.02	3.68	0.52
CN434649	C15orf38	chromosome 15 open reading frame 38	2.21	3.3	3.68	2.53	1.85
AY563880	Bt.66499		3.68	3.18	3.21	1.87	1.13
AW656964	Sdsl	serine dehydratase-like	3.16	2.5	3.68	2.91	1.39
AW464620	CD9	CD9 molecule	0	1	2.33	3.68	0.59
CR452802	LRRC8A	leucine rich repeat containing 8 family, member A	0.15	1.02	2.12	3.67	0.95
BM362186	ITGA2B	integrin, alpha 2b (platelet glycoprotein IIb of IIb/IIIa complex, antigen CD41)	0.79	1.45	3.67	2.39	0.51
BF041503	LOC113179		3.67	2.83	2.92	2.28	1.23
NM_174480	TYRP1	tyrosinase-related protein 1	2.08	3.66	2.26	1.1	0.86
CR456219	CR456219		1.5	1.77	3.66	1.26	1.04
BF039438	C14orf172		0.63	0.86	3.66	3.32	1.84
AW465283	Anapc13	anaphase promoting complex subunit 13	0.06	1.03	2.3	3.66	0.51
AW463394	SBF1	SET binding factor 1	0.89	2.26	3.66	2.75	2.79
AW289202	Jmjd2b	jumonji domain containing 2B	1.38	2.2	3.66	3.28	1.65
DR697464	ACTN1	actinin, alpha 1	1.67	2.27	3.65	2.91	1.63
CR454289	Tnpo3	transportin 3	0.8	0.93	1.69	3.65	0.3
CR453801	C1orf43		0.98	1.41	3.65	2.42	0.96
CR452674	ARHGEF11	Rho guanine nucleotide exchange factor (GEF) 11	0.29	1.16	3.65	1.9	1.96
CN441572	TRIB2	tribbles homolog 2 (Drosophila)	0.02	0.89	1.52	3.65	0.21
CN436318	Ltbp3	latent transforming growth factor beta binding protein 3	0.46	1.04	2.55	3.65	1.82
BM363241	Spc24		1.19	2.14	3.65	1.53	0.92
BF440215	NFKBIA	nuclear factor of kappa light polypeptide gene enhancer in B-cells inhibitor, alpha	3.06	3.65	2.23	2.03	0.86
BF046162	Cpa5	carboxypeptidase A5	1.74	2.37	3.65	2.01	0.87
BF043005	Gtpbp9		0.97	0.88	3.65	2.23	0.5
AW465669	Mbd4	methyl-CpG binding domain protein 4	1.77	2.07	3.65	1.04	0.8
AW358407	SFXN2	sideroflexin 2	3.65	2.91	2.18	1.99	1.05
CR451758	Jam3	junction adhesion molecule 3	1.02	1.13	3.54	3.64	1.64
BM363136	Clcf1	cardiotrophin-like cytokine factor 1	1.18	2	3.64	2.48	1.25
AW466053	Phlda2	pleckstrin homology-like domain, family A, member 2	1.47	1.95	3.64	3.13	1.22
CN442382	ZNF618		0.44	0.1	0.5	3.63	0.3
BF039386	Cog2	component of oligomeric golgi complex 2	1.07	1.89	3.33	3.63	1.41
AW461818	CCL14	chemokine (C-C motif) ligand 14	1.35	2.03	3.63	1.82	0.6
CR455063	PPFIA3		2.13	2.49	3.62	2.88	1.55
CR454750	Clstn3		1.99	2.99	2.85	3.62	1.84
CR452705	Sub1		0.73	1.14	2.81	3.62	0.83
BF042614	EBP	emopamil binding protein (sterol isomerase)	1.65	2.15	3.62	2.36	1.22
BF039647	ZC3H14		1.13	1.18	3.62	1.59	1.21
AW465181	Tmprss4	transmembrane protease, serine 4	2.39	3.62	2.71	1.11	0.89
AW462972	Ace	angiotensin I converting enzyme (peptidyl-dipeptidase A) 1	1.64	2.77	3.62	1.11	0.55
CN437283	ME1	malic enzyme 1, NADP(+)-dependent, cytosolic	-0.15	0.19	0.36	3.61	0.17
BF039493	NY-SAR-48		-0.36	0.61	1.85	3.61	0.23
AW465650	ARSE	arylsulfatase E (chondrodysplasia punctata 1)	0.87	2.63	3.61	2.17	0.98
AU277432	Pcsk1n	proprotein convertase subtilisin/kexin type 1 inhibitor	2.15	2.36	3.61	3.17	1.87
DR697685	GNL1		1.2	2.32	3.6	2.09	1.63
CR552958	FLJ14668		3.48	3.6	2.75	3.44	1.35
CR455451	CAMKK2	calcium/calmodulin-dependent protein kinase kinase 2, beta	0.95	1.64	3.6	3.33	1.38
CR452096	Klc1	kinesin light chain 1	-0.28	1.79	1.88	3.6	2.45
BM362802	TLK2	tousled-like kinase 2	1.77	1.94	3.6	1.72	1.33
BF042063	Abcc6	ATP-binding cassette, sub-family C (CFTR/MRP), member 6	1.66	2.47	3.6	2.15	0.82
AW463956	AW463956		1.71	3.6	2.61	1.97	1.29
S51969	ALDH3A1	aldehyde dehydrogenase 3 family, memberA1	1.26	2.45	3.59	2.39	1.99
NM_173896	Btc	betacellulin, epidermal growth factor family member	0.56	2.57	3.59	1.77	1.07
CR454124	LOC534672		1.23	0.84	3.5	3.59	1.74
CK394102	RAB7B		2.5	2.65	3.59	2.83	1.46
BM363888	Rassf1	Ras association (RalGDS/AF-6) domain family member 1	2.18	2.36	3.59	1.93	0.71
BF046544	Mrpl2	mitochondrial ribosomal protein L2	2.53	2.84	3.59	1.76	1.26
BF046082	MYEOV2	myeloma overexpressed 2	0.95	0.87	3.58	3.59	0.58
BF041352	NOS2A	nitric oxide synthase 2A (inducible, hepatocytes) (EC:1.14.13.39)	2.02	2.23	3.59	1.4	0.21
BF040218	Ddx17		1.67	2.27	3.59	3.05	1.19
AW632577	CRADD	CASP2 and RIPK1 domain containing adaptor with death domain	2.17	3.59	2.77	2.49	2.02
X14064	Ucp1	uncoupling protein 1 (mitochondrial, proton carrier)	0.62	3.58	3.1	1.65	1.35
CN436618	LOC618437		-0.14	1.75	3.58	3.07	2.01
BM365100	Pitpnm1	phosphatidylinositol membrane-associated 1	1.15	2.74	2.04	3.58	1.98
CN438313	Mrps26	mitochondrial ribosomal protein S26	2.06	1.73	3.57	3.03	1.06
CN437325	CHD4	chromodomain helicase DNA binding protein 4	1.83	3.26	3.57	3.36	0.73
CN436879	TSNARE1	t-SNARE domain containing 1	-0.36	2.84	3.57	3.04	1.7
CN435752	Aldob	aldolase B, fructose-bisphosphate (EC:4.1.2.13)	1.43	3.57	1.47	0.43	0.63
BF045016	ZMYM3		0.56	1.29	1.61	3.57	0.14
BF040980	MXD4	MAX dimerization protein 4	-0.26	2.31	3.57	1.97	0.82
AW466177	LOC535487		1.69	3.09	3.57	1.76	1.39
AW465380	Lepre1	leprecan 1	1.47	1.95	3.57	3.4	1.37
NM_198221	ITGAL	integrin, alpha L (antigen CD11A (p180), lymphocyte function-associated antigen 1; alpha polypeptide	0.41	1.47	3.56	3.21	1.92
DR697662	DR697662	Transcribed locus	1.15	2.51	3.56	2.5	1.16
CR456010	Ptov1	prostate tumor overexpressed gene 1	0.81	2.65	3.56	3.15	1.73
CR454741	XTP3TPA		1.4	1.79	3.56	3.22	1.76
CR454566	Wwox	WW domain-containing oxidoreductase	0.7	1.5	3.56	3.55	1.31
CN441941	MCM5	minichromosome maintenance complex component 5	3.56	2.57	1.99	2.04	2.15
CN435446	GPX4	glutathione peroxidase 4 (phospholipid hydroperoxidase)	-1.01	1.96	3.56	0.7	1.48
BP111364	MUC13		2.03	2.27	3.56	-0.57	0.53
BM366875	Epsti1	epithelial stromal interaction 1 (breast)	1.35	1.43	2.84	3.56	1.34
BM362713	LOC615598		1.39	3.56	3.14	2.3	1.53
AW465739	Immp2l	IMP2 inner mitochondrial membrane peptidase-like (S. cerevisiae)	2.67	3.56	1.78	2.64	2.31
DR749407	DR749407		1.67	2.47	3.55	2.09	0.82
CR552561	KIAA0892		1.23	1.56	3.55	2.99	0.9
BM363492	Rpl36	ribosomal protein L36	2.75	3.46	3.55	3.12	1.25
AW463171	APTX	aprataxin	1.11	2	3.55	2.13	1.06
AW462527	PLB1		3.55	1.94	2.23	2.13	0.28
NM_174706	SSPO		1.84	2.99	3.54	2.27	0.9
CR455154	PSMC5	proteasome (prosome, macropain) 26S subunit, ATPase, 5	0.66	3.54	3.04	1.35	1.36
CB451525	NFKB2	nuclear factor of kappa light polypeptide gene enhancer in B-cells 2 (p49/p100)	3.12	2.98	3.54	1.9	1.16
BF042144	Tbrg1	transforming growth factor beta regulated gene 1	2.35	3.54	2.43	3.23	2.39
BF041764	Dedd2	death effector domain-containing DNA binding protein 2	0.98	1.77	3.54	3.14	1.22
BF039278	BDH2	3-hydroxybutyrate dehydrogenase, type 2 (EC:1.1.1.30)	0.28	0.82	2.24	3.54	0.62
AW463491	TGM2	transglutaminase 2 (C polypeptide, protein-glutamine-gamma-glutamyltransferase)	0.25	1.69	2.17	3.54	1.07
AW462616	Sh2d4a	SH2 domain containing 4A	0.82	2.88	3.54	3.24	0.69
NM_174202	TPSB2		1.64	2.74	3.53	3.09	1.46
DR697322	LOC615342		2.5	3.53	3.27	2.64	0.82
CR551876	MGC152103		0.89	1.8	2.71	3.53	1.3
CK774743	CD2	CD2 molecule	3.53	1.06	0.7	-2.35	-0.01
BF040787	STX10	syntaxin 10	2.53	3.53	2.55	2.29	1.77
AW462264	CHCHD3	coiled-coil-helix-coiled-coil-helix domain containing 3	1.94	2.26	3.53	1.75	0.46
NM_178573	Brca1	breast cancer 1	0.58	1.2	3.52	3.07	0.77
DR749418	Bt.13798		-0.9	-0.06	0.21	3.52	-0.07
CN438566	CAPN5	calpain 5	0.83	2.17	3.52	2.53	1.59
CB458419	Dnajc11		3.52	3.18	2.55	1.96	1.61
BM362487	BM362487		1.93	1.41	3.18	3.52	2.53
BF440456	Brd4	bromodomain containing 4	1.23	2.02	3.52	2.52	0.95
AW462325	ZYX	zyxin	1.97	3.52	2.29	2.77	1.51
AW261140	Pomt1	protein-O-mannosyltransferase 1	1.84	2.49	3.52	2.24	1.64
NM_181025	PTGFR	prostaglandin F receptor (FP)	1.47	1.78	3.51	0.91	0.35
CR453652	KDR	kinase insert domain receptor (a type III receptor tyrosine kinase)	1.27	1.85	3.51	1.59	1.43
CN440277	Klf13	Kruppel-like factor 13	2.02	2.95	3.51	3.04	1.96
CN437583	CLNS1A	chloride channel, nucleotide-sensitive, 1A	0.88	1.1	3.51	3.09	0.61
CN437536	SR-A1		0.93	1.24	1.81	3.51	0.84
CB224338	S100A8	S100 calcium binding protein A8	2.44	3.49	3.51	2.99	1.72
BF042382	CDKN1A	cyclin-dependent kinase inhibitor 1A (p21, Cip1)	2.7	2.41	3.51	3.42	0.6
BF040805	ISOC2		1.19	3.51	2.51	2.11	0.8
BF039085	Bt.6330		0.67	1.43	2.49	3.51	1.16
AW477494	Cd276		2.78	3.25	2.9	3.51	1.81
AW462162	FKSG24		0.61	2.38	3.51	2.16	1.15
CR553435	NASP	nuclear autoantigenic sperm protein (histone-binding)	1.32	2.22	3.5	2.06	1.13
CR453436	LOC537480		0.27	1.83	3.5	0.98	0.66
CN441881	Ndufa13	NADH dehydrogenase (ubiquinone) 1 alpha subcomplex, 13	1.12	2.23	3.5	3.04	3.04
BF045710	AARSD1	alanyl-tRNA synthetase domain containing 1	0.74	1.14	3.5	1.99	0.43
BF041685	Cry2	cryptochrome 2 (photolyase-like)	-0.64	0.66	3.5	1.23	1.01
BE754513	Arhgap22		2.23	3.5	3.23	2.47	1.36
BCAZ0026ej11	BCAZ0026ej11		1.54	3.49	2.94	1.44	0.95
CR453525	RPS6	ribosomal protein S6	1.7	1.89	3.48	3.19	1.42
CR452696	Sec61b	Sec61 beta subunit	1.23	1.86	3.48	2.47	0.83
CN434980	Ixl	mediator complex subunit 29	0.58	1.99	2.11	3.48	0.78
BM363285	Tnip1	TNFAIP3 interacting protein 1	1.77	3.13	3.48	2.04	0.91
BF039454	PIM1	pim-1 oncogene	2.44	1.95	3.48	0.52	0.76
AW464060	RPL12	ribosomal protein L12	2.25	2.16	3.48	2.82	2.05
AW463111	TRIM71		1.61	1.84	2.55	3.48	1.81
DR697630	Tspan1		2.55	1.94	3.47	-0.33	0.57
CR553303	Spag7		1.01	2.27	3.47	2.93	1.52
BM363541	CORO1A	coronin, actin binding protein, 1A	1.74	2.54	3.47	2.12	1.44
BM362561	Sit1		2.22	3.47	2.84	1.29	0.21
BF706306	KCNH2	potassium voltage-gated channel, subfamily H (eag-related), member 2	3.47	3.45	3.3	2.73	0.8
BF045641	Gjb6	gap junction protein, beta 6, 30kDa	2.13	1.55	2.41	3.47	1.52
BF042357	TMEM150		0.35	1.39	3.47	1.48	0.9
BF041087	Tgm1	transglutaminase 1, K polypeptide	3.03	2.54	3.47	2.75	1.58
AW463119	PABPC4	poly(A) binding protein, cytoplasmic 4 (inducible form)	1.09	1.45	3.47	2.53	1.4
CR455086	ZNF367		0.77	1.37	3.46	1.77	1.41
CN435396	C11orf48	chromosome 11 open reading frame 48	0.8	1.03	3.46	1.78	0.54
BF043621	PYGO2	pygopus homolog 2 (Drosophila)	1.44	2.14	3.4	3.46	1.94
BF042221	ZNF664	zinc finger protein 664	0.98	1.63	2.65	3.46	0.95
BF040583	LOC515471		1.28	2.63	3.29	3.46	1.97
AW465157	SHOX2	short stature homeobox 2	2.23	2.94	3.46	2.35	1.4
CR455094	Cars2	cysteinyl-tRNA synthetase 2, mitochondrial (putative) (EC:6.1.1.16)	2.51	2.29	3.45	2.75	1.25
CR454588	LOC440055		2.42	2.09	3.45	2.05	1.74
CN437375	PSMC3	proteasome (prosome, macropain) 26S subunit, ATPase, 3	1.29	2.69	3.45	3.11	1.6
CN434953	CN434953	Transcribed locus	2.96	2.69	3.45	2.73	1.97
BF042983	Btf3l4	basic transcription factor 3-like 4	1.35	2.32	2.67	3.45	0.98
BF039132	Bt.53772		1.04	1.3	3.45	1.66	0.02
AW463930	CD74	CD74 molecule, major histocompatibility complex, class II invariant chain	0.26	3.45	3.36	2.51	1
CR452205	C20orf44		0.54	1.46	3.44	1.02	0.23
CN435399	Ndor1	NADPH dependent diflavin oxidoreductase 1	2.46	3.44	2.2	2.34	1.4
CN432495	Afg3l1		0.86	2.6	3.44	2.71	2.32
CK959382	CFH	complement factor H	0.07	2.15	3.44	1.15	0.64
BM362306	HSMPP8		1.59	2.42	3.44	2.17	0.85
BF440536	LOC783269		0.76	1.7	3.44	1.95	0.92
BF045297	RPL10	ribosomal protein L10	3.06	3.44	3.34	2.83	0.77
BF044658	ZNF513		1.65	3.04	3.44	2.46	1.37
AY656812	Pgr	progesterone receptor	1.34	2.76	3.44	3.24	1.91
CR552488	CR552488	Transcribed locus	1.89	2.96	3.43	2.5	1.78
CR551627	NFX1	nuclear transcription factor, X-box binding 1 (EC:6.3.2.-)	2.17	2.18	3.43	2.7	1.6
CR452765	MIF	macrophage migration inhibitory factor (glycosylation-inhibiting factor)	2.2	2.49	3.43	2.52	1.18
CN438090	Mrpl53	mitochondrial ribosomal protein L53	1.99	2.72	3.43	2.28	1.36
CN433825	LOC510504		1.11	1.93	3.36	3.43	1
BF042168	PYGL	phosphorylase, glycogen; liver (Hers disease, glycogen storage disease type VI)	1.48	2.51	3.43	1.93	1.13
BF039218	C17orf79	chromosome 17 open reading frame 79	0.93	1.19	1.71	3.43	0.44
AW462172	ARSB	arylsulfatase B	0.95	1.03	1.87	3.43	0.39
CR454088	FLJ11151		0.49	0.33	1.61	3.42	0.47
CR453505	Trpm7	transient receptor potential cation channel, subfamily M, member 7	2.8	3.04	3.42	2.67	2.36
CN442065	LOC528634		1.89	2.66	3.42	0.69	0.27
CN441328	APCDD1		0.41	3.42	3.27	1.63	1.47
CN439363	TNNC2	troponin C type 2 (fast)	-0.35	1.35	1.91	3.42	1.78
CN439115	LOC515425		-0.39	3.19	3.42	1.79	1.26
BF044918	Lama5	laminin, alpha 5	-0.13	0.71	0.03	3.42	1.29
BF042409	LOC511877		-0.17	2.58	3.42	1.15	1.1
CR455905	ISLR	immunoglobulin superfamily containing leucine-rich repeat	1.95	1.84	3.41	2.8	1.95
CN432314	RPS19	ribosomal protein S19	2.64	3.04	3.41	2.21	0.86
BF601278	AZU1	azurocidin 1 (cationic antimicrobial protein 37)	3.41	2.46	2.73	2.67	1.49
BF044663	CCDC104		0.09	0.32	2.03	3.41	0.13
BF039509	Egln1	egl nine homolog 1 (C. elegans)	1.24	2.27	3.41	1.37	1.33
CN439048	Eno1	enolase 1, alpha non-neuron	1.02	2.87	2.93	3.4	1.05
CN437013	Magmas	mitochondria-associated protein involved in granulocyte-macrophage colony-stimulating factor signal	1.58	2.58	3.4	2.67	1.93
CK394103	galnt6	UDP-N-acetyl-alpha-D-galactosamine:polypeptide N-acetylgalactosaminyltransferase 6	2.41	1.77	3.4	-0.03	0.26
BF043391	Cdc42ep1	CDC42 effector protein (Rho GTPase binding) 1	1.04	2.14	3.4	3.08	1.18
BF041733	BID	BH3 interacting domain death agonist	0.56	2.23	3.4	1.89	1.42
AY563818	AY563818		0.94	1.57	3.4	0.86	0.6
AW462606	SMAD1	SMAD family member 1	1.51	1.92	2.28	3.4	1.07
AW266874	MGC142452		1.53	3.23	3.4	2.12	1.28
CR452264	Bt.28816		1.79	3.39	2.14	2.47	0.77
CK946422	Lass4	LAG1 homolog, ceramide synthase 4	0.79	1.19	3.39	2.11	0.8
BM366874	LOC786760		3.04	3.39	2.06	0.21	0.16
BM364647	C10orf77		1.14	3.39	2.9	0.91	1.58
BM363396	Bt.28517		2.01	2.69	3.1	3.39	1.58
BM362862	C14orf104		1.18	2.55	3.39	2.45	1.97
BF042811	BF042811		2.38	3.39	3.12	3.12	1.04
BF042760	GAK	cyclin G associated kinase (EC:2.7.11.1)	1.99	1.95	3.39	2.91	1.16
AW465670	POLG	polymerase (DNA directed), gamma (EC:2.7.7.7)	0.74	1.24	3.39	3.14	1.37
AW463465	D6Wsu163e	DNA segment, Chr 6, Wayne State University 163, expressed	0.92	2	3.39	2.92	0.79
CR553228	Psap	prosaposin	2.4	3.38	2.3	2.98	1.56
CR454226	MMP14	matrix metallopeptidase 14 (membrane-inserted)	2.03	2.62	3.38	0.98	0.85
CR452080	LOC522422		2.41	2.05	3.38	2.59	2.16
CK770058	TNFRSF8	tumor necrosis factor receptor superfamily, member 8	2.29	2.65	3.38	1.21	1.15
BF043758	Rtn3	reticulon 3	1.56	1.34	2.48	3.38	0.64
BF043254	MAP2K3	mitogen-activated protein kinase kinase 3	1.59	1.31	3.38	1.72	0.79
BF040175	tom1	target of myb1 homolog (chicken)	2.25	2.81	3.38	3.12	1.97
NM_174462	Sftpc	surfactant associated protein C	1.25	3.37	2.27	3.14	1.57
CR551238	FZD1	frizzled homolog 1 (Drosophila)	1.62	3.37	2.83	1.71	0.82
CR453771	LOC441698		0.11	3.35	3.37	1.43	1.26
CR453027	Elovl1	elongation of very long chain fatty acids (FEN1/Elo2, SUR4/Elo3, yeast)-like 1	1.28	1.32	3.37	2.5	0.51
BF046455	ZNF692		0.98	1.94	3.37	2.7	1.09
BF042724	MTMR11		1.07	2.24	3.37	1.44	1.22
BF040473	LOC617968		1.15	1.53	3.37	2.47	2.01
AW461449	IMPA2	inositol(myo)-1(or 4)-monophosphatase 2	-0.96	0.12	0.69	3.37	-0.26
CR453298	LOC527883		0.15	0.8	-0.22	3.36	1.3
CN439075	STK17A		1.65	1.38	3.36	1.87	0.96
CN435159	DNMT1	DNA (cytosine-5-)-methyltransferase 1 (EC:2.1.1.37)	2.95	3.21	3.36	1.83	1.02
CN434306	Pdhb	pyruvate dehydrogenase (lipoamide) beta	0.95	1.54	3.36	2.48	0.81
BM364159	Fkbp11	FK506 binding protein 11	0.09	0.86	1.96	3.36	0.28
BF043528	Smarcb1	SWI/SNF related, matrix associated, actin dependent regulator of chromatin, subfamily b, member 1	0.46	2.22	2.58	3.36	0.66
CR455928	MYBPC1		1.17	1.98	3.35	1.94	1.58
CR451761	MYOM2	myomesin (M-protein) 2, 165kDa	-0.35	1.08	3.35	1.61	0.64
CN794327	Cideb	cell death-inducing DNA fragmentation factor, alpha subunit-like effector B	3.35	2.49	3.12	0.02	1.61
BM362295	Bt.21978		1.72	1.73	3.35	2.26	0.58
BF043983	Mov10	Moloney leukemia virus 10	1.31	1.39	3.35	2.23	0.94
BF041706	TGFBR2	transforming growth factor, beta receptor II (70/80kDa)	1.7	2.34	3.35	1.62	0.82
BF041200	GNAT1	guanine nucleotide binding protein (G protein), alpha transducing activity polypeptide 1	2.13	3.35	2.74	2.86	0.66
BE754538	MVP	major vault protein	0.86	2.29	3.35	1.04	0.49
AW464776	Txn2	thioredoxin 2	1.97	1.68	3.35	3.05	1.13
CR553450	CR553450	Transcribed locus	1.15	1.42	3.34	0.68	0.25
CR452564	MGC139502		3.34	1.84	1.52	1.56	0.43
CN441631	IGF1R	insulin-like growth factor 1 receptor	2.24	2.55	3.34	2.03	1.29
CK831091	Agt	angiotensinogen (serpin peptidase inhibitor, clade A, member 8)	-1.42	-0.14	0.57	3.34	0.23
BM363759	LCP1	lymphocyte cytosolic protein 1 (L-plastin)	-0.51	2.39	3.34	1.61	1.46
BF041781	Naprt1	nicotinate phosphoribosyltransferase domain containing 1	0.99	1.67	3.34	1.29	1.37
CR551193	Vezf1	vascular endothelial zinc finger 1	2.6	2.87	3.33	2.22	0.84
CR454832	EEF1B2	eukaryotic translation elongation factor 1 beta 2	1.67	2.29	3.33	3.26	0.73
BF042785	NECAP2		0.96	1.58	3.33	2.42	0.89
BF041194	Eif4g3	eukaryotic translation initiation factor 4 gamma, 3	0.73	1.45	2.69	3.33	0.6
BF040742	ZNF414		0.64	3.08	3.33	1.77	0.85
AW461358	VAT1	vesicle amine transport protein 1 homolog (T. californica)	2.41	2.17	3.33	2.69	0.78
AJ693442	Plekha5	pleckstrin homology domain containing, family A member 5	-0.2	0.64	1.14	3.33	0.46
NM_173976	TPPP	tubulin polymerization promoting protein	0.18	0.17	0.19	3.32	0.6
CN441799	MGC142772		2.69	2.9	3.32	2.48	2.24
CN438991	Dscr2	proteasome (prosome, macropain) assembly chaperone 1	1	1.26	2.72	3.32	0.22
CN437987	Chchd6		0.59	1.56	3.32	1.48	0.15
CN436207	Arvcf		-0.46	1.89	3.32	1.33	1.7
CB224784	Ch25h	cholesterol 25-hydroxylase	0.23	2.1	3.32	1.68	1.86
BM364391	HMHA1	histocompatibility (minor) HA-1	-0.58	0.6	1.27	3.32	0.17
BF041341	PRKCSH	protein kinase C substrate 80K-H (EC:2.7.11.1)	2.28	3.32	2.65	2.22	1.11
AW464999	Klhl21		1.43	3.25	3.32	2.04	0.64
AW464548	CTSK	cathepsin K	1.45	2.54	3.32	1.42	0.36
AW462207	SAMD4B		1.29	3.32	3.16	3	1.15
AW430313	Cul7		0.82	2.68	3.32	2.18	0.69
DR697645	Nup160	nucleoporin 160	2.23	2.96	3.31	2.4	1.15
CV798856	Tsix	X (inactive)-specific transcript, antisense	3.31	2.26	0.19	0.21	0.01
CR454559	LOC788125		2.38	2.61	3.19	3.31	1.41
CN441063	C7orf20		1.39	1.9	3.31	1.5	0.85
CN438538	Mutyh	mutY homolog (E. coli) (EC:3.2.2.-)	1.78	1.2	3.31	2.43	2.24
BP105035	Kbtbd8	kelch repeat and BTB (POZ) domain containing 8	2.54	3.31	2.45	0.88	1.86
BM363578	Erp29	endoplasmic reticulum protein 29	0.77	2.32	3.31	1.81	0.82
BF046528	LOC505399		3.31	2.54	2.73	2.55	1.05
BF045064	Lrrc1	leucine rich repeat containing 1	1.66	1.54	3.31	1.34	-0.29
BF043719	PHOSPHO1	phosphatase, orphan 1	0.9	1.72	3.31	1.99	0.72
BF042343	NDUFA9	NADH dehydrogenase (ubiquinone) 1 alpha subcomplex, 9, 39kDa	1.14	0.83	2.3	3.31	0.4
BF040565	Srgap1	SLIT-ROBO Rho GTPase activating protein 1	0.45	1.31	3.31	2.15	0.89
AW464936	Afap1		0.28	1.31	3.31	0.53	0.85
AW464245	TOPBP1	topoisomerase (DNA) II binding protein 1	0.93	1.14	3.31	2.8	0.26
CR551480	ILF2	interleukin enhancer binding factor 2, 45kDa	1.73	2.7	3.3	2.25	0.68
CR452938	NDUFA4	NADH dehydrogenase (ubiquinone) 1 alpha subcomplex, 4, 9kDa	1.36	1.81	3.3	3.26	1.81
CR451871	Qscn6l1		1.91	2.99	3.3	2.71	0.9
BF039207	Mpeg1	macrophage expressed gene 1	0.13	1.26	3.3	2.94	0.49
CR553794	Slc35c2	solute carrier family 35, member C2	1.21	2.97	3.29	2.19	1.34
CN440496	Uhrf1	ubiquitin-like, containing PHD and RING finger domains, 1	1.71	1.11	3.29	2.73	0.7
CN437632	Bt.29942		3.29	2.37	1.83	1.53	0.88
CN436532	C1R	complement component 1, r subcomponent	0.79	2.71	3.29	0.59	-0.06
CN432616	Sh3glb2		1.97	1.52	3.07	3.29	1.9
CB533935	C9	complement component 9	2.3	3.29	1.53	-0.62	0.85
BF040137	BAIAP2	BAI1-associated protein 2	1.49	2.39	3.29	3.03	1.69
AW462220	RANBP1	RAN binding protein 1	-0.07	3.29	2.28	3.03	1.4
NM_174396	Myo1c	myosin IC	2.22	2.3	3.28	3.02	1.59
CR455128	Ppp1r14a	protein phosphatase 1, regulatory (inhibitor) subunit 14A	-0.1	1.1	1.85	3.28	0.32
CN436045	CHID1	chitinase domain containing 1	-0.31	0.96	3.28	2.29	1.43
BM430399	SPINK4	serine peptidase inhibitor, Kazal type 4	-0.71	3.28	2.85	0.89	1.74
BI540051	CTNND2	catenin (cadherin-associated protein), delta 2 (neural plakophilin-related arm-repeat protein)	2.47	2.92	3.28	2.66	3
BF044781	Lrdd	leucine-rich and death domain containing	1.27	1.67	3.28	1.67	2.1
AY563814	LOC540157		1.02	2.63	3.28	1.68	1.47
U83077	PABPC1	poly(A) binding protein, cytoplasmic 1	2.15	2.21	3.27	2.09	0.91
DR697474	DR697474	NLR family, pyrin domain containing 13	1.56	3.02	3.27	2.12	2.06
CR551330	Cdgap		2.16	3.27	2.88	1.87	1.74
CR455688	MGC19604		2.59	3.27	3.15	3.16	1.77
CR454452	MGC139783		0.25	1.33	3.27	2.1	0.71
CN439859	CACHD1		2.45	2.11	3.27	2.35	1.38
CN436502	PRR7		0.08	0.92	3.27	1.37	0.21
BM362325	MGC134267		0.9	1.21	2.92	3.27	0.43
BF040597	SLC35E1		1.46	2.51	3.27	2.19	0.47
BF039475	Ckap5	cytoskeleton associated protein 5	-0.13	1.29	1.68	3.27	0.64
DR697631	HIST2H2AA3		3.26	1.38	1.63	0.31	0.87
CR455822	R3hdm1	R3H domain 1 (binds single-stranded nucleic acids)	0.15	0.64	2.17	3.26	0.46
CR452667	TSHZ1		0.68	1.74	3.26	2.63	2.2
CN435569	Prmt6	protein arginine N-methyltransferase 6	0.47	1.39	3.26	2.74	1.67
CK772359	MYST3	MYST histone acetyltransferase (monocytic leukemia) 3	2.96	3.26	2.5	2.48	2.06
CB455047	PANK3	pantothenate kinase 3	0.86	1.24	3.26	2.53	1.6
CB442833	SLC1A2	solute carrier family 1 (glial high affinity glutamate transporter), member 2	-0.57	0.32	0.55	3.26	0.8
DR749245	CXCL16	chemokine (C-X-C motif) ligand 16	1.43	1.91	3.25	2.04	1.05
DR697721	DR697721		2.66	3	3.15	3.25	2.3
CR550530	Aaas	achalasia, adrenocortical insufficiency, alacrimia	1.06	2.03	2.41	3.25	0.99
CR455802	LOC785513		2	2.28	3.25	2.89	2.38
CR452385	LOC785448		0.43	1.22	2.82	3.25	1.44
CN440207	LOC512086		0.26	1.67	3.25	2.2	0.31
CK769545	MRS2L	MRS2 magnesium homeostasis factor homolog (S. cerevisiae)	3.25	1.45	1.37	2.55	2.17
BM365942	TP53	tumor protein p53	1.53	1.68	3.25	2.19	0.69
BF042543	Acot4	acyl-CoA thioesterase 4	1.61	1.4	3.25	2.04	0.65
BF041334	ZNHIT1	zinc finger, HIT type 1	0.46	0.68	1.95	3.25	0.41
BF040131	TJP3	tight junction protein 3 (zona occludens 3)	0.86	2.14	3.25	0.83	1.28
BF039530	Ccdc22	coiled-coil domain containing 22	1.05	1	2.7	3.25	0.97
AW461693	LOC513598		0.03	0.91	3.25	1.75	2.79
CR551557	PTGIS	prostaglandin I2 (prostacyclin) synthase	0.76	2.37	2.57	3.24	2.47
CR452452	Ilkap		1.35	1.42	3.24	2.45	1.12
CN441431	Cryab	crystallin, alpha B	-1.7	0.18	0.21	3.24	0.13
CN436779	HOXB5	homeobox B5	2.09	3.21	2.2	3.24	2.02
BM364206	GUK1	guanylate kinase 1	1.68	1.45	2.92	3.24	1.15
BCAZ0004ai15	PCGF1		1.43	3.24	2.31	1.48	2.98
AW464741	AW464741		1.18	1.19	2.03	3.24	1.39
AW462887	Zfp64	zinc finger protein 64	0.18	2.46	3.24	1.71	1.47
AW461375	EHBP1L1		1.99	2.56	3.24	3.18	2.17
DR749320	Bt.22729		0.97	3.23	1.55	0.54	0.67
CR552967	Supt5h	suppressor of Ty 5 homolog (S. cerevisiae)	1.16	3.23	2.68	2.48	1.66
CR453465	RHBDF1	rhomboid family 1 (Drosophila)	0.99	2.21	3.23	1.89	0.7
CN438703	LRP3	low density lipoprotein receptor-related protein 3	1.12	2.63	3.23	2.88	1.09
CN436680	FAM43B		1.76	2.41	3.23	2.81	1.81
CN433781	C1QBP	complement component 1, q subcomponent binding protein	0.38	1.27	2.02	3.23	0.76
BM366861	Gpsm3	G-protein signalling modulator 3 (AGS3-like, C. elegans)	3.23	2.41	1.34	1	-0.33
BM362903	Rtp4		0.64	2.06	3.23	1.61	1.05
BG693032	PRKAR1B	protein kinase, cAMP-dependent, regulatory, type I, beta	-0.59	0.59	1.9	3.23	0.77
BF041904	PSMD8	proteasome (prosome, macropain) 26S subunit, non-ATPase, 8	1.11	1.68	3.23	2.6	0.68
NM_174447	RAB3B	RAB3B, member RAS oncogene family	-0.1	2.14	1.16	3.22	0.32
CR553111	Cnnm2		2.15	2.1	3.22	2.15	1
CR454940	DCBLD2	discoidin, CUB and LCCL domain containing 2	-1.53	-0.46	0.28	3.22	-0.08
CN441116	Ndufv2	NADH dehydrogenase (ubiquinone) flavoprotein 2, 24kDa (EC:1.6.5.3 1.6.99.3)	1.34	2.27	3.22	2.65	1.88
CN440721	LEF1	lymphoid enhancer-binding factor 1	-0.76	0	0.75	3.22	0.29
CN440099	Hdlbp	high density lipoprotein (HDL) binding protein	1.15	1.88	3.22	2.51	2.2
CN436406	ISYNA1	myo-inositol 1-phosphate synthase A1	3.22	2.55	2.46	2.45	1.94
BM362963	Tmem183a		1.77	1.92	3.22	2.42	0.97
BF706207	Angptl4	angiopoietin-like 4	1.44	2.51	1.87	3.22	0.92
BF045351	FBXO17	F-box protein 17	-0.03	-0.14	0.57	1.66	3.22
BF045037	DES	desmin	1.99	2.28	3.22	0.91	2.37
BF043654	UBE2D4	ubiquitin-conjugating enzyme E2D 4 (putative)	1.4	1.17	3.22	3.05	1.35
AW463663	LOC613430		0.69	1.09	3.22	2.02	0.46
AW462148	FAM100A	family with sequence similarity 100, member A	1.49	3.22	3.08	1.66	1.75
AW314824	GGTL3	gamma-glutamyltransferase 7	0.47	0.47	1.34	3.22	0.66
CR552929	Smtn		1.51	1.86	3.21	1.79	1.07
CR456056	CR456056	Transcribed locus	1.57	2.53	3.21	1.26	2.57
BM362640	LOC514735		2.49	3.21	2.79	1.67	1.35
BF045958	Mrm1	mitochondrial rRNA methyltransferase 1 homolog (S. cerevisiae)	1.27	1.77	3.21	2.55	1.62
BF043225	Ubtd1	ubiquitin domain containing 1	2.77	3.15	3.21	3.11	1.47
BF041804	PEPD	peptidase D	1.03	1.59	3.21	2.22	1.2
AW461747	SNX22		1.04	2.33	1.63	3.21	2.17
CR551534	Dhrs7b	dehydrogenase/reductase (SDR family) member 7B	1.39	2.18	3.2	2.18	1.69
CR550638	RAB11FIP4	RAB11 family interacting protein 4 (class II)	2.28	2.7	3.2	1.9	1.89
CR452147	LOC390354		0.65	2.61	3.2	2.03	1.48
CR451784	Ssrp1	structure specific recognition protein 1	1.44	2.26	2.62	3.2	0.72
CN438470	Snn	stannin	1.61	1.48	3.2	1.78	0.47
CN436648	AKAP8L	A kinase (PRKA) anchor protein 8-like	0.41	0.54	3.2	1.49	1.26
CN433725	HBZ		1.68	3.15	3.2	2.24	1.62
BM032276	LPPR2		1.14	3.09	3.2	2.07	0.86
BF043369	ITFG3		0.11	2.17	3.2	1.33	1.49
AW464882	VASP	vasodilator-stimulated phosphoprotein	1.55	1.58	3.2	2.36	0.44
CR454819	LOC614219		1.91	2.5	3.19	2.53	1.76
CR451786	DLL1	delta-like 1 (Drosophila)	0.23	2.85	3.19	2.69	1.31
CN435301	ABCA2	ATP-binding cassette, sub-family A (ABC1), member 2	0.32	1.41	1.58	3.19	2.13
BF046416	USF2	upstream transcription factor 2	1.73	2.44	3.19	1.82	1.08
BF044883	LZTR1	leucine-zipper-like transcription regulator 1	1.44	3.19	2.43	2.19	0.53
BF042692	PTPN3	protein tyrosine phosphatase, non-receptor type 3	0.06	1.2	2.98	3.19	1.83
BF039250	Phpt1	phosphohistidine phosphatase 1 (EC:3.1.3.-)	1.36	1.71	2.97	3.19	1.81
NM_174209	Uaca		0.14	0.53	1.45	3.18	0.86
NM_174119	NCF1	neutrophil cytosolic factor 1	1.78	1.89	3.18	0.41	0.41
CR553139	PTGER4	prostaglandin E receptor 4 (subtype EP4)	3.18	1.39	1.72	-0.2	0.26
CN441608	Rassf1	Ras association (RalGDS/AF-6) domain family member 1	1.73	3.18	2.48	1.44	0.94
CN436612	Cyc1	cytochrome c-1	1.44	1.07	3.18	2.11	0.72
BF046094	MITF	microphthalmia-associated transcription factor	2.59	2.76	3.18	2.48	1.91
BF045238	KARS	lysyl-tRNA synthetase	1.71	2.71	3.18	1.97	1.37
BF039606	MAD2L1	MAD2 mitotic arrest deficient-like 1 (yeast)	1.2	0.94	3.18	3.01	0.36
AW466079	Enpep	glutamyl aminopeptidase	-0.29	3.18	0.31	-0.37	1.68
NM_181032	PTGER3	prostaglandin E receptor 3 (subtype EP3)	1.3	2.11	2.62	3.17	0.87
DR697676	Fmod	fibromodulin	1.39	2.44	3.17	2.14	0.8
CR455833	MTHFSD		2.59	2.53	3.06	3.17	1.58
CN439780	JSRP1		1.15	0.88	2.78	3.17	1.92
BM362904	BM362904		0.56	1.94	3.17	1.9	0.99
BF040484	BF040484		0.59	1.29	3.17	0.93	1.2
BF039123	PINK1	PTEN induced putative kinase 1	0.9	1.41	2.56	3.17	0.93
DR749278	Acp6	acid phosphatase 6, lysophosphatidic (EC:3.1.3.2)	0.79	1.78	3.16	1.54	0.92
CK849444	Slc35f2		0.22	1.11	2.02	3.16	0.85
BM363871	Ddx39	DEAD (Asp-Glu-Ala-Asp) box polypeptide 39	0.78	1.75	3.16	2.21	2.05
BF044280	PFDN4	prefoldin subunit 4	3.11	2.03	3.16	1.67	0.4
AJ512824	LOC668400		1.5	1.96	3.16	0.92	0.25
CR551927	UBE3C	ubiquitin protein ligase E3C	1.35	2.01	3.15	2.71	1.75
CR455624	C11orf67		2.07	2.35	3.15	2.34	1.33
CR455488	ASMTL	acetylserotonin O-methyltransferase-like	1.1	1.59	3.15	2.44	1.94
CR454392	UQCRFS1	ubiquinol-cytochrome c reductase, Rieske iron-sulfur polypeptide 1	1.1	1.87	3.15	1.98	0.89
CN791614	TBXAS1	thromboxane A synthase 1 (platelet, cytochrome P450, family 5, subfamily A)	1.29	3.15	3.09	1.78	1.01
CN440420	CN440420		2.46	3.15	2.31	3.07	2.08
CK973875	Kctd1	potassium channel tetramerisation domain containing 1	2.34	1.96	3.15	1.87	0.56
BM364103	CDC14B	CDC14 cell division cycle 14 homolog B (S. cerevisiae)	1.77	3.15	3.11	3.03	0.85
BM363750	RPL28	ribosomal protein L28	0.9	2.76	2.02	3.15	1.47
BF041889	LOC535992		0.74	0.73	0.18	3.15	1.16
AW466179	C19orf43		2.25	3.15	2.91	2.23	1.24
AW464198	MGC142622		1.01	2.61	2.89	3.15	1.55
CR553920	Bt.33148		0.29	2.53	3.14	1.27	1.63
CR452956	DARS	aspartyl-tRNA synthetase	1.29	0.72	3.14	2.66	0.68
CN438180	Sh3bp5l	SH3 binding domain protein 5 like	1.32	1.5	3.14	1.41	0.4
BM366355	Chrac1	chromatin accessibility complex 1	0.86	1.65	3.14	2.26	0.6
BM363755	Mpeg1	macrophage expressed gene 1	3.14	0.29	0.67	-1.47	-0.2
BF440424	BF440424	Transcribed locus	0.69	1.01	3.14	2.56	1.2
BF042743	MLL4		0.85	1.58	3.14	1.91	0.85
BF040094	PES1	pescadillo homolog 1, containing BRCT domain (zebrafish)	1.63	0.92	1.47	3.14	1.13
AY575855	CCR1	chemokine (C-C motif) receptor 1	3.14	1.64	1.97	0.7	0.65
AV607074	BTD	biotinidase	3.14	3.03	2.22	2.11	1.03
AJ689869	STT3B	STT3, subunit of the oligosaccharyltransferase complex, homolog B (S. cerevisiae) (EC:2.4.1.-)	1.86	1.99	3.14	2.55	0.93
NM_174373	KCNJ2	potassium inwardly-rectifying channel, subfamily J, member 2	3.13	3.12	1.67	1.69	1.37
NM_174229	ADCY1	adenylate cyclase 1 (brain)	0.46	1.75	3.13	2.93	1.38
CR551485	C11orf31		1.8	2.84	3.13	2.33	0.51
CN439346	Bt.69334		1.36	3.13	2.09	1.75	1.59
CN433841	NIPBL		1.05	1.82	2.36	3.13	1.26
BM363488	LOC653567		1.52	2.35	3.13	1.22	0.95
BF039384	ENG	endoglin (Osler-Rendu-Weber syndrome 1)	0.84	1.91	3.13	1.32	0.97
AW464396	Tmcc1		0.61	1.23	2.76	3.13	0.95
AW464303	Rab4b	RAB4B, member RAS oncogene family	0.49	2.85	3.13	2.25	1.16
AW463385	TAZ	WW domain containing transcription regulator 1	3.13	1.28	2.98	-0.01	0.87
AW266995	Commd4	COMM domain containing 4	1.36	2.21	3.13	1.96	0.78
NM_174243	ARRB1	arrestin, beta 1	0.45	0.8	1.4	3.12	0.28
CR551816	CR551816	Transcribed locus	1.6	2.12	3.12	2.98	2.06
CN437522	Ndufs8	NADH dehydrogenase (ubiquinone) Fe-S protein 8	1.1	2.73	2.98	2.79	3.12
CN435656	Ncapg		0.95	2.42	3.12	1.52	0.29
CN432972	KIAA1833		0.72	1.41	3.12	1.78	0.63
CK956775	Mrps2	mitochondrial ribosomal protein S2	1.29	1.48	3.12	1.91	0.98
CK776069	Lonrf3	LON peptidase N-terminal domain and ring finger 3	0.65	1.8	1.78	3.12	1.03
BM362017	LOC534620	no description	3.12	2.19	0.95	1.14	0.04
BF045702	Slc40a1	solute carrier family 40 (iron-regulated transporter), member 1	3.11	1.84	3.12	0.54	0.5
AW463621	RPL14	ribosomal protein L14	0.8	3.12	2.33	2.72	1.56
AW462347	Dus2l		1.77	2.62	3.12	2.06	0.95
NM_174364	INPP1	inositol polyphosphate-1-phosphatase	1.84	3.11	1.59	1.77	1.35
DR697411	Hyi	hydroxypyruvate isomerase homolog (E. coli) (EC:5.3.1.22)	0.72	2.48	3.11	2.83	1.28
CR550433	ZNF267	zinc finger protein 267	0.84	2	3.11	1.77	1.09
CR452097	Klhl29		0.32	1.53	3.11	2.15	1.4
CN441772	LOC617129		1.28	2.14	2.86	3.11	0.69
CN438437	MFI2	antigen p97 (melanoma associated) identified by monoclonal antibodies 133.2 and 96.5	0.95	2.83	3.11	1.52	1.54
BM364897	CCL5	chemokine (C-C motif) ligand 5	2.95	3.01	3.11	2.82	2.09
BF440173	CR2	complement component (3d/Epstein Barr virus) receptor 2	3.11	0.74	0.85	-1.84	-0.49
BF044468	TPT1	tumor protein, translationally-controlled 1	1.15	2.26	3.11	2.27	1.06
BF043409	Ddx46	DEAD (Asp-Glu-Ala-Asp) box polypeptide 46	1.83	2.05	2.98	3.11	1.12
BF041881	POLD4	polymerase (DNA-directed), delta 4	1.95	1.9	3.11	1.33	1.36
BF041553	WWC2		0.13	1	1.68	3.11	0.98
BF039966	ADRB1	adrenergic, beta-1-, receptor	1.35	3.11	2.83	2.82	2.65
AW465975	TEAD4	TEA domain family member 4	-0.79	0.47	1.1	3.11	1.33
NM_174640	PROKR2		1.27	0.94	3.1	2.59	1.66
CR455789	LASS1	LAG1 homolog, ceramide synthase 1	1.16	1.88	3.1	3.05	1.9
CR452453	COMT	catechol-O-methyltransferase (EC:2.1.1.6)	1.16	1.59	3.1	2.23	1.88
CN439736	PTGDS	prostaglandin D2 synthase 21kDa (brain)	0.89	2.33	3.1	2.07	1.19
CN432740	Slc25a42		-0.73	1.66	3.1	1.45	1.96
BF043685	NRG2	neuregulin 2	2.82	1.92	3.1	1.3	0.75
BF043148	Emilin1	elastin microfibril interfacer 1	1.16	3.1	2.85	1.57	1.16
BF041843	EIF4A2	eukaryotic translation initiation factor 4A, isoform 2	1.52	2.08	3.1	2.19	2.19
BF040827	WDR42A	WD repeat domain 42A	0.87	2.68	3.1	2.66	1.12
AW461769	Cbr1	carbonyl reductase 1	2.25	3.1	2.05	1.05	0.73
NM_174428	Pold2	polymerase (DNA directed), delta 2, regulatory subunit	1.3	1.9	3.09	1.53	1.16
CR553059	LOC515804		1.03	2.12	3.09	2.1	0.97
CR455783	Mrpl27	mitochondrial ribosomal protein L27	1.11	0.97	3.09	2.07	0.89
CR454670	LOC510456		2.74	2.19	3.09	2.21	1.14
CN442309	Leo1	Leo1, Paf1/RNA polymerase II complex component, homolog (S. cerevisiae)	0.17	0.84	2.71	3.09	1.21
CN440846	Marveld1		2.67	2.35	3.09	1.55	0.79
CN432399	Midn	midnolin	1.56	2.3	1.95	3.09	0.86
BF041839	TLN2	talin 2	1.82	2.47	2.74	3.09	1.43
BF039025	CREB5	cAMP responsive element binding protein 5	0.68	1.49	2.83	3.09	0.58
AW465535	MAN2A1	mannosidase, alpha, class 2A, member 1	1.44	2.28	3.09	1.47	0.87
AW462871	KIAA0494		1.6	1.89	3.09	1.03	0.72
NM_174683	GJA9	similar to gap junction protein, alpha 9, 59kDa	-0.29	2.12	3.08	2.61	1.69
CN438935	NYREN18		3.08	2.57	1.84	1.52	1.55
CN438129	IGFBP2	insulin-like growth factor binding protein 2, 36kDa	0.65	0.62	2.6	3.08	0.34
CN435502	MAZ	MYC-associated zinc finger protein (purine-binding transcription factor)	2.12	2.49	3.08	3.07	1.61
CN434573	Timm17a	translocase of inner mitochondrial membrane 17a	0.12	0.53	1.67	3.08	0.86
CK771268	Abcb6	ATP-binding cassette, sub-family B (MDR/TAP), member 6	3.08	2.97	2.45	2.12	1.62
BF045107	PCGF1		0.79	1.06	3.08	1.76	0.31
BF043288	Pkib	protein kinase inhibitor beta, cAMP dependent, testis specific	1.91	1.31	3.08	0.5	0.39
NM_181002	AOC3	amine oxidase, copper containing 3 (vascular adhesion protein 1)	1.65	1.85	3.07	1.64	0.89
DR697592	DR697592		0.96	1.89	3.07	2.54	1.04
CR455704	LOC51149		0.94	1.69	2.35	3.07	1.77
CR454211	LOC535442		1.59	2.01	3.07	1.6	-0.11
CN441299	Txndc4	thioredoxin domain containing 4 (endoplasmic reticulum)	0.17	2.75	3.07	1.46	1.58
CN436440	PTPRS	protein tyrosine phosphatase, receptor type, S	0.15	0.8	1.92	3.07	1.1
CB419566	Fer1l3	fer-1-like 3, myoferlin (C. elegans)	1.12	1.83	3.07	2.53	1.47
BM365409	Myo1g		-0.36	1.52	3.07	0.6	1.65
BM363925	Tspan33	tetraspanin 33	-0.07	2.43	3.07	2.6	1.21
BF041709	MGLL	monoglyceride lipase	2.7	2.96	3.07	2.6	0.86
AW465761	LOC646891		0.32	1.1	1.67	3.07	0.45
AW465155	MDS032		0.58	3.06	3.07	1.57	1.18
AW464824	ANXA4	annexin A4	1.48	1.28	3.07	0.69	0.53
CR553726	MYLK	myosin light chain kinase	0.43	1.97	3.06	0.93	1.33
CN441254	COPS6	COP9 (constitutive photomorphogenic) homolog, subunit 6 (Arabidopsis thaliana)	0.75	0.83	3.06	2.14	0.4
CN437786	Trim3	tripartite motif-containing 3	1.19	1.49	3.06	2.57	1.44
CB424333	Apoa5	apolipoprotein A-V	1.46	2.6	3.06	1.86	0.64
CB223877	Arhgap12	Rho GTPase activating protein 12	1.36	1.73	3.06	0.79	0.65
AW462450	Rbpj		0.58	1.76	3.06	2.73	0.44
CR552123	Mrpl38	mitochondrial ribosomal protein L38	3.05	2.53	2.99	2.65	1.28
CR452925	Timm17b	translocase of inner mitochondrial membrane 17b	2.21	2.68	3.05	2.79	2.28
CN442117	INSR	insulin receptor	0.39	-0.18	1.33	3.05	0.67
CN441491	SIAH1	seven in absentia homolog 1 (Drosophila)	0.81	1.18	1.7	3.05	0.95
CN440969	C20orf103		0.3	0.45	0.32	3.05	0.53
CN437918	TPST1	tyrosylprotein sulfotransferase 1	1.59	3.05	2.36	1.44	1.21
CK772857	CAMK2B	calcium/calmodulin-dependent protein kinase (CaM kinase) II beta	1.96	3.05	2.33	2.11	1.36
BM366568	C1QB	complement component 1, q subcomponent, B chain	3.05	2.52	2.96	0.23	0.41
BM362502	Ceecam1	cerebral endothelial cell adhesion molecule	0.76	1.45	3.05	1.38	1.84
BF774283	Tmcc2		0.46	1.86	2.36	3.05	0.63
BF045946	Hoxd9	homeo box D10	2.63	2.76	3.05	2.88	2.24
BF040632	PAPD5		0.24	1.32	3.05	1.4	1.5
BF040045	TMEM16J	transmembrane protein 16J	3.05	1.94	1.7	-0.23	0.35
BF039862	C12orf47	chromosome 12 open reading frame 47	1.75	2.55	3.05	2.08	1.36
CR550906	EEF1A2	eukaryotic translation elongation factor 1 alpha 2	1.34	2.1	3.04	2.21	1.01
CR453444	Ap3d1	adaptor-related protein complex 3, delta 1 subunit	0.08	2.05	3.04	2.31	1.73
CN436179	Rlbp1	retinaldehyde binding protein 1	-0.28	0.44	0.87	3.04	1
CK978119	Atpaf1	ATP synthase mitochondrial F1 complex assembly factor 1	0.83	1.47	3.04	1.72	0.37
CK956273	ALPI	alkaline phosphatase, intestinal	2.1	3.04	2.74	2.02	1.41
CK394150	LOC618734		0.22	1.47	2.34	3.04	2.5
BM432141	Parp2		1.24	1.66	3.04	1.65	1.01
BF045810	MAN1A2	mannosidase, alpha, class 1A, member 2	1.22	0.99	2.66	3.04	0.4
BF043129	MGC127132	no description	1.37	2.29	3.04	2.83	1.5
BF042972	Phf13		1.54	3.04	3.04	2.77	1.8
BF039755	C10orf99		2.09	3.04	2.18	-0.06	0.62
AY563757	AY563757		2.23	3.04	2.58	2.57	2.54
AW463438	Tmem112b		0.23	1.57	2.92	2.87	3.04
NM_174435	PRKCA	protein kinase C, alpha	0.05	0.8	3.03	2.96	0.5
NM_174321	GLRA1	glycine receptor, alpha 1	1.29	2.43	3.03	1.68	0.97
DR697636	CXorf56		0.82	1.64	2.39	3.03	1.48
CR552920	Sparcl1	SPARC-like 1 (mast9, hevin)	0.57	0.51	1.89	3.03	1.15
CR552703	Spred3		1.95	2.17	3.03	2.36	1.88
CR455620	Anapc2	anaphase promoting complex subunit 2	1.75	2.5	3.03	2.46	1.11
CR455152	Zic5	zinc finger protein of the cerebellum 5	2.57	2.9	1.85	3.03	2.01
CR455106	CR455106		1.85	1.79	3.03	1.56	1.25
CR452865	BGLAP	bone gamma-carboxyglutamate (gla) protein (osteocalcin)	1.33	2.61	2.26	3.03	2
CR451774	Hic1	hypermethylated in cancer 1	1.64	3.03	3.02	2.08	1.85
CN436948	Slc25a44		0.72	0.77	1.32	3.03	0.8
CN436459	FOXD2	forkhead box D2	2.17	2.56	2.63	3.03	2.11
CK847867	Ddhd2		-0.05	0.5	1.49	3.03	0.34
BM366508	RC74		0.62	1.36	3.03	1.16	0.39
BM363735	AIF1	allograft inflammatory factor 1	3.02	2.75	3.03	2.11	0.9
BF440332	FLJ30092		0.9	1.12	2.31	3.03	1.07
BF043145	LOC617455		0.7	3.03	2.85	1.83	0.59
AW463722	CBLC	Cas-Br-M (murine) ecotropic retroviral transforming sequence c	0.47	2.93	3.03	0.08	1.78
AW461766	LLGL2	lethal giant larvae homolog 2 (Drosophila)	0.93	2.17	3.03	2.14	2.25
AW461566	NET1	neuroepithelial cell transforming gene 1	2.34	2.53	3.03	2.15	0.76
AW461499	RAD9A		1.26	3.03	0.75	1.12	0.5
DR697506	CTF1	cardiotrophin 1	0.95	2.15	3.02	1.13	0.77
CR552535	SLC35B1	solute carrier family 35, member B1	1.73	2.49	3.02	2.13	0.59
CN440874	Rae1	RAE1 RNA export 1 homolog (S. pombe)	2.24	2.49	3.02	1.61	1
CN440351	S100a16	S100 calcium binding protein A16	0.69	1.8	3.02	2.78	1.43
BM362403	CXCR6	chemokine (C-X-C motif) receptor 6	3.02	2.42	1.65	-0.28	0.24
BF044612	TGFB2	transforming growth factor, beta 2	-0.34	-0.15	0.57	3.02	0.31
AY563782	Tmprss13		2.43	3.02	2.03	1.57	1.31
CR456068	Mrps21	mitochondrial ribosomal protein S21	0.59	2.86	2.79	3.01	0.7
CR452623	EEF2	eukaryotic translation elongation factor 2	1.64	2.86	3.01	2.9	1.26
CN433633	GSTP1	glutathione S-transferase pi 1 (EC:2.5.1.18)	1.43	2.81	3.01	1.58	1.06
BM363517	BM363517		1.19	2.19	3.01	2.07	0.49
BF440380	IL6R	interleukin 6 receptor	3.01	0.87	0.83	0.01	-0.19
BF039097	St3gal1	ST3 beta-galactoside alpha-2,3-sialyltransferase 1 (EC:2.4.99.4)	2.01	1.56	3.01	0.91	0.64
AJ693807	F2R	coagulation factor II (thrombin) receptor	0.59	2.12	3.01	1.24	0.8
NM_174322	GNA11	guanine nucleotide binding protein (G protein), alpha 11 (Gq class)	-0.2	0.23	2.05	1.09	3
DR697594	MYST4	MYST histone acetyltransferase (monocytic leukemia) 4	1.01	2.29	3	2.42	1.44
CR452053	SPTBN1	spectrin, beta, non-erythrocytic 1	1.57	1.64	3	1.35	0.59
CN437812	P4HA3	procollagen-proline, 2-oxoglutarate 4-dioxygenase (proline 4-hydroxylase), alpha polypeptide III (EC:1.14.11.2)	2.03	0.9	1.06	3	1.66
CK957261	ZNF473		1.08	1.75	3	2.44	1.72
CK778579	DLG2	discs, large homolog 2, chapsyn-110 (Drosophila)	-0.05	1.33	2.11	3	1.15
CF614370	Tuba4a	tubulin, alpha 4a	1.06	1.81	1.32	3	1.62
BM431662	SPINK1		3	1.07	2.9	-1.24	0.09
BF040807	Pop5	processing of precursor 5, ribonuclease P/MRP family (S. cerevisiae)	2.14	2.65	3	1.92	0.59
BF040305	WDR55		1.56	1.31	3	2.67	0.95
AV590463	Cntnap2	contactin associated protein-like 2	0.13	2.16	2	3	1.2
DR697567	Slc19a1	solute carrier family 19 (folate transporter), member 1	2.99	1.96	2.11	1.94	0.57
CR550802	Nell2	NEL-like 2 (chicken)	-0.81	0.09	0.42	2.99	0.25
CR452973	RAPGEF1	Rap guanine nucleotide exchange factor (GEF) 1	1.81	1.8	2.99	1.62	0.47
CR452607	Aldh3a2	aldehyde dehydrogenase 3 family, member A2 (EC:1.2.1.3)	1.7	2.63	2.99	2.18	1.43
CN440200	LOC512019		0.01	0.04	0.43	2.99	0.62
CN437556	LOC161247		0.67	1.82	2.99	2.34	0.89
CN437148	MMP14	matrix metallopeptidase 14 (membrane-inserted)	1.07	1.81	2.99	2.17	1.18
BM362974	Dalrd3		2.1	2.03	2.47	2.99	1.08
BF043169	PDIA3		0.25	2.37	2.99	2.4	1.31
AW465454	SFN	stratifin	1.32	1.96	2.68	2.99	1.23
AW463543	Mrps33		1.12	1.98	2.99	2.84	1.12
AW267117	LOC513412		2.22	2.54	2.99	2.36	1.65
NM_174395	Myo1a	myosin IA (MYO1A)	2.98	1.62	0.6	-0.35	0.99
DR697461	Cd68	CD68 molecule	2.98	0.66	0.49	-0.59	-0.39
CR455873	LOC515401		2.38	2.48	2.53	2.98	2.09
CR453751	FLJ21839		2.11	2.77	2.98	2.3	1.34
CR452689	Nol5a		0.64	1.06	2	2.98	0
BM363018	ATXN7		0.69	1.49	2.98	2.71	0.64
BF044308	Nadk	NAD kinase	1.26	2.03	2.49	2.98	1.53
BF042573	LOC787359		1.42	1.11	2.98	2.52	1.37
BF041943	Stoml3		0.89	2.17	2.98	1.24	0.64
BF041588	TBRG4	transforming growth factor beta regulator 4	0.1	0.92	2.98	2.83	0.4
AW465363	Birc6	baculoviral IAP repeat-containing 6	0.94	1.28	2.98	1.84	1.02
AW266982	Nsl1		1.84	2.09	2.98	2.57	1.56
NM_205811	HNF4G	hepatocyte nuclear factor 4, gamma	2.97	1.43	1.51	-0.4	1.12
NM_177509	Aanat	arylalkylamine N-acetyltransferase	1.12	2.88	2.97	1.92	0.68
CV798869	KIAA0152	KIAA0152	1.34	1.54	2.97	2.12	0.11
CN786388	UBE1L	ubiquitin-like modifier activating enzyme 7	0.2	2.78	2.97	0.91	1.48
CN441006	Galk1	galactokinase 1	1.89	2.56	2.77	2.97	1.65
CN439863	Statip1	elongation protein 2 homolog (S. cerevisiae)	0.97	2.05	2.97	2.37	1.73
CN438197	RPS6KB2	ribosomal protein S6 kinase, 70kDa, polypeptide 2	1.24	2	2.97	1.79	0.85
CN433834	LOC527903		0.15	0.8	1.44	2.97	0.78
CB169457	Gphn	gephyrin	1.23	1.67	1.33	2.97	1.79
AW465213	ZNF289		2.7	2.97	1.66	2.39	1.17
AW461741	Arrdc2	arrestin domain containing 2	1.29	2.97	2.46	2.63	1.77
AW447324	Plekha6		1.47	2.96	2.97	1.78	1.64
DR749224	YIF1A		2.78	2.6	2.96	2.58	1.18
CR553826	Bt.30379		2.37	2.35	2.96	2.34	1.29
CR552796	BAT1	HLA-B associated transcript 1	1.82	2.65	2.96	2.43	0.9
CR551399	Bt.46617		1.32	1.54	2.96	2.72	2.18
CR550769	OPA3		2.26	2.63	2.96	2.68	1.89
CR456066	EPB49	erythrocyte membrane protein band 4.9 (dematin)	0.78	0.89	0.92	2.96	0.52
CR452857	Bt.35867		1.82	2.96	2.04	2.26	1.76
CN433042	Atp1a2	ATPase, Na+/K+ transporting, alpha 2 polypeptide	-0.58	-0.05	0.13	2.96	0.32
CN432579	AMIGO3		0.99	2.28	2.96	1.28	1.27
BF042203	EPHX2	epoxide hydrolase 2, cytoplasmic (EC:3.3.2.3)	0.92	2.1	2.96	1.42	1.46
BF041528	Srp19	signal recognition particle 19	2.17	2.96	2.62	2.3	1.29
BF041147	LOC440330		0.63	1.54	2.56	2.96	1.4
BF039659	RPL19	ribosomal protein L19	2.96	2.64	2.85	1.46	0.67
BF039089	Enah	enabled homolog (Drosophila)	2.42	2.29	2.45	2.96	0.41
CN435131	CLCN4	chloride channel 4	-0.11	1.35	2.95	2.31	1.34
BF045927	FBXL2	F-box and leucine-rich repeat protein 2	1.64	2.95	1.49	2.58	1.32
BF045269	Atpaf2	ATP synthase mitochondrial F1 complex assembly factor 2	0.4	1.46	2.95	2.04	0.72
BF040991	Rgs20	regulator of G-protein signaling 20	2.18	2.95	2.26	1.48	1.04
BF039098	C11orf59		2.13	1.97	2.95	2.47	0.93
AY563893	DKFZp686O24166		1.95	2.95	2.88	2.19	1.53
CR550740	DPT	dermatopontin	2.94	0.26	0.5	-1.05	-0.29
CR455655	MGC152232		1.93	1.78	2.94	1.04	0.76
CR454400	SLC16A3	solute carrier family 16, member 3 (monocarboxylic acid transporter 4)	0.22	0.51	1.29	2.94	0.53
CR451567	PSMA7	proteasome (prosome, macropain) subunit, alpha type, 7	1.91	1.61	2.94	1.8	0.73
CN437200	C1orf52		0.65	1.14	2.15	2.94	0.83
BM363571	RHOD	ras homolog gene family, member D	-0.13	1.66	1.24	2.94	1.99
BF044878	Sipa1	signal-induced proliferation associated gene 1	0.99	2.94	2.16	2.35	1.34
BF044145	LOC517135		0.28	2.5	2.94	1.68	1.41
BF040874	DDR2	discoidin domain receptor tyrosine kinase 2 (EC:2.7.10.1)	0.3	1.16	2.94	2.35	0.48
CR553399	BRPF3	bromodomain and PHD finger containing, 3	1.65	2.24	2.93	2.61	1.66
CR552265	POU2F1	POU class 2 homeobox 1	0.44	2.77	2.93	2.09	0.51
CR456019	CR456019		0.88	1.21	2.93	1.52	0.57
CN439280	APEH	N-acylaminoacyl-peptide hydrolase	-0.05	0.73	1.3	1.51	2.93
CN436121	Tbx15	T-box 15	2.37	2.93	2.3	2.56	1.12
CN434650	Enoph1		0.57	1.43	1.51	2.93	0.24
CN433185	LIG1	ligase I, DNA, ATP-dependent (EC:6.5.1.1)	1.57	2.51	2.93	2.02	1.5
BM363782	LOC617799		1.68	1.83	2.93	-0.4	-0.05
BF046101	Bt.6500		1.99	2.93	1.42	0.85	1.04
BF045655	HAP1	huntingtin-associated protein 1	-0.37	1.59	2.93	2.44	1.66
BF045200	LOC617320		2.29	2.7	2.36	2.93	1.33
BF044066	Yipf2	Yip1 domain family, member 2	0.62	2.93	1.49	2.15	1.16
BF043751	GAL3ST1	galactose-3-O-sulfotransferase 1	1.64	2.72	2.93	2	1.87
BF043398	RAB11B	RAB11B, member RAS oncogene family	0.74	0.76	2.93	1.65	0.82
BF042239	BF042239		0.01	1.23	1.83	2.93	2.04
BF040851	ALG5	asparagine-linked glycosylation 5 homolog (S. cerevisiae, dolichyl-phosphate beta-glucosyltransferas	2.36	2.65	2.93	1.48	1.37
BF040530	Tmem180		0.66	1.84	2.93	1.79	1.87
AV662599	Fxyd7	FXYD domain-containing ion transport regulator 7	0.89	1.66	0.52	2.93	0.98
DR749436	LOC510177		0.65	2.03	2.92	2.08	1.54
DR749314	CASK	calcium/calmodulin-dependent serine protein kinase (MAGUK family)	1.75	1.86	2.92	2.78	1.66
CR552633	Spsb2	splA/ryanodine receptor domain and SOCS box containing 2	0.61	0.76	2.92	1.27	1.4
CN441868	MGC139975		0.9	1.94	2.92	2.24	1
CN437273	Mobkl2b	MOB1, Mps One Binder kinase activator-like 2B (yeast)	1.98	1.61	2.08	2.92	1.35
CN435642	LOC508153		2.63	2.15	2.92	0.86	0.98
CN433958	PGLYRP1	peptidoglycan recognition protein 1	1.82	2.22	2.92	2.71	1.51
BM365167	LOC526376		1.58	1.46	2.31	2.92	1.04
BM364565	C12orf35	chromosome 12 open reading frame 35	0.35	1.42	2.49	2.92	0.79
BF045932	Mrps11	mitochondrial ribosomal protein S11	0.83	0.86	2.23	2.92	0.23
BF044651	SURF2		1.29	2.46	2.92	1.16	0.56
BF044625	Slc4a3	solute carrier family 4 (anion exchanger), member 3	1.04	1.15	2.3	2.92	0.88
BF040740	PAR-3	no description	-0.09	-0.1	0.2	2.92	0.13
BF040464	Hsp90ab1		0.91	2.18	2.92	2.47	0.43
AW463656	SDHA	succinate dehydrogenase complex, subunit A, flavoprotein (Fp)	1.31	1.99	2.92	2.03	0.66
CR553925	Bt.34057		1.82	2.91	2.47	2.46	1.99
CR553175	LOC616537		0.93	1.56	2.69	2.91	1.97
CR552410	CSNK2A2	casein kinase 2, alpha prime polypeptide	1.59	2.71	2.91	2.48	0.96
CR453213	TRIM38		1.3	2.91	2.68	1.91	1.73
CR452645	MAGED4		0.9	0.41	2.91	2.07	0.44
CN434538	Lhx2	LIM homeobox protein 2	1.93	2.91	2.24	2.81	1.45
CN432585	CN432585		1.39	1.07	1.75	2.91	1.82
CK962246	NOXA1	NADPH oxidase activator 1	1.23	1.71	2.91	1.64	0.64
AW462180	RRAD	Ras-related associated with diabetes	1.18	1.39	2.91	1.9	0.91
NM_180995	DBH	dopamine beta-hydroxylase (dopamine beta-monooxygenase) (EC:1.14.17.1)	0.92	1.85	2.9	2.13	1.18
NM_176633	FSCN2	fascin homolog 2, actin-bundling protein, retinal (Strongylocentrotus purpuratus)	1.28	2.9	2.1	1.45	1.26
DR697523	LOC617548		0.53	1.36	2.29	2.9	0.74
CR553884	MADD	MAP-kinase activating death domain	0.88	2.23	2.9	2.35	1.51
CN439670	ALDH1L1	aldehyde dehydrogenase 1 family, member L1 (EC:1.5.1.6)	2.52	1.71	2.9	1.08	0.63
CN433213	Ckap2	cytoskeleton associated protein 2	0.3	1.03	2.53	2.9	0.66
BM361889	LOC614838	no description	1.87	2.22	2.9	1.95	0.63
BF045713	Rpl7l1	ribosomal protein L7-like 1	1.72	1.98	2.9	2.18	1.67
BF043219	RAB1A	RAB1A, member RAS oncogene family	2.05	2.17	2.9	1.3	1.02
AY563837	ATP6V0D2	ATPase, H+ transporting, lysosomal 38kDa, V0 subunit d2	2.32	2.9	1.99	1.66	0.65
AW463553	LOC508245		1.01	1.77	2.57	1.75	2.9
AW463032	Ecsit		0.87	1.02	2.9	1.89	1.25
AW462778	MMACHC	methylmalonic aciduria (cobalamin deficiency) cblC type, with homocystinuria	1.39	2.06	2.9	2.63	1.18
NM_174497	ADORA1	adenosine A1 receptor	2.04	2.89	2.67	1.8	1.32
NM_174436	PRKG1	protein kinase, cGMP-dependent, type I	-0.92	2.89	1.92	0.97	1.24
DR697613	DR697613		0.8	1.14	1.93	2.89	1.55
CR551183	Elovl6	ELOVL family member 6, elongation of long chain fatty acids (yeast)	0.62	1.45	2.89	1.55	0.09
CR454632	Plekhg5		1.26	1.41	0.91	2.89	1.71
CN437608	ENDOG	endonuclease G	1.28	2.54	2.89	1.45	1.38
CN435472	CNR1	cannabinoid receptor 1 (brain)	0.63	0.68	0.42	2.89	1.23
CK966814	Kcne3	potassium voltage-gated channel, Isk-related subfamily, gene 3	2.89	2.46	2.56	1.55	0.85
BM363829	CAMK2G	calcium/calmodulin-dependent protein kinase (CaM kinase) II gamma	1.14	2.89	2.56	2.71	1.42
BF044624	Pnpla2	patatin-like phospholipase domain containing 2	2.03	2.43	2.89	1.39	1.55
BF043682	LOC508641		0.48	0.61	2.89	2.5	1.31
BF042019	Rassf4	Ras association (RalGDS/AF-6) domain family member 4	1.46	2.89	2.73	2.04	1.72
BF039689	Dnajb11	DnaJ (Hsp40) homolog, subfamily B, member 11	0.28	1.25	1.93	2.89	0.88
BCAZ0002al20	BCAZ0002al20		0.51	2.63	2.86	2.89	1.33
AW465706	Topors	topoisomerase I binding, arginine/serine-rich	0.81	1.7	2.89	1.87	0.63
AW463810	C14orf11		1.54	1.52	2.89	2.22	0.67
AW446507	HLA-DMA	major histocompatibility complex, class II, DM alpha	0.38	2.89	1.48	1.3	1.18
DR697600	LOC618606		1.75	2.27	2.88	2.63	0.62
CR454150	MGC137700		0.75	2.02	2.31	2.88	1.9
CR453053	LOC534434		0.11	0.86	2.25	2.88	0.28
CO889316	BoLA-DRB3	major histocompatibility complex, class II, DRB3	0.5	2.86	2.88	1.49	1.62
CN437827	ATP1B3	ATPase, Na+/K+ transporting, beta 3 polypeptide (EC:3.6.3.9)	2.88	2.15	2.63	1.04	0.97
BM362213	Centd2		1.45	1.82	2.88	2.19	0.89
BF041823	ICAM1	intercellular adhesion molecule 1	1.68	1.7	2.88	0.05	0.01
AW463402	POR	P450 (cytochrome) oxidoreductase (EC:1.6.2.4)	2.45	1.88	2.6	2.88	2.25
AW462913	RBM9	RNA binding motif protein 9	1.29	1.96	2.88	2.27	2.28
NM_201606	MRPL12	mitochondrial ribosomal protein L12	-0.7	2.17	2.87	1.69	1.72
CR551348	LCK	lymphocyte-specific protein tyrosine kinase	0.76	2.8	2.87	0.99	0.6
CR550447	EIF2B5	eukaryotic translation initiation factor 2B, subunit 5 epsilon, 82kDa	0.83	2.75	2.87	2.07	0.89
CR451630	Pax9	paired box gene 9	2.06	2.32	2.87	1.36	1.46
CN440954	CN440954		1.39	2.51	1.93	2.87	1.64
CN436315	U1SNRNPBP		1.42	2.87	2.08	2.43	0.92
CK943568	Agr2	anterior gradient homolog 2 (Xenopus laevis)	2.87	2.53	2.2	-0.23	0.68
CK775602	Akt1s1	AKT1 substrate 1 (proline-rich)	1.24	2.11	2.87	2.56	0.29
BM366081	RAMP1	receptor (G protein-coupled) activity modifying protein 1	0.72	1.79	2.87	1.42	0.42
BF775836	TRABD		1.68	2.87	2.19	2.12	1.95
BF046365	Zfyve20	zinc finger, FYVE domain containing 20	-0.07	1.29	2.01	2.87	1.56
BF043818	TCEB3	transcription elongation factor B (SIII), polypeptide 3 (110kDa, elongin A)	0.62	1.22	2.87	1.63	0.83
BF039584	LOC517456		-0.15	1.87	2.87	2.42	1.26
AY563898	LOC523424		1.24	2.87	1.22	1.53	0.44
AW466094	Siat10	beta-galactoside alpha-2,3-sialyltransferase (sialyltransferase 10) [EC:2.4.99.10]	1.12	2	2.87	1.97	1.54
AW464193	ANXA1	annexin A1	-0.22	1.33	2.02	2.87	1.75
NM_173899	CD5	CD5 molecule	0.38	1.53	1.91	2.86	1.11
CR455848	GCSH	glycine cleavage system protein H (aminomethyl carrier)	0.33	2.53	2.86	2.6	1.64
CR453257	LOC404103		2.34	2.86	0.48	-0.34	0.4
CN432742	C1orf50		0.25	0.75	1.82	2.86	0.3
BF602503	Gprc5b	G protein-coupled receptor, family C, group 5, member B	-0.37	-0.09	0.35	2.86	0.15
BF045726	Sharpin		0.83	2.86	1.91	1.47	0.56
BF045205	Asna1	arsA (bacterial) arsenite transporter, ATP-binding, homolog 1	1.13	0.95	2.48	2.86	0.45
BF039110	Klf3	Kruppel-like factor 3 (basic)	1.91	2.12	2.86	1.48	1.66
AW466096	Parn	poly(A)-specific ribonuclease (deadenylation nuclease)	1.12	1.46	2.86	1.82	0.61
AJ678420	Csad	cysteine sulfinic acid decarboxylase	1.26	2.26	2.81	2.86	1.72
NM_174509	CACNB3	calcium channel, voltage-dependent, beta 3 subunit	-0.11	2.46	2.85	1.89	1.51
NM_174385	Ltbp2	latent transforming growth factor beta binding protein 2	0	1.04	2.85	2.31	1.08
NM_174344	HSPA2	heat shock 70kDa protein 2	-0.78	0.79	-0.34	2.85	1.58
CR455522	BDH1	3-hydroxybutyrate dehydrogenase, type 1 (EC:1.1.1.30)	0.25	1.25	2.85	0.34	0.32
CR451935	LOC526597		2.85	2.78	2.43	2.18	0.92
CN440075	LOC529049		-0.35	0.75	2.85	2.02	2.08
CN439122	Sh3bp4	SH3-domain binding protein 4	0.17	0.08	0.77	2.85	-0.36
CN435300	UNC13A		-0.32	-0.05	0.04	2.85	-0.15
CN432952	SOX3	SRY (sex determining region Y)-box 3	1.99	1.67	1.52	2.79	2.85
BF043978	Arhgap29		0.08	0.24	0.59	2.85	0.25
BF042018	LOC781461		1.29	2.13	2.85	2.03	2.38
BF039686	WIPI2	WD repeat domain, phosphoinositide interacting 2	1.13	1.17	2.85	2.34	0.26
CN435392	Mrp63	mitochondrial ribosomal protein 63	2.12	2.84	2.66	2.43	1.27
CK775569	COL6A2	collagen, type VI, alpha 2	-0.24	1.75	2.84	1.23	1.42
BF044015	Nxf1	nuclear RNA export factor 1 homolog (S. cerevisiae)	1.44	2.28	2.37	2.84	0.97
BF043474	C1orf27		0.74	1.15	1.7	2.84	0.72
BF042210	Tacc1	transforming, acidic coiled-coil containing protein 1	0.55	0.63	2.84	2.14	-0.14
BF041847	SRCAP		2.26	1.7	2.84	2.43	0.44
AW464957	LOC522344		1.03	2.05	2.84	2.5	0.91
NM_174534	DNASE1	deoxyribonuclease I (EC:3.1.21.1)	1.57	2.07	2.83	1.87	0.62
NM_174259	CAPN1	calpain 1, (mu/I) large subunit	1.33	1.3	1.85	2.83	0.71
CR455111	QARS	glutaminyl-tRNA synthetase	0.86	1.48	2.83	1.7	0.24
CR454883	Mest		-0.28	-0.26	0.15	2.83	0.03
CR452037	TNFRSF11A	tumor necrosis factor receptor superfamily, member 11a, NFKB activator	0.67	0.87	1.36	2.83	0.53
CN442287	TMTC2	transmembrane and tetratricopeptide repeat containing 2	2.08	2.83	2.07	2.37	1.32
CN439767	Rpl10a	ribosomal protein L10A	0.39	2.52	2.83	2	1.19
CN435397	NASP	nuclear autoantigenic sperm protein (histone-binding)	1.46	2.83	2.58	1.41	0.76
CK970053	HSPH1		-0.39	0.14	0.34	2.83	0.46
BF603065	CD38	CD38 molecule	2.31	2.3	1.66	2.83	1.56
BF042927	Fhad1	forkhead-associated (FHA) phosphopeptide binding domain 1	-0.7	0.2	1.28	2.83	0.32
AW461804	FZD5	frizzled homolog 5 (Drosophila)	2.5	2.83	1.22	-0.84	0.62
U83044	Otub1	OTU domain, ubiquitin aldehyde binding 1	1.4	2.82	2.71	2.25	1.32
NM_181811	MYF6	myogenic factor 6 (herculin)	0.58	1.86	2.82	1.41	0.83
NM_174143	pIgr	polymeric immunoglobulin receptor	2.03	2.82	2.65	-0.25	0.44
DR749263	LOC509642		0.8	1.78	2.82	1.53	1.33
CN790410	CFH	complement factor H	2.82	-0.34	-1.44	-1.59	-0.16
CN437455	Bt.8337		2.12	2.24	2.82	2.17	2.15
CN433617	Drg2	developmentally regulated GTP binding protein 2	0.49	1.6	2.82	1.38	1.14
BM366536	IRF1	interferon regulatory factor 1	1.97	2.47	2.72	2.82	0.72
BM366034	BM366034		0.71	1.36	2.82	1.48	1.24
BM361950	MAP2K2	mitogen-activated protein kinase kinase 2	1.12	1.13	2.82	2.82	1.06
BF046623	DCI	dodecenoyl-Coenzyme A delta isomerase (3,2 trans-enoyl-Coenzyme A isomerase)	1.7	2.49	2.59	2.82	1.13
BF039310	MAML2	mastermind-like 2 (Drosophila)	0.66	1.71	2.71	2.82	1.34
BCAZ0008ah10	BCAZ0008ah10		1.53	1.8	2.28	2.82	1.32
AW465953	Nsd1	nuclear receptor-binding SET-domain protein 1	2.29	2.36	2.82	1.14	0.57
AV666020	Decr2	2-4-dienoyl-Coenzyme A reductase 2, peroxisomal	0.49	1.23	0.97	2.82	1.39
DR697609	LOC509874		1.33	1.56	2.81	0.5	2.22
CR550676	APRT	adenine phosphoribosyltransferase	0.34	0.55	0.74	0.84	2.81
CR453007	CLDN5	claudin 5 (transmembrane protein deleted in velocardiofacial syndrome)	2.07	1.75	2.81	1.22	2.7
CN442363	CIR	CBF1 interacting corepressor	2.07	1.5	2.81	2.28	1.41
CN439877	Bt.6822		0.29	1.52	1.32	2.81	1.42
CN436606	VASN		1.18	1.16	2.58	2.81	2.01
CN436474	C6orf162		0.02	0.94	1.36	2.81	0.48
CN435862	Vti1b	vesicle transport through interaction with t-SNAREs 1B homolog	0.97	1.75	2.81	2.26	1.09
CB418818	Tex12	testis expressed gene 12	0.55	1.89	2.81	0.45	0.48
BM364762	DNAJB2		0.27	1.68	2.73	2.81	2.14
BF042905	Myo1c	myosin IC	1.08	2.81	2.37	2.63	0.2
AW465274	Aak1		-0.02	0.99	2.81	1.09	1.01
AW465145	LOC339929		1.8	2.81	1.23	1.13	1.06
CR551602	Crygc	crystallin, gamma C	2.8	2.68	2.55	1.92	1.39
CR452760	Arid3a	AT rich interactive domain 3A (Bright like)	0.26	0.96	1.52	2.8	0.81
CN435593	HS3ST3B1	heparan sulfate (glucosamine) 3-O-sulfotransferase 3B1	1.84	2.28	2.56	2.8	2.32
CN433497	LOC727936		-0.25	0.55	0.16	2.8	0.48
CK394109	ICAM2	intercellular adhesion molecule 2	2.8	2.56	2.67	0.66	0.43
BF046194	Echdc2		2.21	1.79	2.27	2.8	1.55
AW466001	BAD	BCL2-antagonist of cell death	1.09	2.27	2.8	2.49	0.81
AW463524	MYL9	myosin, light chain 9, regulatory	-0.48	1.01	1.65	2.8	1.02
AW461879	SPTBN2	spectrin, beta, non-erythrocytic 2	2.22	1.38	2.8	1.88	1.64
AW445931	PPARD	peroxisome proliferator-activated receptor delta	1.09	2.14	2.8	1.75	1.19
AW437545	Tgif2	TGFB-induced factor 2	2.8	2.21	2.23	1.45	0.41
CR456330	FAM78B		1.5	2.77	2.79	2.24	0.48
CR456180	TARS	threonyl-tRNA synthetase	0.61	2.79	2.23	2.01	1.46
CR456097	Dpf3	D4, zinc and double PHD fingers, family 3	0.96	2.23	2.7	2.79	0.39
CR452751	PCP4	Purkinje cell protein 4	-0.34	-0.01	0.83	2.79	0.49
CR452653	FAM33A		0.99	1.76	2.27	2.79	1.39
CR452032	Ddx31		0.14	1.62	2.79	1.64	0.66
CN436635	Mrpl46	mitochondrial ribosomal protein L46	0.71	1.2	2.79	1.83	1.47
CK960394	ATP10B		1.45	1.51	2.79	0.86	0.28
CB436617	MYO1F	myosin IF	2.79	1.29	1.21	2.47	1.85
CB424929	Cul4b	cullin 4B	1.16	0.89	2.79	1.69	1.14
BM363640	Limd1	LIM domains containing 1	-0.76	1.44	2.79	0.95	1.94
BM363185	Rexo1	REX1, RNA exonuclease 1 homolog (S. cerevisiae)	1.13	1.77	1.86	2.79	1.48
BM362786	MARS	methionyl-tRNA synthetase	0.5	1.16	2.79	2.59	0.08
BM362624	NSDHL	NAD(P) dependent steroid dehydrogenase-like	1.13	1.94	1.74	2.79	2.39
BF039137	UBE2N	ubiquitin-conjugating enzyme E2N (UBC13 homolog, yeast)	0.58	0.79	0.54	2.79	0.86
CV798706	TCAP	titin-cap (telethonin)	1.61	1.43	2.78	1.88	2.17
CR451806	PPIB	peptidylprolyl isomerase B (cyclophilin B)	2.39	2.16	2.78	1.17	0.83
CN437491	C1orf93		0.58	0.35	1.77	2.78	0.12
CN436175	C21orf51		1.8	2.47	2.78	1.77	1.08
CF614449	ACTN3	actinin, alpha 3	1	1.79	2.78	1.46	0.79
BF042479	Rab20	RAB20, member RAS oncogene family	0.33	1.52	2.78	2.64	1.02
AW465704	LOC505518		1.48	2.63	2.78	2.05	1.36
AW464513	Calml4	calmodulin-like 4	1.57	1.28	2.78	0.31	0.34
AW464234	BMP7	bone morphogenetic protein 7 (osteogenic protein 1)	0.47	1.15	1.92	2.78	0.75
AW463210	PLAUR	plasminogen activator, urokinase receptor	-0.74	0.3	0.35	2.78	0.43
AW461432	Tgm3	transglutaminase 3, E polypeptide	0.75	0.73	2.78	1.7	0.83
AU232888	Lingo1		-0.17	0.2	0.61	2.78	0.54
NM_176854	AVP	arginine vasopressin (neurophysin II, antidiuretic hormone, diabetes insipidus, neurohypophyseal)	1.7	1.8	2.5	2.77	1.77
NM_175715	ADCYAP1R1	adenylate cyclase activating polypeptide 1 (pituitary) receptor type I	-0.14	-0.19	0.04	2.77	0.25
NM_174277	CLTB	clathrin, light chain (Lcb)	-0.3	0.38	0.71	2.77	0.37
DR749234	DR749234		2.21	2.77	1.97	1.34	1.18
CR553822	Nfkbil1	nuclear factor of kappa light polypeptide gene enhancer in B-cells inhibitor-like 1	-0.01	0.74	1.64	2.77	1.51
CR451830	MRPL41		0.04	2.08	2.77	2.35	1.34
CN442350	LOC283152		1.38	2.63	2.75	2.77	1.5
CN435813	CAST	calpastatin	2.42	1.23	2.77	0.94	0.66
CN435262	LOC518906		1.55	1.52	2.77	1.94	0.96
BM363564	APLP2	amyloid beta (A4) precursor-like protein 2	-0.02	1.1	1.59	2.77	0.78
BF045906	HLF	hepatic leukemia factor	-1.11	-0.76	0.79	2.77	0.83
AW463670	Chd3	chromodomain helicase DNA binding protein 3	0.69	0.81	2.77	2.22	0.41
AW462434	SLC9A2	solute carrier family 9 (sodium/hydrogen exchanger), member 2	1.94	1.7	2.77	-0.46	0.33
CR454809	Whsc2		0.67	2.42	2.69	2	2.76
CR452254	LOC790735		0.33	1.04	2.76	1.66	0.71
CR452068	Rutbc1		1.18	2.76	2.5	1.8	0.88
CN441098	Prpf3	PRP3 pre-mRNA processing factor 3 homolog (yeast)	2.46	2.23	2.76	2.19	1.22
CN438792	Ankrd10	ankyrin repeat domain 10	0.96	0.53	0.29	2.76	0.43
CN438424	HMGA2	high mobility group AT-hook 2	2.76	2.08	1.47	2.26	2.27
CN438302	LOC787301		1.13	2.47	2.76	1.33	1.46
BM366612	PIAS4	protein inhibitor of activated STAT, 4	1.22	0.61	2.76	2.25	2.09
BM363432	RP11-56A21.1	family with sequence similarity 21, member A	0.51	1.73	2.76	2.6	0.76
BF440512	SARS	seryl-tRNA synthetase	0.46	2.52	1.72	2.76	1.79
BF046176	Trdmt1	tRNA aspartic acid methyltransferase 1 (EC:2.1.1.37)	1.78	1.98	2.18	2.76	2.42
BF041492	COMMD5	COMM domain containing 5	0.34	1.03	2.29	1.91	2.76
AW461838	WNT6	wingless-type MMTV integration site family, member 6	2.37	2.76	2.34	1.54	0.85
AW326244	Ela3b	elastase 3, pancreatic	1.77	1.99	2.76	2.51	1.61
CR455696	Bt.20132		1.54	1.49	2.75	1.44	1.05
CR455489	CHES1	forkhead box N3	0.85	1.16	2.75	2.23	0.63
CR454264	PYCRL	pyrroline-5-carboxylate reductase-like	0.81	2.15	2.33	2.75	0.69
CR452340	EPO	erythropoietin	2.39	2.67	2.75	2.15	1.66
CN441191	OPRD1	opioid receptor, delta 1	1.18	2.75	2.62	2.39	0.86
CN437920	EIF3S9	eukaryotic translation initiation factor 3, subunit B	0.45	1.06	2.75	0.58	0.11
BM365948	Jmjd2a		0.55	0.44	1.97	2.75	0.25
BM363703	Arhgap9	Rho GTPase activating protein 9	1.49	2.2	2.75	1.42	0.35
BM363137	AURKB	aurora kinase B (EC:2.7.11.1)	1.51	1.32	2.75	2.37	0.43
BM362155	Abhd14a		0.6	0.83	1.75	2.75	1.43
BF042163	Scamp4	secretory carrier membrane protein 4	2.75	1.68	1.26	0.6	0.32
BF040246	Bt.65081		1.31	2.11	2.75	2.19	0.85
AY563765	LOC504422		1.08	1.62	0.93	2.75	0.93
AW463157	PRKCZ	protein kinase C, zeta	0.25	0.3	2.75	0.99	1.37
AW463004	NLRP13	NLR family, pyrin domain containing 13	1.58	2.09	2.75	1.99	0.64
NM_174669	SERPINE2	serpin peptidase inhibitor, clade E (nexin, plasminogen activator inhibitor type 1), member 2	0.61	0.75	2.4	2.74	0.56
NM_174413	PCSK2	proprotein convertase subtilisin/kexin type 2 (EC:3.4.21.94)	-0.07	0.9	1.12	2.74	0.77
CR552887	Pigp	phosphatidylinositol glycan anchor biosynthesis, class P (EC:2.4.1.198)	1.89	1.08	2.21	2.74	1.13
CR552151	RAB2A		0.69	1.28	2.74	2.4	1.18
CR456049	AKT3	v-akt murine thymoma viral oncogene homolog 3 (protein kinase B, gamma)	-0.82	-0.47	0.47	2.74	0.08
CR453492	CD3Z	CD247 molecule	2.23	2.46	2.74	0.41	1.23
CR451870	BCL7C	B-cell CLL/lymphoma 7C	-0.38	1.61	2.74	2	1.52
CN439028	NOB1		0.66	1.46	2.12	2.74	1.61
CK394010	LOC729966		2.16	1.19	2.74	-0.5	-0.08
CB537166	GPR35	G protein-coupled receptor 35	2.3	2.38	1.88	2.74	1.21
CB458388	ADAM9	ADAM metallopeptidase domain 9 (meltrin gamma)	0.7	0.59	2.74	1.86	0.82
BM365730	SP140	SP140 nuclear body protein	1.55	1.82	2.74	1.32	1.42
BF046389	LOC784499		1.15	2.74	1.66	2.67	1.23
BF042693	Pdk3	pyruvate dehydrogenase kinase, isoenzyme 3	0.09	1.31	2.74	0.92	0.61
BE751833	HIVEP2	human immunodeficiency virus type I enhancer binding protein 2	1.77	2.49	2.74	2.51	1.62
AW465345	Wdr18	WD repeat domain 18	1.87	2.23	2.74	2.22	1.7
AW462984	Pgls	6-phosphogluconolactonase	1.55	2.74	2.28	1.91	0.92
DR749335	DR749335		1.93	2.73	2	2.27	1.27
DR749252	DR749252		1.7	1.09	2.73	1.38	1.27
CN441078	Best2		1.86	2.73	2.12	1.54	0.28
CK775260	RPIP8		0.54	1.11	2.73	1.41	0.34
CB461263	Riok2		1.58	1.6	2.73	2.42	0.72
BF653765	Mobkl2c	MOB1, Mps One Binder kinase activator-like 2C (yeast)	2.73	1.97	1.31	1.17	0.72
BF440270	PON2	paraoxonase 2	-0.51	-0.02	0.71	2.73	0.65
BF046155	Bt.8242		2.73	1.8	2.1	0.99	0.44
BF045005	Ncf4	neutrophil cytosolic factor 4	1.47	1.55	2.73	2.22	0.86
BF043620	Hk2	hexokinase 2 (EC:2.7.1.1)	0.86	2.12	2.73	1.51	0.99
BF041825	Asb2	ankyrin repeat and SOCS box-containing protein 2	0.94	1.69	2.73	1.51	0.89
BF041280	Tmem134		0.38	2.17	2.73	1.64	0.41
BF040025	LOC508722		2.73	2.44	2.27	2.2	2.42
CR552986	CAMTA1	calmodulin binding transcription activator 1	1.21	2.16	2.72	2.09	1.01
CR552177	ACSL6	acyl-CoA synthetase long-chain family member 6	0.4	0.68	1.02	2.72	0.37
CR451805	Bt.25085		0.56	1.97	2.72	1.19	0.83
CN438483	Tmem4		1.02	1	2.32	2.72	0.83
CN436172	ATXN2L	ataxin 2-like	1.57	1.88	2.45	2.72	0.53
CN433036	Bt.7432		0.27	1.2	2.72	1.64	0.41
BM288418	Npepl1		-0.83	0.65	2.13	2.72	0.96
BF045251	Vps18		2.06	2.66	2.72	2.69	1.91
BF041682	Bt.6383		0.54	1.64	2.72	1.64	1.05
BF041548	Usp52		1.09	1.12	2.72	1.82	-0.05
BF040746	PER1	period homolog 1 (Drosophila)	1.01	1.11	2.72	1.51	1.7
AW464810	PCID2		2.19	2.3	2.72	1.17	0.82
AW463127	NADSYN1	NAD synthetase 1	1.28	2.72	2.51	1.72	0.87
AW463115	LOC512064		1.98	2.41	1.58	2.72	1.4
AW462274	Trappc1		2.14	2.67	2.72	2.47	1.63
AJ786345	CLCN2	chloride channel 2	1.57	2.53	2.36	2.72	1.56
NM_174641	GUCY1B3	guanylate cyclase 1, soluble, beta 3 (EC:4.6.1.2)	-0.19	-0.05	-0.32	2.71	-0.28
NM_174425	PLCG1	phospholipase C, gamma 1	0.68	0.48	1.52	2.71	0.22
CR551465	IARS2	isoleucyl-tRNA synthetase 2, mitochondrial (EC:6.1.1.5)	2.71	1.95	1.81	1.11	0.55
CR455548	GAL3ST2		1.75	1.52	1.63	2.71	2.29
CR454808	PIK4CA	phosphatidylinositol 4-kinase, catalytic, alpha	1.14	1.89	2.71	2.5	1.03
CR452957	MGC139807		1.53	2.09	2.1	2.71	1.31
CR452458	ctsF	cathepsin F	2.2	2.3	2.26	2.71	1.26
CN437004	Bt.73605		1.52	1.58	1.5	1.5	2.71
CN433159	LOC441019		0.78	2.68	2.71	2.11	1.82
BM429161	Pon3	paraoxonase 3	1.53	2.7	2.71	1.6	0.98
BM363941	LOC782995		0.15	1.91	1.37	2.71	1.51
BM362340	PDDC1	Parkinson disease 7 domain containing 1	-0.89	2.71	2.56	1.35	1.61
BF044815	TSPO		0.95	2.71	1.53	2.3	0.49
BF043059	LOC522840		2.29	2.71	2.46	2.43	1.34
BF041437	IWS1		0.63	1.41	2.71	1.8	0.95
BF040985	Bt.15610		2.71	2.04	1.91	2.42	1.27
BE723605	MeCP2	methyl CpG binding protein 2	1.49	2.35	2.71	1.82	1.4
AW464954	AR	androgen receptor	0.62	2.38	2.71	2.13	0.78
AW462956	BNIP3	BCL2/adenovirus E1B 19kDa interacting protein 3	0.68	0.92	1.67	2.71	0.98
AW461538	MRPL33	mitochondrial ribosomal protein L33	0.65	1.16	1.62	2.71	1.24
CR550694	CR550694		2.7	2.65	1.92	2.42	1.88
CR453640	LOC532830		1.86	2.42	2.7	2.11	1.19
BM363828	APLP1	amyloid beta (A4) precursor-like protein 1	2.55	1.04	2.7	1.46	1.87
BM363697	TYROBP	TYRO protein tyrosine kinase binding protein	2.16	2.53	2.7	0.93	0.1
BF440347	FGD3	FYVE, RhoGEF and PH domain containing 3	1.66	1.82	2.7	1.58	0.58
BF044837	BF044837		0.7	2.7	2.66	1.4	0.23
BF043050	LOC540026		0.83	1.5	2.7	2.64	0.84
BF041131	WNT11	wingless-type MMTV integration site family, member 11	1.23	2.54	1.81	2.7	1.8
NM_174634	COL10A1	collagen, type X, alpha 1(Schmid metaphyseal chondrodysplasia)	1.55	2.69	1.9	1.4	0.89
NM_174483	Vamp2	vesicle-associated membrane protein 2	-0.54	2.16	1.44	2.69	0.07
NM_174028	CSF3	colony stimulating factor 3 (granulocyte)	2.69	2.27	1.97	2.4	1.95
CR551289	MAPRE3	microtubule-associated protein, RP/EB family, member 3	0.79	0.83	1.04	2.69	1.23
CN438948	PEX5L		0.13	0.26	0.48	2.69	0.4
CN438852	DZIP3		0.92	0.8	1.42	2.69	1.23
CN437198	OGFOD2		2.07	2.69	2.43	1.81	1.77
CN436856	CN436856		1.85	2.26	2.69	2.56	0.83
CB438173	Slc25a19	solute carrier family 25 (mitochondrial thiamine pyrophosphate carrier), member 19	2.04	2.17	0.91	2.69	1.61
BM365951	USP7	ubiquitin specific peptidase 7 (herpes virus-associated)	2.22	1.77	2.69	0.88	0.47
BM362409	Bt.12132		0.45	1.5	2.69	0.99	1.65
BM362054	Cnbp	cellular nucleic acid binding protein	0.74	2.02	2.69	0.71	0.43
BM361842	FOLR2	folate receptor 2 (fetal)	2.69	1.76	0.29	0.81	0.31
BF045955	Agxt2l2		0.35	0.58	2.69	0.2	-0.35
BF045110	BMP6	bone morphogenetic protein 6	0.54	0.69	2.69	2.01	0.57
BF042350	Fem1b	feminization 1 homolog b (C. elegans)	1.13	1.77	2.69	1.87	1.02
AW461503	Trappc4	trafficking protein particle complex 4	1.61	2.1	2.69	1.37	0.97
AW461425	CSNK1A1	casein kinase 1, alpha 1	1.25	1.58	2.27	2.69	1.07
NM_174647	Ppp1r1b	protein phosphatase 1, regulatory (inhibitor) subunit 1B	0.72	1.07	2.68	0.9	1.22
CR553002	PRPH		2.15	2.68	2.43	2.17	1.73
CR551779	SHOC2	soc-2 suppressor of clear homolog (C. elegans)	1.46	1.81	2.68	1.31	1.31
CR550354	Taldo1	transaldolase 1	0.95	0.67	2.68	0.99	0.76
CR454046	Ncapg2		0.53	1.37	2.21	2.68	1.84
CR452835	MGC137048		0.35	0.59	1.44	2.68	0.4
CR451582	ZNF585A		1.9	1.66	2.68	1.34	0.42
CN434072	VEGFB	vascular endothelial growth factor B	0.65	1.68	2.68	2.54	1.04
CN433605	St6galnac4	ST6 (alpha-N-acetyl-neuraminyl-2,3-beta-galactosyl-1,3)-N-acetylgalactos aminide alpha-2,6-sialyltransferase 4 (EC:2.4.99.7)	2.02	1.75	2.68	1.83	1.1
BM366009	Bt.65721		-0.02	0.36	1.68	2.68	0.59
BM364178	Cdc42ep3	CDC42 effector protein (Rho GTPase binding) 3	-0.36	0.2	0.14	2.68	0.18
BF440221	Bt.6789		0.97	1.45	1.27	2.68	0.73
BF045502	LOC785452		0.75	2.2	2.68	2.47	1.07
BF045406	LOC789108		2.18	2.68	1.77	1.99	0.59
BF043777	FOXK2	forkhead box K2	0.75	1.67	2.68	1.13	1.38
BF041172	LOC143244		2.03	1.99	2.68	1.69	1.13
BF039023	Hook2	hook homolog 2 (Drosophila)	1.66	2.07	2.68	2.33	2.14
AW463522	UCHL1	ubiquitin carboxyl-terminal esterase L1 (ubiquitin thiolesterase)	-1.42	-0.01	1.17	2.68	-0.02
DR697653	PLS1		2.31	2.19	2.67	0.28	0.65
DR697646	Bt.65226		2.09	2.22	2.67	2.17	1.43
CV798832	LOC783990		0.77	2.14	2.67	1.71	1.72
CR552701	Tcp1	t-complex protein 1	0.76	0.69	2.67	2.39	-0.05
CR454938	LOC513802		0.75	2.34	2.64	2.67	1.38
CR454769	Sepw1	selenoprotein W, muscle 1	1.95	1.61	2.67	2.18	0.25
CR454708	C14ORF2	chromosome 14 open reading frame 2	2.44	1.85	2.04	2.67	1.14
CN441371	Cadm4		0.93	2.67	1.78	2.22	0.8
CN438358	MAPK10	mitogen-activated protein kinase 10	-0.36	0.77	0.35	2.67	1.08
CN435718	Apoa1	apolipoprotein A-I	1.73	2.67	2.04	1.1	1.74
CN432834	NEFL	neurofilament, light polypeptide 68kDa	0.04	0.2	0.39	2.67	1.06
CK847468	Agxt	alanine-glyoxylate aminotransferase (EC:2.6.1.44 2.6.1.51)	1.41	2.67	2.45	1.43	0.72
BM365995	NIP30		1.37	1.93	2.67	2.1	0.5
BM362208	Imp4	IMP4, U3 small nucleolar ribonucleoprotein, homolog (yeast)	0.17	0.95	2.67	1	0.99
BF045674	LOC614667		0.89	1.49	2.67	1.47	1.33
BF044906	Klhl15	kelch-like 15 (Drosophila)	0.9	2.12	2.67	1.76	0.58
BF042776	Jmjd1b		0.49	1.65	2.67	1.73	1.45
AW464085	LOC540056		2.1	2.67	2.54	2.57	1.48
AW463791	Slc41a3	solute carrier family 41, member 3	2.07	2.17	2.53	2.67	1.12
AW463498	Col7a1	collagen, type VII, alpha 1	1.03	2.67	1.75	1.27	1.04
AW428584	Bt.1453		0.31	1.29	1.11	2.67	2.13
NM_181026	Sftpd	surfactant associated protein D	1.11	2.63	2.66	1.23	0.44
DR697451	LOC513095		0.47	0	1.04	2.66	0.55
CR553386	LOC728473		0.9	2.66	0.83	1.08	0.3
CR550618	C10orf118		2.66	1.65	0.59	-0.28	0.92
CR451887	UBA52	ubiquitin A-52 residue ribosomal protein fusion product 1	2.56	1.87	2.66	1.36	0.58
CN442344	GPR37	G protein-coupled receptor 37 (endothelin receptor type B-like)	0.03	0.83	0.25	2.66	0.95
CN441959	Raly	hnRNP-associated with lethal yellow	1.1	1.43	2.66	2.49	1.3
CK946555	SULT1B1	sulfotransferase family 1B, member 1	2.47	1.4	2.66	-0.29	0.19
BF599869	PQLC1	PQ loop repeat containing 1	1.02	2.53	2.46	2.66	1.87
BF440509	Bt.6854		2.66	2.51	1.45	0.14	0.88
BF440269	LOC506971		2.66	1.36	0.7	-0.53	-0.05
BF045388	Bt.65186		1	0.64	0.41	2.66	1.35
BF043807	C2orf7		0.86	2.24	2.66	1.86	0.75
BF042364	Nsun5		0.52	1.54	2.66	2.36	0.89
BF042240	Snx27	sorting nexin family member 27	1.34	2.62	2.43	2.66	1.26
BF039765	COL4A2	collagen, type IV, alpha 2	0.91	1.01	2.17	2.66	1.16
AY563879	LOC784572		2.24	2.66	2.6	2.54	1.33
AW326516	GPC1	glypican 1	0.96	2.27	2.66	1.81	1.48
CR553712	OS9		1.24	1.54	2.65	1.92	0.25
CR552669	Spg20	spastic paraplegia 20, spartin (Troyer syndrome) homolog (human)	0.61	1.1	2.65	1.1	0.82
CR551843	CR551843		1.99	1.86	2.06	2.65	2.54
CN442064	CN442064		2.65	2.17	2.19	1.51	1.26
CN440477	LOC614841		1.41	2.25	2.65	0.91	0.84
CN438177	DYNC1H1	dynein, cytoplasmic 1, heavy chain 1	2.65	1.76	2.22	0.76	0.51
CK835280	MFAP1	microfibrillar-associated protein 1	1.03	1.68	2.41	2.65	0.65
CB538371	ERCC3	excision repair cross-complementing rodent repair deficiency, complementation group 3 (xeroderma pigmentosum group B complementing) (EC:3.6.1.-)	1.77	1.88	2.42	2.65	1.32
BM365318	LOC789613		1.35	1.5	2.65	1.26	0.62
BM363855	PLA2G2D	phospholipase A2, group IID	2.65	2.41	2.32	0.98	0.71
AW464722	CALML5		0.56	0.69	2.06	2.65	0.82
DR697562	LOC515218		1.43	1.99	2.64	1.41	2.03
CR454845	LOC504258		2.64	0.64	0.13	-1.62	-0.05
CN442282	Pdcd1	programmed cell death 1	0.45	1.77	1.36	2.64	1.45
CN439694	SCT	secretin	0.51	2.64	1.73	1.7	0.68
CN439077	Bt.9609		2.64	2.37	2.15	2.15	0.9
CN434370	COX17	COX17 cytochrome c oxidase assembly homolog (S. cerevisiae)	2.64	2.35	2.62	2.64	2.13
CN433424	Immp1l	IMP1 inner mitochondrial membrane peptidase-like (S. cerevisiae)	1.25	1.14	2.53	2.64	0.18
CN433309	FBL	fibrillarin	0.16	1.4	2.64	2.2	0.67
CN432869	VIM	vimentin	0.45	2.64	2	1.98	0.53
BM364871	Fgl2	fibrinogen-like 2	2.22	2.64	2.6	1.35	1.72
BM362939	Obfc1	oligonucleotide/oligosaccharide-binding fold containing 1	1.44	1.25	2.36	2.64	0.79
BM362094	CD3E	CD3e molecule, epsilon (CD3-TCR complex)	1.77	2.64	2.25	0.69	0.81
BM361981	C20orf29		1.04	1.39	2.13	2.64	1.16
BF046620	PRSS23		-0.02	-0.01	-0.13	2.64	0.3
BF045864	CD44	CD44 molecule (Indian blood group)	1.33	1.49	2.64	1.9	0.75
BF044267	LOC441155		-0.23	1.38	1.31	2.64	1.44
BF042510	TAF6L	TAF6-like RNA polymerase II, p300/CBP-associated factor (PCAF)-associated factor, 65kDa	1.17	2.2	2.64	1.82	1.69
BE682482	Ttc1	tetratricopeptide repeat domain 1	1.33	1.39	2.64	1.71	0.59
AW465847	CSNK1E	casein kinase 1, epsilon	0.62	0.89	1.32	2.64	1.54
AW464995	Smarca5	SWI/SNF related, matrix associated, actin dependent regulator of chromatin, subfamily a, member 5	1.75	2.46	2.64	1.98	1.14
AW464191	LOC508133		1.18	1.49	1.75	2.64	0.75
CR551679	PYCR1	pyrroline-5-carboxylate reductase 1	-0.12	0.62	0.22	2.63	0.03
CR551120	TCL1B		1.19	1.81	2.63	2.22	2.02
CR454695	Bt.33171		-0.31	0.43	-0.11	2.63	1.34
CR453819	Pnn	pinin	1.08	1.61	2.63	2	2.06
CN441874	AARS	alanyl-tRNA synthetase	-0.24	1.37	1.29	2.63	0.96
CN439571	LOC618005		2.44	2.63	1.64	2.02	1.33
CN438467	Cryba4	crystallin, beta A4	1.03	2.04	2.07	2.63	1.65
CN437446	PPP2R5B	protein phosphatase 2, regulatory subunit B', beta isoform	1.14	2.63	2.14	2.52	1.54
CN436888	DGKH	diacylglycerol kinase, eta	0.07	0.31	1.24	2.63	1.06
BM364014	MGC139338		2.13	2.63	2.24	2	0.61
BM363362	Hp1bp3	heterochromatin protein 1, binding protein 3	0.41	1.57	2.48	2.63	1.54
BM362490	MIZF		2.18	2.45	2.63	2.07	0.05
BI775820	LOC540911		1.16	2.34	2.63	2.48	1.51
BF440505	LOC507786		1.54	2.63	2.22	1.93	0.3
BF045614	Rbm16		1.87	1.39	2.08	2.63	0.45
BF045002	Faah	fatty acid amide hydrolase	2.63	2.6	1.78	1.79	1.7
BF044970	ADA	adenosine deaminase	1.58	2.01	2.63	1.48	0.73
BF042053	CDKN1C	cyclin-dependent kinase inhibitor 1C (p57, Kip2)	0.81	2.63	1.97	1.63	0.89
BF040819	PSMB6	proteasome (prosome, macropain) subunit, beta type, 6	0.01	0.99	1.84	2.63	1.62
AW464140	ALDH3B1	aldehyde dehydrogenase 3 family, member B1	1.35	1.7	2.63	1.59	0.04
AV604348	KCNJ1	potassium inwardly-rectifying channel, subfamily J, member 1	1.5	1.35	2.63	1.28	1.38
NM_174399	NCAM1	neural cell adhesion molecule 1	-2.01	0.1	0.38	2.62	-0.03
CR552622	Bt.65399		1.28	1.61	1.8	2.62	2.04
CR550709	C17orf49	chromosome 17 open reading frame 49	1.31	1.54	2.42	2.62	1.2
CR451853	Ofd1	oral-facial-digital syndrome 1 gene homolog (human)	0.61	0.87	1.77	1.85	2.62
CO886379	Bag5	BCL2-associated athanogene 5	0.45	1.32	1.7	2.62	0.53
CN439468	Sccpdh	saccharopine dehydrogenase (putative)	1.53	2.15	2.34	2.62	1.26
CN437677	LOC614391		-0.34	-0.57	0.78	2.62	0.66
CN436090	C5	complement component 5	2.19	2.08	2.62	0.44	0.7
CK963451	MAP3K8	mitogen-activated protein kinase kinase kinase 8	2.62	1.2	0.81	-0.33	-0.39
CK778490	PRKCD	protein kinase C, delta	1.4	2.13	2.62	1.48	0.56
BM364959	LOC614413		1.15	2.62	1.62	2.02	1.86
BF046275	GCH1	GTP cyclohydrolase 1 (dopa-responsive dystonia)	0.57	1.44	2.62	1.18	1.05
BF039415	Ntan1	N-terminal asparagine amidase	1.35	2.21	2.62	2.44	0.94
AY563762	LOC515925		2.47	2.62	1.89	1.73	1.19
AW465415	Gosr1	golgi SNAP receptor complex member 1	0.74	0.81	2.62	2.42	0.74
AW464731	ARHGAP23	Rho GTPase activating protein 23	1.39	2.62	2.62	1.05	0.96
NM_174469	TACR2	tachykinin receptor 2	2.32	2.61	1.38	1.68	1.8
CR453647	AMFR	autocrine motility factor receptor	0.45	0.66	2.61	2.49	0.28
CN442330	MGC137242		2.44	2.61	2.25	2.17	0.81
CN442229	Fbxl15	F-box and leucine-rich repeat protein 15	2.61	2.33	2.51	2.03	1.72
CN440790	IL23A	interleukin 23, alpha subunit p19	1.02	2.17	2.61	1.81	1.92
CN440476	Atg9a	autophagy-related 9A (yeast)	2.23	2.61	2.06	1.5	1.43
CN439369	Ccdc28b	coiled coil domain containing 28B	1.39	1.55	1.09	2.61	1.71
CN433463	PTTG1	pituitary tumor-transforming 1	1.43	2.61	2.24	1.78	0.55
BP110782	Mfap3	microfibrillar-associated protein 3	0.36	2.61	2.43	1.58	0.85
BM366427	HMOX1	heme oxygenase (decycling) 1 (EC:1.14.99.3)	0.82	2.61	2.21	2.13	0.57
BM362515	COX17	COX17 cytochrome c oxidase assembly homolog (S. cerevisiae)	0.82	2.61	2.23	1.87	1.68
BM361817	PCYT2	phosphate cytidylyltransferase 2, ethanolamine	1.77	1.87	2.61	1.97	0.76
BF440254	TARP	TCR gamma alternate reading frame protein	2.61	1.29	1.16	-0.81	0.07
BF045257	Sumf2	sulfatase modifying factor 2	1.17	1.69	2.61	2.27	1.58
BF044853	C6orf1		1.43	2.61	2.36	2.32	1.24
BF044155	Bt.43288		0.3	0.91	2.61	1.34	0.92
BF041567	B3GNT8		0.98	1.9	2.61	2.49	2.06
AW465009	C12orf10		1.42	1.8	2.61	2.24	0.64
AW462360	AW462360		2.4	1.25	1.23	2.61	1.89
CR552778	KRTHB5		2.6	1.5	1.79	1.89	1.35
CR455997	Ly6d	lymphocyte antigen 6 complex, locus D	1.07	2.6	2.15	1.66	1.37
CN437331	MAP6		-0.05	-0.1	0.43	2.6	0.26
CN436641	Kif15		2.6	2.46	1.37	0.71	0.64
BM366469	BM366469	Transcribed locus	1.04	2.6	0.73	0.04	0.24
BM361853	RPL37	ribosomal protein L37	1.71	1.33	2.26	2.6	2.41
BF044355	CDCP1		0.51	0.29	2.6	1.29	-0.53
BF039730	SRP54	signal recognition particle 54kDa	0.77	2.52	2.6	2.29	0.85
BCAZ0017eo21	BCAZ0017eo21		2.11	2.6	1.51	1.78	1.43
AY563903	AY563903	Transcribed locus, weakly similar to XP_327670.1 hypothetical protein [Neurospora crassa OR74A]	1.9	1.82	2.6	1.14	0.65
AU233748	Sgpp1	sphingosine-1-phosphate phosphatase 1	1.34	1.96	2.6	1.99	0.63
AJ004952	FGFR1	fibroblast growth factor receptor 1 (fms-related tyrosine kinase 2, Pfeiffer syndrome)	1.3	1.61	2.6	1.91	1.74
NM_176654	ATP6V1B1	ATPase, H+ transporting, lysosomal 56/58kDa, V1 subunit B1 (Renal tubular acidosis with deafness)	0.54	0.47	1.5	2.59	1.22
CR454599	RIC8A	resistance to inhibitors of cholinesterase 8 homolog A (C. elegans)	0.93	1.11	2.52	2.59	0.99
CR454197	Mtrf1l	mitochondrial translational release factor 1-like	0.55	0.92	2.59	2.27	0.68
CN437208	Ppia	peptidylprolyl isomerase A	2.28	2.41	2.55	2.59	1.79
BM363573	FLJ10120		1.21	1.89	2.59	1.33	1.28
BM362578	DGCR6L	DiGeorge syndrome critical region gene 6-like	0.57	1.25	2.29	2.59	1.69
BF044629	RHOQ	ras homolog gene family, member Q	0.91	0.87	1.94	2.59	0.61
BF043272	GOSR2	golgi SNAP receptor complex member 2	1.01	1.53	2.59	2.34	1
BF041013	Ranbp10	RAN binding protein 10	2.59	2.09	2.16	1.4	1.29
AW464828	C14orf119		1.29	1.83	2.59	1.95	0.45
U83048	SGOL2	shugoshin-like 2 (S. pombe)	1.05	1.26	2.58	0.97	1.1
CR553189	Col20a1	collagen, type XX, alpha 1	0.67	1.08	2.58	1.18	0.68
CR452309	KRIT1		1.41	2.58	2.37	1.99	0.85
CN441233	Psmd13	proteasome (prosome, macropain) 26S subunit, non-ATPase, 13	0.99	1.45	2.58	2.32	0.64
CN434116	Mrc2	mannose receptor, C type 2	0.4	0.35	0.79	2.58	0.72
CN433113	LOR	loricrin	0.37	1.4	2.58	1.34	1.1
BM365231	GYPC	glycophorin C (Gerbich blood group)	1.24	1.81	2.58	0.83	1.53
BM364672	C21orf59		-0.26	1.19	1.36	2.58	0.69
BF045419	NME3	non-metastatic cells 3, protein expressed in	0.78	1.96	2.58	1.42	0.46
BF043788	RRAS	related RAS viral (r-ras) oncogene homolog	0.5	0.81	0.97	2.58	-0.02
BF043775	BPI	bactericidal/permeability-increasing protein	1.45	2.17	2.58	-0.38	0.73
BF040063	Phlppl		1.26	0.97	2.58	1.96	1.21
AW464404	PFDN6		0.82	1.38	2.01	2.58	1.03
CN439222	CN439222	Transcribed locus, strongly similar to XP_877798.3 PREDICTED: similar to zinc finger protein 142 (clone pHZ-49) isoform 2 [Bos taurus]	0.87	2.26	2.57	2.33	1.34
CN438883	Med25		2.33	2.29	2.57	1.65	0.97
CN438626	LOC783765		0.77	1.48	1.21	2.57	2.47
CN436066	Lgi2	leucine-rich repeat LGI family, member 2	-0.2	0.29	0.88	2.57	0.93
BM363040	ATP5A1	ATP synthase, H+ transporting, mitochondrial F1 complex, alpha subunit 1, cardiac muscle	2.57	1.61	1.43	0.85	0.75
BM088938	ZNF524		0.31	1.24	2.57	1.6	0.75
AY574995	CCR4	chemokine (C-C motif) receptor 4	0.65	0.31	1.82	2.57	0.52
AW464803	C1orf77		0.71	1.32	2.57	1.38	0.74
AW462018	S100a6	S100 calcium binding protein A6 (calcyclin)	1.25	1.6	2.26	2.57	1.19
CR551218	WNT7A	wingless-type MMTV integration site family, member 7A	0.38	0.43	0.15	2.56	0.76
CN442450	ZIC3	Zic family member 3 heterotaxy 1 (odd-paired homolog, Drosophila)	2.08	1.43	1	2.56	1.83
CN437405	DZIP1		-0.21	0.17	0.07	2.56	0.3
CN435120	LOC286170		0.67	1.77	1.71	2.56	0.86
CN432929	LOC532641		1.51	2.54	2.56	1.27	0.83
CB170939	Kcnk7	potassium channel, subfamily K, member 7	2.56	2.55	2.35	1.49	2.07
BM363771	PTPRC	protein tyrosine phosphatase, receptor type, C (EC:3.1.3.48)	2.56	0.7	0.27	-0.21	1.3
BF045693	Bt.65318		2.06	2.56	2.19	2.19	1.12
BF045496	MRLC2		0.78	1.84	2.56	1.26	0.8
BF045359	Ier5l	immediate early response 5-like	1.79	1.66	2.56	1.72	0.87
AW463665	LOC729867		2.34	2.36	2.56	2.01	1.36
AW445383	BLNK	B-cell linker	1.27	2.14	2.56	1.89	0.93
CV798859	MGC139357		0.62	0.71	1.55	2.55	1.35
CR552572	SOCS1	suppressor of cytokine signaling 1	1.21	1.42	2.55	1.24	-0.09
CR552128	LOC388210		2.55	2.24	2.09	1.61	1.21
CR452830	AKT1	v-akt murine thymoma viral oncogene homolog 1	0.41	0.69	2.55	2.22	1.31
CN442401	KPNA6	karyopherin alpha 6 (importin alpha 7)	0.82	0.75	0.85	2.55	0.58
CN439247	Pgam2	phosphoglycerate mutase 2	0.55	2.21	2.42	2.55	1.13
CN438280	GNB5	guanine nucleotide binding protein (G protein), beta 5	0.19	0.44	0.26	2.55	0.62
CN437872	Lmcd1	LIM and cysteine-rich domains 1	0.88	0.35	0.42	2.55	0.86
CK949023	Exosc8	exosome component 8	0.99	1.6	2.55	1.29	0.63
BM364086	BM364086		-0.4	2.55	0.93	0.62	1.51
BM363775	Clic1	chloride intracellular channel 1	1.44	1.67	2.55	2.02	1.26
BM362826	Mkks	McKusick-Kaufman syndrome protein	0.92	0.78	2.55	2.16	0.46
BF440516	BF440516		0.97	1.85	2.55	1.97	1.19
BF043224	GATA6	GATA binding protein 6	2.55	2.53	1.34	0.5	1.27
AW464905	Ttf1	transcription termination factor 1	0.27	1.23	0.32	2.55	0.98
AW461367	DKK4	dickkopf homolog 4 (Xenopus laevis)	0.46	0.68	2.55	0.79	0.97
AW267059	SULT1A4	sulfotransferase family, cytosolic, 1A, phenol-preferring, member 4 (EC:2.8.2.1)	2.26	1.75	2.55	1.15	0.28
CR550420	Myo18b	myosin XVIIIb	2.13	2.46	2.54	1.36	0.54
CR453397	rbm3	RNA binding motif protein 3	1.21	1.47	1.97	2.54	1.08
CN440934	LOC614517		0.31	0.55	0.08	2.54	0.27
CN439368	NFYC	nuclear transcription factor Y, gamma	0.46	1.53	2.54	2.36	1.11
CN437641	Elac1	elaC homolog 1 (E. coli)	-0.17	0.52	1.29	2.54	0.99
CN434638	CXCL14	chemokine (C-X-C motif) ligand 14	0.72	0.88	2.54	1.15	0.96
CN433706	Atp11a	ATPase, class VI, type 11A	0.58	0.25	0.53	2.54	-0.18
CN432396	KIAA1706		0.86	1.31	2.54	0.42	0.55
BM363658	U2AF1	U2 small nuclear RNA auxiliary factor 1	1.41	1.13	2.54	2.27	0.98
BM362548	TNFAIP8L2		1.18	1.32	2.54	2.32	0.51
BF440611	QKI	quaking	0.32	1.08	2.54	2.4	0.52
BF440603	DNTTIP2	deoxynucleotidyltransferase, terminal, interacting protein 2	0.94	1.05	2.54	1.41	0.7
BF041686	NAT5	N-acetyltransferase 5	0.53	0.54	2.54	2.37	0.78
BF041649	CASP6	caspase 6, apoptosis-related cysteine peptidase	2.54	0.3	0.7	-1.41	-0.35
AY563793	LOC616912		-0.07	1.99	2.54	1.3	1.25
AW464162	HSD3B1	hydroxy-delta-5-steroid dehydrogenase, 3 beta- and steroid delta-isomerase 1	-1.46	-0.31	0.48	2.54	0.33
NM_183365	Ncr1	natural cytotoxicity triggering receptor 1	0	1.34	2.53	2.47	1.84
NM_174134	OXTR	oxytocin receptor	1.96	0.56	2.53	1.67	0.77
NM_174108	MC1R	melanocortin 1 receptor (alpha melanocyte stimulating hormone receptor)	0.72	1.31	2.53	2.04	1.91
DR697642	Tspan13		1.26	1.28	1.71	2.53	1.08
CR452866	Bt.10703		0.62	1.13	2.53	2.3	0.94
CR451601	TUFM	Tu translation elongation factor, mitochondrial	-0.06	0.58	2.53	1.08	0.51
CN442144	ARL2	ADP-ribosylation factor-like 2	0.27	1.78	2.09	2.53	1.19
BM366854	LOC512522		0.07	0.82	2.53	1.32	1.43
BI682938	CD79B	CD79b molecule, immunoglobulin-associated beta	2.53	1.2	1.18	0.29	0.04
BF044515	SSBP1	single-stranded DNA binding protein 1	1.05	1.62	1.65	2.53	0.87
BF044360	CXorf26		0.48	1.22	2.45	2.53	1.15
BF040269	PPP1R13B	protein phosphatase 1, regulatory (inhibitor) subunit 13B	-0.29	1.45	1.52	2.53	0.74
AW465453	Ndufb10	NADH dehydrogenase (ubiquinone) 1 beta subcomplex, 10	1.13	1.29	2.53	2.26	0.76
AW462369	RARRES1	retinoic acid receptor responder (tazarotene induced) 1	2.53	1.46	1.45	-0.3	0.57
NM_176659	Ndufa3	WD repeats and SOF domain containing 1	1.23	2.42	2.36	1.53	2.52
DR697498	Bt.46954		1.07	1.96	2.52	1.73	0.7
CR552159	RPL9	ribosomal protein L9	1.19	1.43	2.52	2.43	1.16
CR453396	LOC618245		0.61	1.63	2.52	1.73	0.97
CN441873	Sgsh	N-sulfoglucosamine sulfohydrolase (sulfamidase)	1.67	2.09	2.16	2.52	0.89
CN439954	Thoc7		0.84	1	2.52	2.13	0.48
CN437531	Slc7a2	solute carrier family 7 (cationic amino acid transporter, y+ system), member 2	1.42	2.52	1.7	1.78	1.48
CN435181	PRPF19		1.11	1.38	2.52	1.98	0.24
CK848498	Cdc5l	CDC5 cell division cycle 5-like (S. pombe)	0.9	1.59	2.52	2.29	1.29
CB442177	Nfe2l3	nuclear factor, erythroid derived 2, like 3	2.52	1.92	1.85	0.98	0.97
BM366593	Dnaja3	DnaJ (Hsp40) homolog, subfamily A, member 3	0.71	1.24	1.51	2.52	0.48
BF043853	syt4	synaptotagmin IV	-0.05	0.12	0.86	2.52	-0.05
BF042458	KATNB1	katanin p80 (WD repeat containing) subunit B 1	1.28	2.01	2.28	2.52	1.12
BF041177	Slc44a1	solute carrier family 44, member 1	0.29	1.39	2.52	2.35	0.52
BF039699	Pspc1	paraspeckle component 1	-0.04	2.52	2.48	1.5	1.26
BF039656	C1orf78		1.23	1.19	1.24	2.52	0.91
AY563896	Bt.56916		1.91	2.52	1.61	0.94	0.77
AW462355	Sdf4	stromal cell derived factor 4	1.43	2.35	2.52	2.31	1.8
AW462184	Gapdhs		0.43	1.35	1.85	2.52	2.13
NM_173938	MLN	motilin	0.04	0.86	2.51	1	1.2
DR749444	LOC533263		2.2	2.51	2.43	2.21	1.44
DR697327	GYG2		1.04	1.78	2.51	1.46	1.26
CR552907	TRAPPC2L		1.59	2.51	2.47	1.49	0.81
CR455449	Zswim4		1.14	1.97	2.49	2.51	0.53
CR454043	CR454043		1.72	2.51	1.39	1.88	1.23
CN441407	C10orf6		1.02	1.71	2.44	2.51	1.11
CN440785	Hoxa6	homeo box A6	2.2	2.51	2.22	1.74	1.53
CN435809	Bt.67398		1.22	1.42	2.51	1.96	0.65
CK394158	MGC137821		-0.82	2.51	0.87	1.61	1.71
BM483193	Ntn4	netrin 4	-0.94	-0.07	0.31	2.51	0.12
BF042848	LOC534119		2.51	0.88	-0.06	-0.43	0
BF040092	Cdc42bpb	Cdc42 binding protein kinase beta	0.98	1.26	1.28	2.51	0.52
AW462087	EPB41L5		1.17	0.5	0.74	2.51	1.4
AJ689632	Nup155	nucleoporin 155	0.84	1.15	2.51	1.81	0.59
TC229836	SLC16A1	solute carrier family 16, member 1 (monocarboxylic acid transporter 1)	0.83	2.33	2.17	2.5	0.94
DR697435	OBFC2A	oligonucleotide/oligosaccharide-binding fold containing 2A	2.5	0.75	0.77	-1.55	-0.14
CR552422	CENPM		1.18	1.57	2.5	1.68	1.59
CR551034	TUBGCP2	tubulin, gamma complex associated protein 2	0.69	1.98	2.39	2.5	1.61
CR456250	C6orf113		0.7	1.31	2.5	1.71	1.96
CR453055	Rtn1	reticulon 1	-0.47	0	0.22	2.5	0.75
CN441324	ATP5I	ATP synthase, H+ transporting, mitochondrial F0 complex, subunit E	1.9	1.96	2.5	0.78	0.98
CK773081	Bt.31853		1.39	2.5	2.47	2.24	2.06
CB538010	CREBBP	CREB binding protein (Rubinstein-Taybi syndrome)	-0.53	0.94	1.65	2.5	1.06
BM258639	GTF2F2	general transcription factor IIF, polypeptide 2, 30kDa	2.11	2.33	2.14	2.5	2.01
BF044806	Rbm19	RNA binding motif protein 19	0.12	0.45	1.29	0.95	2.5
BF041234	PAGE4		2.25	2.28	2.5	1.88	0.34
BF041211	Bt.3422		1.08	1.82	2.5	1.72	1.49
BF041163	LOX	lysyl oxidase	0.4	1.63	1.8	2.5	2.09
AW461593	LOC647979	hypothetical protein LOC647979	-0.35	0.83	2.42	2.5	1.41
CR454533	Parp16	poly (ADP-ribose) polymerase family, member 16	1.22	1.58	2.16	2.49	2.02
CN434862	BRUNOL4	bruno-like 4, RNA binding protein (Drosophila)	1.02	1.3	2.49	1.05	0.27
CN434198	CN434198		-0.04	0.71	-0.82	2.49	2.07
CN433290	Nenf	neuron derived neurotrophic factor	1.65	2.2	2.49	1.61	1.06
CB531835	EBI3	Epstein-Barr virus induced gene 3	2.29	2.49	2.04	1.02	1.02
BM362212	STXBP2	syntaxin binding protein 2	-0.03	0.18	2.09	2.49	0.58
BF046556	GSK3A		1.13	1.89	2.2	2.49	1.57
BF044380	LOC509663		0.75	1.76	2.49	2.34	0.4
AW461657	Plod3	procollagen-lysine, 2-oxoglutarate 5-dioxygenase 3	1.78	1.16	1.61	2.49	1.57
AW445488	Egfl7	EGF-like domain 7	2.49	2.25	2.11	1.46	1.76
X00673	F10	coagulation factor X	0.22	1.08	2.48	1	0.68
NM_183363	Rdh12	retinol dehydrogenase 12	0.89	0.97	1.17	2.48	1.39
NM_174173	GRK1	G protein-coupled receptor kinase 1	2.48	1.65	1.66	1.57	1.25
CR552451	CR552451	Transcribed locus	-1.32	0.11	0.82	2.48	0.19
CR551209	LOC515552		0.14	1.22	1.7	2.48	0.85
CR455986	MGC139047		1.13	1.8	2.48	1.79	1.2
CR454859	PINK1	PTEN induced putative kinase 1	0.92	1.74	2.48	1.71	-0.55
CR452978	Fzr1	fizzy/cell division cycle 20 related 1 (Drosophila)	0.67	2.19	2.48	0.85	0.05
CO894352	THRA	thyroid hormone receptor, alpha (erythroblastic leukemia viral (v-erb-a) oncogene homolog, avian)	-0.16	1.26	2.08	2.48	1.34
CN440156	THAP9		1.04	2.15	2.44	2.48	1.25
CN438291	Smcr8		1.45	1.8	2.48	1.84	1.72
CN438135	Pxmp2	peroxisomal membrane protein 2	0.03	1.98	2.48	2.2	0.59
CK772904	CDKN2C	cyclin-dependent kinase inhibitor 2C (p18, inhibits CDK4)	0.7	1.33	1.21	2.48	0.68
CB222612	Abhd9	abhydrolase domain containing 9	1.62	2.23	2.48	2.4	1.62
BM363206	Phf15	PHD finger protein 15	1.04	1.21	2.48	0.99	0.21
BF440462	EIF2S2	eukaryotic translation initiation factor 2, subunit 2 beta, 38kDa	0.34	0.06	1.36	2.48	0.67
BF046114	ALAS1	aminolevulinate, delta-, synthase 1	2.48	1.81	1.39	1.38	0.56
BF045843	CRB3	crumbs homolog 3 (Drosophila)	1.18	2.48	2.44	1.55	1.12
BF039688	PIK4CA	phosphatidylinositol 4-kinase, catalytic, alpha	0.64	1.62	2.48	1.67	0.85
NM_174232	ADRB3	adrenergic, beta-3-, receptor	2.47	1.24	0.44	1.18	0.92
DR749350	Bt.2991		1.36	1.82	2.47	1.31	0.78
DR749345	DR749345		1.23	2.47	1.67	1.07	0.75
DR697530	LOC613996		0.58	1.07	2.47	1.76	2.08
CR553210	MGC134106		1.34	1.52	2.47	1.96	0.18
CR552354	ACTR1A	ARP1 actin-related protein 1 homolog A, centractin alpha (yeast)	0.23	0.95	2.47	2.34	1.42
CR550786	LOC509824		-1.62	-0.24	0.32	2.47	0.2
CR456188	TCF8		1.29	2.44	2.47	2.45	0.95
CR454777	Ccdc84	coiled-coil domain containing 84	1.22	1.94	2.47	1.28	0.72
CR452937	PTPN12	protein tyrosine phosphatase, non-receptor type 12	1.36	1.49	2.47	2.27	1.32
CN441069	Bt.22036		1.21	2.47	1.86	1.37	1.31
CN437988	OSBPL8	oxysterol binding protein-like 8	1.06	1.48	2.3	2.47	1.03
CN433099	PBXIP1	pre-B-cell leukemia homeobox interacting protein 1	2	1.93	2.47	1.38	1.01
AW669606	GABRD	gamma-aminobutyric acid (GABA) A receptor, delta	-0.79	1.72	2.47	0.83	0.7
AW464773	GOLGB1	golgin B1, golgi integral membrane protein	0.08	1.63	1.72	2.47	0.64
S80338	DRD5	dopamine receptor D5	1.64	2.25	2.46	1.99	1.7
CR552975	NDUFS7	NADH dehydrogenase (ubiquinone) Fe-S protein 7, 20kDa (NADH-coenzyme Q reductase)	-0.38	2.46	2.17	1.07	1.07
CR454921	TAF11	TAF11 RNA polymerase II, TATA box binding protein (TBP)-associated factor, 28kDa	1.13	1.7	1.74	2.46	0.91
CR451767	SOX11	SRY (sex determining region Y)-box 11	0.3	0.29	0.23	2.46	0.28
CN437997	Dpyd	dihydropyrimidine dehydrogenase	2.46	1.69	0.97	1.89	1.17
CK975082	BMP2	bone morphogenetic protein 2	0.77	1.87	2.46	0.54	0.54
BM364709	PPP1R3D		1.04	1.52	2.17	2.46	0.6
BF044826	LOC653519		0.9	1.42	2.46	1.49	0.8
BF040156	FAM96A	family with sequence similarity 96, member A	1.03	1.49	2.01	2.46	1.1
AW477940	Slc16a5		1.25	2.46	2.43	1.58	1.26
AW461976	Ndufv1	NADH dehydrogenase (ubiquinone) flavoprotein 1	1.48	2.03	2.46	1.65	1.39
NM_173915	Gast	gastrin	2.33	2.45	2.34	2	2.05
CR553787	PCDHGA11		0.66	1.57	2.45	1.61	0.48
CR553328	MGC142500		1.78	2.45	1.87	0.54	1.16
CR454353	Unc93b1		1.36	1.34	2.45	-0.17	0.18
CR453908	Cmtm4	CKLF-like MARVEL transmembrane domain containing 4	1.6	1.6	2.45	1.7	1.1
CR453394	GNB2L1	guanine nucleotide binding protein (G protein), beta polypeptide 2-like 1	-0.54	2.24	2.45	1.29	1.61
CR452402	NACA	nascent polypeptide-associated complex alpha subunit	1.33	0.91	2.45	1.39	1.1
CR452212	ZNF550		0.37	1.63	2.45	2.05	0.91
CN442392	PKN1	protein kinase N1 (EC:2.7.1.-)	1.34	1.73	2.2	2.45	0.82
CN440604	Foxl1	forkhead box L1	1.03	1.36	2.45	1.68	1.02
CN440195	ANKZF1		2.25	2.45	2.41	1.32	1.38
CN439737	Rogdi	rogdi homolog (Drosophila)	1.67	0.64	2.45	1.97	0.64
CN434694	LOC523746		2.07	1.76	2.45	1.95	0.53
CN433596	Bt.30790		2.22	2.45	1.52	1.4	0.7
BM364212	Cd3g	CD3 antigen, gamma polypeptide	2.08	1.33	0.64	-0.97	2.45
BM363693	IgCgamma		1.54	2.45	1.84	0.59	-0.51
BM363272	CD72	CD72 molecule	2.28	1.31	1.95	2.45	1.25
BF044820	Dctn6	dynactin 6	0.12	0.49	1.01	2.45	0.68
AW462784	AW462784		1.49	2.45	2.29	2.09	2.08
AW461672	FASTK	Fas-activated serine/threonine kinase	0.36	0.85	1.56	2.45	1.33
TC228600	Mybpc3	myosin binding protein C, cardiac	2.44	1.97	2	1.49	0.64
CR451785	NR1H2	nuclear receptor subfamily 1, group H, member 2	1.2	1.03	2.44	1.32	0.67
CN438696	Ap2a1	adaptor protein complex AP-2, alpha 1 subunit	1.25	1.07	1.2	2.44	1.73
CN432657	TBCB		1.22	2.44	1.66	1.72	0.6
BM366551	1700016M24RIK		1.8	1.8	2.44	1.5	1.38
BM363854	LOC533821		2.44	1.28	0	0.33	0.84
BF046476	Poldip3	polymerase (DNA-directed), delta interacting protein 3	1.18	2.15	2.44	1.41	1.26
BF045196	MGC143330		1.51	1.78	2.44	1.56	0.37
BF044910	Sin3B	transcriptional regulator, SIN3B (yeast)	0.06	0.93	2.44	1.52	1.95
BF043988	LOC515176		1.17	1.28	2.44	1.53	0.72
AW655516	Slc22a8	solute carrier family 22 (organic anion transporter), member 8	0.86	1.8	2.44	0.85	0.46
AW466022	MGC152038		1.79	2.44	2.34	1.68	0.95
AW465478	Farsa	phenylalanyl-tRNA synthetase, alpha subunit (EC:6.1.1.20)	0.05	1.83	2.44	2.41	1.35
AW465257	ANAPC5	anaphase promoting complex subunit 5	1.23	1.47	1.82	2.44	1.04
CR552029	Arhgef15		-1.2	1.69	1.97	2.43	1.69
CN439880	LOC535177		-0.25	0.41	0.32	2.43	0.35
CN437708	PIK3CB	phosphoinositide-3-kinase, catalytic, beta polypeptide	1.29	1.95	2.43	1.72	1.08
CN433078	Exosc9	exosome component 9	0.59	0.77	1.71	2.43	0.99
CK838210	SCLY	selenocysteine lyase	0.4	1.08	2.43	1.85	0.77
BM366314	MGC139114		1.37	1.54	1.99	2.43	1.69
BM365794	BM365794		2.43	1.3	1.01	1.71	0.54
BF043855	LIMK2	LIM domain kinase 2	-0.1	1.89	1.96	1.57	2.43
BF042496	LOC504422		1.04	1.52	2.43	1.1	0.72
BF041340	ME1	malic enzyme 1, NADP(+)-dependent, cytosolic	-0.28	0.4	0.27	2.43	0.06
BF040529	CGB7	chorionic gonadotropin, beta polypeptide 7	1.16	1.53	2.43	0.87	0.67
AY563801	AY563801	Transcribed locus	0.22	0.29	2.43	1.8	0.82
AW465169	CTNNA1	catenin (cadherin-associated protein), alpha 1, 102kDa	0	0.64	2.38	2.43	0.49
AW462950	TCIRG1	T-cell, immune regulator 1, ATPase, H+ transporting, lysosomal V0 subunit A3	1.43	2.43	1.97	1.29	0.63
AW462034	ACP2	acid phosphatase 2, lysosomal	1.84	2.06	2.43	1.6	0.64
AW266851	Slc25a10	solute carrier family 25 (mitochondrial carrier, dicarboxylate transporter), member 10	1.71	2.11	2.43	2.32	1.56
AV607234	Hist3h2a	histone cluster 3, H2a	2.43	1.7	1.16	0.45	0.4
DR749338	DR749338		0.47	1.36	2.42	1.11	0.66
CR456264	DIRAS3		-0.77	-0.01	0.75	2.42	0.57
CO878983	Ankra2	ankyrin repeat, family A (RFXANK-like), 2	1.59	2.1	2.1	2.42	1.55
CN437966	Phf6		1.98	1.29	1.23	2.42	1.12
CN437655	LOC517496		-0.85	0.55	1.88	2.42	0.87
CN436427	ZMYM5	zinc finger, MYM-type 5	1.35	1.53	2.42	1.62	1.7
CN433959	Zfp64	zinc finger protein 64	1.42	0.98	1.14	2.42	0.83
CN432280	C22orf29		1.42	2.29	2.32	2.42	0.7
BM362682	GRK4	G protein-coupled receptor kinase 4	0.42	1.95	2.42	1.79	0.84
BF440391	LOC517124		2.42	2.41	2.09	1.51	1.14
BF044749	LOC530325		0.55	1.83	2.42	1.53	1.33
BF041793	YIF1B		1.16	1.15	2.42	1.34	1.3
BF041117	LOC787244		0.24	0.96	1.86	2.42	1.1
AW465539	LOC534323		1.14	1.86	1.68	2.42	0.68
AW464752	Sft2d3	SFT2 domain containing 3	1.52	2.01	2.31	2.42	1.2
AW464640	AW464640		1.23	2.31	2.42	2.23	1.88
AW462285	Prr13	proline rich 13	0.52	2.42	1.41	0.38	1.26
DR697386	Elmo3		2.41	2.25	1.8	0.06	0.95
CR552634	LOC786600		1.03	2.18	2.41	1.68	0.83
CR452554	Trpc4ap	transient receptor potential cation channel, subfamily C, member 4 associated protein	1.04	1.9	1.93	2.41	1.27
CR451008	Actr3	ARP3 actin-related protein 3 homolog (yeast)	1.32	2.18	2.41	2.36	0.84
CN440254	LOC782822		1.94	2.41	1.59	2.27	0.72
CN432557	NGDN		0.98	1.41	0.47	2.41	0.89
BM364199	Camkk1	calcium/calmodulin-dependent protein kinase kinase 1, alpha	2.17	2.41	1.37	1.67	0.86
BM363561	LRRK1	leucine-rich repeat kinase 1	0.21	0.98	2.41	1.05	0.75
BM363412	CDK2AP2		1.77	2.41	1.44	1.2	0.39
BF045369	LOC512652		1.34	1.62	2.41	1.3	0.75
BF045031	Klhl22		2.41	2.34	2.17	0.41	0.82
BF041463	Grinl1a	glutamate receptor, ionotropic, N-methyl D-aspartate-like 1A	-0.24	0.45	1.04	2.41	0.72
AW465164	2011-03-06		0.56	0.78	2	2.41	0.46
TC235882	CYP4F11	cytochrome P450, family 4, subfamily F, polypeptide 11	1.04	1.39	2.4	0.43	0.33
CR553944	MYH9	myosin, heavy chain 9, non-muscle	1.36	2.4	2.32	1.89	0.16
CR553729	CAV3	caveolin 3	1.76	1.31	2.04	2.4	0.33
CR552645	Dusp12	dual specificity phosphatase 12	0.98	1.71	2.4	0.88	0.37
CR454802	LOC643669		2.4	1.23	1.55	1.35	1.15
CR453991	C9orf165		2.4	1.61	1.62	1.34	0.99
CR452580	PRDX2	peroxiredoxin 2	1.14	0.69	2.4	2.4	1.21
CN438295	DHRS3	dehydrogenase/reductase (SDR family) member 3	1.41	1.74	2.4	0.45	0.46
CN435111	SETD1A	SET domain containing 1A	1.74	1.39	2.4	2.07	1.47
BM366451	PPFIBP1	PTPRF interacting protein, binding protein 1 (liprin beta 1)	0.22	0.82	2.14	2.4	0.72
BM363375	Bt.13757		0.77	1.67	2.4	2	1.11
BM362452	CXCL9	chemokine (C-X-C motif) ligand 9	2.4	0.78	0.31	-0.63	0.19
BF045253	CHAF1A	chromatin assembly factor 1, subunit A (p150)	1.24	2.09	2.4	1.19	0.55
BF044445	Dtnbp1	dystrobrevin binding protein 1	-0.01	-0.02	1.78	2.4	0.93
BF042234	Meg3	maternally expressed 3	-0.37	0.07	0.25	2.4	0.19
BF039903	Fibp	fibroblast growth factor (acidic) intracellular binding protein	0.07	1.45	1.5	2.4	0.9
BF039375	IRF7	interferon regulatory factor 7	0.48	1.61	2.4	1.01	0.47
AY572412	Bmp15	bone morphogenetic protein 15	0.85	0.77	2.18	2.4	0.78
AW465913	C6orf120		2.4	1.64	0.45	1.11	0.95
AW417295	Gfpt2	glutamine fructose-6-phosphate transaminase 2	0.66	1.82	2.4	1.1	1.03
X78567	Mttp	microsomal triglyceride transfer protein	1.26	1.19	2.39	0.18	0.77
DR697440	Snf1lk2		2.06	2.05	2.39	1.37	0.83
CV798703	LOC510660		1.77	1.9	2.39	0.96	1.19
CR551492	Hccs	holocytochrome c synthetase	1.79	1.43	2.39	1.32	1.4
CR551182	Iah1		0.81	1.33	2.39	2.1	0.25
[truncated: 919 more rows]
