# Supplementary material for: Systems Biology Analysis of Brucella Infected Peyer's Patch Reveals Rapid Invasion with Modest Transient Perturbations of the Host Transcriptome
Source: PLoS One. 2013 Dec 9;8(12):e81719. doi: 10.1371/journal.pone.0081719 (PMC3857238; doi:10.1371/journal.pone.0081719)
Supplement: File S1 — Supplemental figures and tables. Figure A in File S1. Validation of Bovine Microarray Results by Quantitative Real Time-PCR. cDNA was synthesized from the same RNA samples used for microarray hybridization. Five randomly selected genes (A = BPI; B = MAPK1; C = MIF; D = CCL2; E = IL8.) that were differentially expressed by microarrays in B. melitensis-infected bovine Peyer's patch between 15 min and 4 h p.i. as compared to non-infected tissues (control) extracted at the same time points, were validated by quantitative RT-PCR. Fold changes was normalized to the expression of GAPDH and calculated using the ΔΔCt method. All tested genes at all time points had fold-changes altered in the same direction in microarray and qRT-PCR. White bars represent fold-change by microarray analysis and black bars represent fold-change by qRT-PCR. Table S1 in File S1. Detailed List of Host Genes with Differential Expression (z-score >|2.24|) in B. melitensis Infected vs. Control Bovine Jejunal-Ileal Peyer's Patch in at least one time point. Black numbers in the body of the table indicate differentially expressed (activated: (+) numbers; repressed: (−) numbers) while red numbers represent non-differentially expressed genes. Table S2 in File S1. Bayesian z-score for All Host Pathways in B. melitensis Infected vs. Control Bovine Jejunal-Ileal Peyer's Patch. Black numbers in the body of the table indicate differentially expressed (activated: (+) numbers; repressed: (−) numbers) while red numbers represent non-differentially expressed genes. Table S3 in File S1. List of All Biological Process-Related Host Genes Differentially Expressed in B. melitensis Infected vs. Control Bovine Jejunal-Ileal Peyer's Patch. Black numbers in the body of the table indicate differentially expressed (activated: (+) numbers; repressed: (−) numbers) while red numbers represent non-differentially expressed genes. Table S4 in File S1. List of All Cellular Component-Related Host Genes Differentially Expressed in B. [file pone.0081719.s001.zip › MS Bmel Final Suppl File Figure Tables 31x2013/Table S20_Group2 GO mol function_cluster.xls]

## Sheet: results_go_molecular_function_c
Table S20. Group 2 - Detailed Listing of Highly Perturbed Gene Ontology Terms Mapped to Major Molecular Function Categories.
GO Category	Definition	Count	Percent	GO Terms Mapped to Category	GO Accession
GO:0005488	binding	18	0.4615	chemokine activity	GO:0008009
				4 iron, 4 sulfur cluster binding	GO:0051539
				complement binding	GO:0001848
				copper ion binding	GO:0005507
				estrogen receptor binding	GO:0030331
				extracellular matrix binding	GO:0050840
				proteoglycan binding	GO:0043394
				Notch binding	GO:0005112
				lipoprotein binding	GO:0008034
				guanyl nucleotide binding	GO:0019001
				beta-amyloid binding	GO:0001540
				integrin binding	GO:0005178
				phospholipid binding	GO:0005543
				cGMP binding	GO:0030553
				kinase binding	GO:0019900
				Ras GTPase binding	GO:0017016
				cytoskeletal adaptor activity	GO:0008093
				low-density lipoprotein receptor binding	GO:0050750
GO:0003824	catalytic activity	9	0.2308	cysteine-type endopeptidase activity	GO:0004197
				phospholipase C activity	GO:0004629
				ATPase activity, coupled	GO:0042623
				fucosyltransferase activity	GO:0008417
				tRNA methyltransferase activity	GO:0008175
				transforming growth factor beta receptor activity	GO:0005024
				N-methyltransferase activity	GO:0008170
				glutathione transferase activity	GO:0004364
				carnitine O-acyltransferase activity	GO:0016406
GO:0005215	transporter activity	5	0.1282	calcium channel activity	GO:0005262
				cholesterol transporter activity	GO:0017127
				di-, tri-valent inorganic cation transmembrane transporter activity	GO:0015082
				folic acid transporter activity	GO:0008517
				chloride channel activity	GO:0005254
GO:0060089	molecular transducer activity	3	0.0769	GABA-A receptor activity	GO:0004890
				transforming growth factor beta receptor activity	GO:0005024
				scavenger receptor activity	GO:0005044
GO:0030234	enzyme regulator activity	3	0.0769	peptidase activator activity	GO:0016504
				serine-type endopeptidase inhibitor activity	GO:0004867
				protein serine/threonine kinase inhibitor activity	GO:0030291
GO:0030528	transcription regulator activity	1	0.0256	positive transcription elongation factor activity	GO:0008159
