# Supplementary material for: Systems Biology Analysis of Brucella Infected Peyer's Patch Reveals Rapid Invasion with Modest Transient Perturbations of the Host Transcriptome
Source: PLoS One. 2013 Dec 9;8(12):e81719. doi: 10.1371/journal.pone.0081719 (PMC3857238; doi:10.1371/journal.pone.0081719)
Supplement: File S1 — Supplemental figures and tables. Figure A in File S1. Validation of Bovine Microarray Results by Quantitative Real Time-PCR. cDNA was synthesized from the same RNA samples used for microarray hybridization. Five randomly selected genes (A = BPI; B = MAPK1; C = MIF; D = CCL2; E = IL8.) that were differentially expressed by microarrays in B. melitensis-infected bovine Peyer's patch between 15 min and 4 h p.i. as compared to non-infected tissues (control) extracted at the same time points, were validated by quantitative RT-PCR. Fold changes was normalized to the expression of GAPDH and calculated using the ΔΔCt method. All tested genes at all time points had fold-changes altered in the same direction in microarray and qRT-PCR. White bars represent fold-change by microarray analysis and black bars represent fold-change by qRT-PCR. Table S1 in File S1. Detailed List of Host Genes with Differential Expression (z-score >|2.24|) in B. melitensis Infected vs. Control Bovine Jejunal-Ileal Peyer's Patch in at least one time point. Black numbers in the body of the table indicate differentially expressed (activated: (+) numbers; repressed: (−) numbers) while red numbers represent non-differentially expressed genes. Table S2 in File S1. Bayesian z-score for All Host Pathways in B. melitensis Infected vs. Control Bovine Jejunal-Ileal Peyer's Patch. Black numbers in the body of the table indicate differentially expressed (activated: (+) numbers; repressed: (−) numbers) while red numbers represent non-differentially expressed genes. Table S3 in File S1. List of All Biological Process-Related Host Genes Differentially Expressed in B. melitensis Infected vs. Control Bovine Jejunal-Ileal Peyer's Patch. Black numbers in the body of the table indicate differentially expressed (activated: (+) numbers; repressed: (−) numbers) while red numbers represent non-differentially expressed genes. Table S4 in File S1. List of All Cellular Component-Related Host Genes Differentially Expressed in B. [file pone.0081719.s001.zip › MS Bmel Final Suppl File Figure Tables 31x2013/Table S21_intersecting Mech Genes.xls]

## Sheet: Sheet1
Table S21. Mechanistic Genes with Overlapping Intersections among Multiple Pathways.
Symbol	Description	0.25 h	0.5 h	1 h	2 h	4 h	Number of Intersecting Pathways
PIK3R2	phosphoinositide-3-kinase, regulatory subunit 2 (beta)	1.88	1.89	2.62	2.58	2.1	15
PIK3R1	phosphoinositide-3-kinase, regulatory subunit 1 (alpha)	0.43	0.95	0	1.1	0.64	15
PIK3R2	phosphoinositide-3-kinase, regulatory subunit 2 (beta)	1.88	1.89	2.62	2.58	2.1	15
PIK3CB	phosphoinositide-3-kinase, catalytic, beta polypeptide	2.19	2.48	4.79	1.53	1.95	14
PRKCA	protein kinase C, alpha	1.7	0.99	2.84	0	1.62	14
PIK3CA	phosphoinositide-3-kinase, catalytic, alpha polypeptide	0.5	0.51	1.36	0.05	1.05	14
PIK3CB	phosphoinositide-3-kinase, catalytic, beta polypeptide	2.19	2.48	4.79	1.53	1.95	14
PRKCA	protein kinase C, alpha	1.7	0.99	2.84	0	1.62	14
MAPK1	mitogen-activated protein kinase 1	1.6	0	0.13	2.83	1.67	13
MAPK1	mitogen-activated protein kinase 1	1.6	0	0.13	2.83	1.67	13
PIK3R3	phosphoinositide-3-kinase, regulatory subunit 3 (gamma)	0.81	0	-0.51	0	0	13
AKT1	v-akt murine thymoma viral oncogene homolog 1	1.14	1.84	5.11	4.15	2.93	12
AKT3	v-akt murine thymoma viral oncogene homolog 3 (protein kinase B, gamma)	-2.49	-0.19	0	2.08	0	12
PLCG1	phospholipase C, gamma 1	0.45	0	0	0.52	0.24	11
RAC1	ras-related C3 botulinum toxin substrate 1 (rho family, small GTP binding protein Rac1)	-1.74	-1.93	-1.23	-0.96	0	11
CDC42	cell division cycle 42 (GTP binding protein, 25kDa)	-1.76	-2.3	-0.05	0	-0.27	10
PRKCB1	protein kinase C, beta 1	0	-1.07	-0.18	-1.29	-2.39	10
PLCG2	phospholipase C, gamma 2 (phosphatidylinositol-specific)	0.98	-0.13	0	0	0	10
PRKCB1	protein kinase C, beta 1	0	-1.07	-0.18	-1.29	-2.39	10
SOS1	son of sevenless homolog 1 (Drosophila)	0	0	-0.26	0	-0.78	10
RAC2	ras-related C3 botulinum toxin substrate 2 (rho family, small GTP binding protein Rac2)	-2.28	-1.76	-1	-0.88	-1.81	9
PPP3CA	protein phosphatase 3 (formerly 2B), catalytic subunit, alpha isoform	0	0	0	0	0	9
RAC2	ras-related C3 botulinum toxin substrate 2 (rho family, small GTP binding protein Rac2)	-2.28	-1.76	-1	-0.88	-1.81	9
JUN	jun oncogene	3.34	0.68	0	3.94	0	8
MAP2K2	mitogen-activated protein kinase kinase 2	1.36	0.51	2.75	3.31	0.94	8
NFKB2	nuclear factor of kappa light polypeptide gene enhancer in B-cells 2 (p49/p100)	3.44	4.04	5.87	4.02	3.22	8
NRAS	neuroblastoma RAS viral (v-ras) oncogene homolog	-3.58	-2.04	-5.67	-3.69	-0.63	8
PPP3CC	protein phosphatase 3 (formerly 2B), catalytic subunit, gamma isoform	2.44	-2.56	1.2	0	2.3	8
PPP3R1	protein phosphatase 3 (formerly 2B), regulatory subunit B, alpha isoform	-2.96	-1.05	-2.92	0	0	8
PRKCG	protein kinase C, gamma	-3.01	-4.21	-2.3	-0.92	-1.33	8
PTK2	PTK2 protein tyrosine kinase 2	-2.94	-2.38	-4.21	-2.82	-4.71	8
RAC3	ras-related C3 botulinum toxin substrate 3 (rho family, small GTP binding protein Rac3)	-2.26	-0.63	0	0	0	8
RHOA	ras homolog gene family, member A	-2.89	-2.78	-0.57	-3.14	-0.98	8
JUN	jun oncogene	3.34	0.68	0	3.94	0	8
MAP2K1	mitogen-activated protein kinase kinase 1	1.41	0	0	1.24	0	8
MAP2K2	mitogen-activated protein kinase kinase 2	1.36	0.51	2.75	3.31	0.94	8
MAPK3	mitogen-activated protein kinase 3	0	0	0	0	0	8
NFKB1	nuclear factor of kappa light polypeptide gene enhancer in B-cells 1 (p105)	0	0	0	0	0.8	8
NFKB2	nuclear factor of kappa light polypeptide gene enhancer in B-cells 2 (p49/p100)	3.44	4.04	5.87	4.02	3.22	8
NRAS	neuroblastoma RAS viral (v-ras) oncogene homolog	-3.58	-2.04	-5.67	-3.69	-0.63	8
PAK1	p21/Cdc42/Rac1-activated kinase 1 (STE20 homolog, yeast)	-1.94	-0.24	0	2.13	0.09	8
PPP3CB	protein phosphatase 3 (formerly 2B), catalytic subunit, beta isoform	-2.15	-1.43	-1.91	-1.07	0	8
PPP3CC	protein phosphatase 3 (formerly 2B), catalytic subunit, gamma isoform	2.44	-2.56	1.2	0	2.3	8
PPP3R1	protein phosphatase 3 (formerly 2B), regulatory subunit B, alpha isoform	-2.96	-1.05	-2.92	0	0	8
PRKCG	protein kinase C, gamma	-3.01	-4.21	-2.3	-0.92	-1.33	8
PTK2	PTK2 protein tyrosine kinase 2	-2.94	-2.38	-4.21	-2.82	-4.71	8
RAC3	ras-related C3 botulinum toxin substrate 3 (rho family, small GTP binding protein Rac3)	-2.26	-0.63	0	0	0	8
RHOA	ras homolog gene family, member A	-2.89	-2.78	-0.57	-3.14	-0.98	8
TNF	tumor necrosis factor (TNF superfamily, member 2)	1.76	0.99	0.23	0	0	8
CHUK	conserved helix-loop-helix ubiquitous kinase	2.99	-0.75	-2.3	-0.3	1.92	7
IKBKG	inhibitor of kappa light polypeptide gene enhancer in B-cells, kinase gamma	2.44	0.87	0	3.2	1.55	7
MAPK12	mitogen-activated protein kinase 12	4.97	4.46	0.9	3.93	5.07	7
NFATC4	nuclear factor of activated T-cells, cytoplasmic, calcineurin-dependent 4	0.97	5.26	4.85	4.15	1.94	7
PIK3R4	phosphoinositide-3-kinase, regulatory subunit 4	-2.69	-2.12	-1.79	-1.97	0	7
MAPK12	mitogen-activated protein kinase 12	4.97	4.46	0.9	3.93	5.07	7
NFAT5	nuclear factor of activated T-cells 5, tonicity-responsive	1.59	0	-1.76	0	0	7
NFATC2	nuclear factor of activated T-cells, cytoplasmic, calcineurin-dependent 2	2.02	-2.1	-0.93	0	-2.15	7
NFATC4	nuclear factor of activated T-cells, cytoplasmic, calcineurin-dependent 4	0.97	5.26	4.85	4.15	1.94	7
PAK2	p21 (CDKN1A)-activated kinase 2	0	-0.33	0	0	-0.86	7
PIK3R4	phosphoinositide-3-kinase, regulatory subunit 4	-2.69	-2.12	-1.79	-1.97	0	7
VAV3	vav 3 guanine nucleotide exchange factor	-1.35	-1.9	-2.11	-1.95	0	7
IKBKB	inhibitor of kappa light polypeptide gene enhancer in B-cells, kinase beta	3.03	2.83	0	0	2.24	6
MAPK9	mitogen-activated protein kinase 9	4.39	1.88	2.93	2.6	2.94	6
NFATC1	nuclear factor of activated T-cells, cytoplasmic, calcineurin-dependent 1	2.17	1.83	3.72	1.07	0	6
NFATC3	nuclear factor of activated T-cells, cytoplasmic, calcineurin-dependent 3	-1.26	-3.08	-1.49	-2.45	0	6
NFKBIA	nuclear factor of kappa light polypeptide gene enhancer in B-cells inhibitor, alpha	3.2	3.54	2.55	1.13	0.06	6
PAK6	p21(CDKN1A)-activated kinase 6	3.11	2.76	2.42	4.06	1.89	6
PIK3C2B	phosphoinositide-3-kinase, class 2, beta polypeptide	-3.41	-1.24	-1.14	-0.06	0	6
ROCK2	Rho-associated, coiled-coil containing protein kinase 2	-1.42	-3.83	-1.96	-1.53	0	6
RRAS2	related RAS viral (r-ras) oncogene homolog 2	-0.48	-0.39	-2.49	-1.56	0	6
ITGB1	integrin, beta 1 (fibronectin receptor, beta polypeptide, antigen CD29 includes MDF2, MSK12)	-1.66	0	-0.74	0	0	6
MAPK10	mitogen-activated protein kinase 10	-0.25	0	0	1.35	0.89	6
MAPK13	mitogen-activated protein kinase 13	1.38	0.07	0	-0.54	-0.8	6
MAPK14	mitogen-activated protein kinase 14	0	0	0	0	0	6
MAPK9	mitogen-activated protein kinase 9	4.39	1.88	2.93	2.6	2.94	6
NFATC1	nuclear factor of activated T-cells, cytoplasmic, calcineurin-dependent 1	2.17	1.83	3.72	1.07	0	6
NFATC3	nuclear factor of activated T-cells, cytoplasmic, calcineurin-dependent 3	-1.26	-3.08	-1.49	-2.45	0	6
NFKBIA	nuclear factor of kappa light polypeptide gene enhancer in B-cells inhibitor, alpha	3.2	3.54	2.55	1.13	0.06	6
PAK6	p21(CDKN1A)-activated kinase 6	3.11	2.76	2.42	4.06	1.89	6
PIK3C2A	phosphoinositide-3-kinase, class 2, alpha polypeptide	0.18	0	-0.75	-0.2	1.47	6
PIK3C2B	phosphoinositide-3-kinase, class 2, beta polypeptide	-3.41	-1.24	-1.14	-0.06	0	6
PIK3C2G	phosphoinositide-3-kinase, class 2, gamma polypeptide	1.06	0.51	1.15	0	0	6
PIK3C3	phosphoinositide-3-kinase, class 3	0	0	0	0	0.34	6
PRKACA	protein kinase, cAMP-dependent, catalytic, alpha	0	0	0	0	0	6
PRKACB	protein kinase, cAMP-dependent, catalytic, beta	1	0.36	0	1.2	1.56	6
ROCK2	Rho-associated, coiled-coil containing protein kinase 2	-1.42	-3.83	-1.96	-1.53	0	6
RRAS	related RAS viral (r-ras) oncogene homolog	0	0	0	0	0	6
RRAS2	related RAS viral (r-ras) oncogene homolog 2	-0.48	-0.39	-2.49	-1.56	0	6
BRAF	v-raf murine sarcoma viral oncogene homolog B1	-3.1	-2.69	-2.4	-3.22	-0.83	5
CASP3	caspase 3, apoptosis-related cysteine peptidase	0	1.5	3.09	2.34	2.44	5
HLA-DRA	major histocompatibility complex, class II, DR alpha	-3.07	-1.86	-1.32	-3.09	-1.57	5
IL4	interleukin 4	3.3	3.96	4.09	-1.74	-0.52	5
IL5	interleukin 5 (colony-stimulating factor, eosinophil)	2.31	2.43	-2.79	-0.51	-0.05	5
ITGA4	integrin, alpha 4 (antigen CD49D, alpha 4 subunit of VLA-4 receptor)	1.73	1.66	2.88	-0.68	0	5
ITGAL	integrin, alpha L (antigen CD11A (p180), lymphocyte function-associated antigen 1; alpha polypeptide	1.74	2.73	4.28	2.81	0.81	5
ITGB2	integrin, beta 2 (complement component 3 receptor 3 and 4 subunit)	3.13	2.8	4.15	4.04	2.34	5
MAP3K14	mitogen-activated protein kinase kinase kinase 14	3.09	1.19	3.11	0	0	5
PRKX	protein kinase, X-linked	-2.58	-1.45	-2.02	-2.25	-1.03	5
PTPN6	protein tyrosine phosphatase, non-receptor type 6	1.05	1.45	2.89	0.76	0	5
PXN	paxillin	2.39	-1.38	-2.36	0	0	5
TP53	tumor protein p53	2.75	1.15	3.68	0.8	0	5
ITGA4	integrin, alpha 4 (antigen CD49D, alpha 4 subunit of VLA-4 receptor)	1.73	1.66	2.88	-0.68	0	5
ITGA6	integrin, alpha 6	0	0	0	0.51	-0.87	5
ITGAL	integrin, alpha L (antigen CD11A (p180), lymphocyte function-associated antigen 1; alpha polypeptide	1.74	2.73	4.28	2.81	0.81	5
ITGB2	integrin, beta 2 (complement component 3 receptor 3 and 4 subunit)	3.13	2.8	4.15	4.04	2.34	5
MAP2K4	mitogen-activated protein kinase kinase 4	0.85	0	0	0.42	0.83	5
MAP3K1	mitogen-activated protein kinase kinase kinase 1	-0.52	0	-1.44	-1.45	-1.81	5
MAP3K14	mitogen-activated protein kinase kinase kinase 14	3.09	1.19	3.11	0	0	5
MRAS	muscle RAS oncogene homolog	0	0	0	0	0	5
PAK7	p21(CDKN1A)-activated kinase 7	0	0	-0.01	-0.25	-0.34	5
PRKX	protein kinase, X-linked	-2.58	-1.45	-2.02	-2.25	-1.03	5
PTPN6	protein tyrosine phosphatase, non-receptor type 6	1.05	1.45	2.89	0.76	0	5
PXN	paxillin	2.39	-1.38	-2.36	0	0	5
SRC	v-src sarcoma (Schmidt-Ruppin A-2) viral oncogene homolog (avian)	0	0.7	0	0	0	5
TP53	tumor protein p53	2.75	1.15	3.68	0.8	0	5
ABL1	c-abl oncogene 1, receptor tyrosine kinase	-2.37	-2.81	-3.09	-1.25	0	4
CBLB	Cas-Br-M (murine) ecotropic retroviral transforming sequence b	2.31	0	0.73	-1.6	-0.86	4
CBLC	Cas-Br-M (murine) ecotropic retroviral transforming sequence c	2.78	3.32	2.12	0.31	2.34	4
CHP	calcium binding protein P22	-2.84	-2.68	-2.02	-1.4	-0.65	4
CLDN1	claudin 1	-2.49	-1.73	-2.39	-1.76	-1.03	4
CRK	v-crk sarcoma virus CT10 oncogene homolog (avian)	-2.82	-2.67	0	-1.59	0	4
CTNNB1	catenin (cadherin-associated protein), beta 1, 88kDa	-1.6	-0.37	-2.92	0	0	4
EP300	E1A binding protein p300	1.91	2.58	2.29	0.99	0	4
HLA-A	major histocompatibility complex, class I, A	-3.44	-2.13	-2.14	-2.92	0	4
ICAM1	intercellular adhesion molecule 1	0.25	0	2.25	0	0	4
IL2	interleukin 2	2.21	2.92	1.12	-1.39	-0.11	4
IL3	interleukin 3 (colony-stimulating factor, multiple)	3.19	1.28	-0.88	0	1.2	4
LCK	lymphocyte-specific protein tyrosine kinase	1.3	1.86	2.4	0	0	4
LCP2	lymphocyte cytosolic protein 2 (SH2 domain containing leukocyte protein of 76kDa)	2.31	2.29	1.62	0.98	2.73	4
MAP2K3	mitogen-activated protein kinase kinase 3	0	0	2.79	0	2.42	4
ITGAM	integrin, alpha M (complement component 3 receptor 3 subunit)	2.07	0.94	1.96	0	1.03	4
LAT	linker for activation of T cells	-0.02	0	0	0	0	4
LCK	lymphocyte-specific protein tyrosine kinase	1.3	1.86	2.4	0	0	4
LCP2	lymphocyte cytosolic protein 2 (SH2 domain containing leukocyte protein of 76kDa)	2.31	2.29	1.62	0.98	2.73	4
MAP2K3	mitogen-activated protein kinase kinase 3	0	0	2.79	0	2.42	4
MAP2K6	mitogen-activated protein kinase kinase 6	0	0	0	0	0.26	4
MYC	v-myc myelocytomatosis viral oncogene homolog (avian)	0.77	0	0.39	0	0	4
NFKBIB	nuclear factor of kappa light polypeptide gene enhancer in B-cells inhibitor, beta	1.31	0	0	0	0	4
OCLN	occludin	0	0	0	0	1.89	4
PLCB1	phospholipase C, beta 1 (phosphoinositide-specific)	0	0	0.12	1.44	2.24	4
PLCB3	phospholipase C, beta 3 (phosphatidylinositol-specific)	0.8	-0.78	0	0.89	1.02	4
PLCB4	phospholipase C, beta 4	0.21	0	2.08	-0.94	0	4
PTPN11	protein tyrosine phosphatase, non-receptor type 11 (Noonan syndrome 1)	0	0	1.25	0.06	0.02	4
PTPRC	protein tyrosine phosphatase, receptor type, C (EC:3.1.3.48)	1.63	0.76	0	0	0	4
SYK	spleen tyrosine kinase	1.28	0.25	0.86	0	-2.12	4
ARPC5	actin related protein 2/3 complex, subunit 5, 16kDa	-3.69	-2.01	-1.68	-0.32	-0.97	3
ARPC5L	actin related protein 2/3 complex, subunit 5-like	-1.29	0	0	0	-2.53	3
BAD	BCL2-antagonist of cell death	2.67	3.89	3.32	1.71	0	3
BCAR1	breast cancer anti-estrogen resistance 1	3.16	3.07	1.75	3.38	2.9	3
BID	BH3 interacting domain death agonist	0	1.4	3.26	1.11	1.56	3
CAMK2B	calcium/calmodulin-dependent protein kinase (CaM kinase) II beta	3.08	3.59	4.06	3.41	2.02	3
CAMK2D	calcium/calmodulin-dependent protein kinase (CaM kinase) II delta	0	0	-3.04	-0.73	0	3
CAMK2G	calcium/calmodulin-dependent protein kinase (CaM kinase) II gamma	0.83	2.79	3.16	3.7	1.32	3
CARD11	caspase recruitment domain family, member 11	1.72	4.96	7.12	4.41	1.57	3
CASP7	caspase 7, apoptosis-related cysteine peptidase	-1.75	-0.45	-0.79	-2.61	0.07	3
CCND1	cyclin D1	0.26	2.57	2.5	1.53	2	3
CCND2	cyclin D2	-2.73	0	0	0.87	-0.41	3
CD9	CD9 molecule	1.56	0.22	1.66	3.4	0.22	3
CDC2	cell division cycle 2, G1 to S and G2 to M	-1.67	0	0	0	2.57	3
CDH1	cadherin 1, type 1, E-cadherin (epithelial)	-1.88	-2.82	0	-1.83	0.52	3
CR2	complement component (3d/Epstein Barr virus) receptor 2	2.66	0	0	-2.22	-2.12	3
CREBBP	CREB binding protein (Rubinstein-Taybi syndrome)	-1.4	1.04	1.67	2.26	0	3
CSK	c-src tyrosine kinase	0.26	0.5	3.48	0	0	3
CSNK1A1	casein kinase 1, alpha 1	2.44	0.97	2.95	2.12	0.23	3
CSNK1E	casein kinase 1, epsilon	3.54	3.8	4.03	4.43	2.54	3
Cd28	CD28 antigen	2.12	0.69	-3.13	0	-0.22	3
DRD1	dopamine receptor D1	-3.06	1.35	-2.47	-1.01	0	3
F2R	coagulation factor II (thrombin) receptor	0.61	1.31	4.26	0.65	0	3
HLA-DMA	major histocompatibility complex, class II, DM alpha	1.35	3.65	2.3	0.75	0	3
HLA-DOA	major histocompatibility complex, class II, DO alpha	2.37	0	1.95	0	0.61	3
HLA-DOB	major histocompatibility complex, class II, DO beta	0.97	0.98	2.45	0.08	1.25	3
IFNA13	interferon, alpha 13	2.74	1.03	2.68	2.23	0.53	3
IFNAR1	interferon (alpha, beta and omega) receptor 1	-1.79	-0.31	2.26	0.68	0.32	3
IFNAR2	interferon (alpha, beta and omega) receptor 2	2.92	1.36	2.17	0	0	3
IL6	interleukin 6 (interferon, beta 2)	-2.12	-2.16	-2.58	-0.48	0	3
INPP5D	inositol polyphosphate-5-phosphatase, 145kDa	1.83	1.07	2.47	0.48	1.4	3
ITGA2	integrin, alpha 2 (CD49B, alpha 2 subunit of VLA-2 receptor)	3.18	0.61	1.92	2.26	2.27	3
ITGA2B	integrin, alpha 2b (platelet glycoprotein IIb of IIb/IIIa complex, antigen CD41)	0.99	2.01	4.05	2.51	2.81	3
ITGA8	integrin, alpha 8	0.36	1.15	3.1	0	0.86	3
ITGA9	integrin, alpha 9	-3.58	-2.82	-2.38	-1.94	-0.62	3
ITGB4	integrin, beta 4	1.39	0	3.04	2.6	1.13	3
ITPR2	inositol 1,4,5-triphosphate receptor, type 2	0	0	0	-0.38	-2.88	3
KRT1	keratin 1 (epidermolytic hyperkeratosis)	-2.46	-1.85	-2.44	-1.81	-1.75	3
MAP3K8	mitogen-activated protein kinase kinase kinase 8	3.9	1.27	0.43	0	-1.17	3
MAPK6	mitogen-activated protein kinase 6	2.53	-0.58	-1.79	-0.09	1.81	3
PLA2G12A	phospholipase A2, group XIIA	1.65	1.68	3.12	0	0	3
PLA2G12B	phospholipase A2, group XIIB	5.14	5.13	4.67	3.79	2.7	3
PLA2G2A	phospholipase A2, group IIA (platelets, synovial fluid)	1.53	1.87	2.61	0	0	3
PLA2G2D	phospholipase A2, group IID	2.53	1.55	1.17	0.05	0.28	3
PTK2B	PTK2B protein tyrosine kinase 2 beta	-2.69	-1.91	-1.95	-1.16	0	3
RASGRP1	RAS guanyl releasing protein 1 (calcium and DAG-regulated)	-2.78	-2.73	-1.93	-2.35	-1.91	3
RPS6	ribosomal protein S6	2.2	2.43	4.44	3.4	1.17	3
STAT1	signal transducer and activator of transcription 1, 91kDa	-3.04	-0.75	0	-0.61	0	3
TLR5	toll-like receptor 5	1.64	0	3.23	0	-0.21	3
TUBB	tubulin, beta	2.32	0.33	0	0.21	-1.46	3
YWHAZ	tyrosine 3-monooxygenase/tryptophan 5-monooxygenase activation protein, zeta polypeptide	-3.56	-2.79	-2.84	-2.37	-0.75	3
ITGA2B	integrin, alpha 2b (platelet glycoprotein IIb of IIb/IIIa complex, antigen CD41)	0.99	2.01	4.05	2.51	2.81	3
ITGA3	integrin, alpha 3 (antigen CD49C, alpha 3 subunit of VLA-3 receptor)	1.98	1.07	1.14	0.33	0	3
ITGA8	integrin, alpha 8	0.36	1.15	3.1	0	0.86	3
ITGA9	integrin, alpha 9	-3.58	-2.82	-2.38	-1.94	-0.62	3
ITGAV	integrin, alpha V (vitronectin receptor, alpha polypeptide, antigen CD51)	-2.2	-2.07	0	0	0	3
ITGB3	integrin, beta 3 (platelet glycoprotein IIIa, antigen CD61)	0	0.12	0.19	0	0	3
ITGB4	integrin, beta 4	1.39	0	3.04	2.6	1.13	3
ITGB7	integrin, beta 7	0.36	0.3	0	0	0	3
ITPR1	inositol 1,4,5-triphosphate receptor, type 1	1.98	0	0	1.27	1.02	3
ITPR2	inositol 1,4,5-triphosphate receptor, type 2	0	0	0	-0.38	-2.88	3
ITPR3	inositol 1,4,5-triphosphate receptor, type 3	0	0	0	0	0	3
KRT1	keratin 1 (epidermolytic hyperkeratosis)	-2.46	-1.85	-2.44	-1.81	-1.75	3
KRT18	keratin 18	-0.33	0	0	0	0	3
LY96	lymphocyte antigen 96	1.31	0.29	0	0	0	3
MAP2K5	mitogen-activated protein kinase kinase 5	0	-1.7	-0.85	0	0	3
MAP2K7	mitogen-activated protein kinase kinase 7	1.59	1.88	0	-1.84	0	3
MAP3K8	mitogen-activated protein kinase kinase kinase 8	3.9	1.27	0.43	0	-1.17	3
MAPK4	mitogen-activated protein kinase 4	0	0	0	0	0.75	3
MAPK6	mitogen-activated protein kinase 6	2.53	-0.58	-1.79	-0.09	1.81	3
MAPK7	mitogen-activated protein kinase 7	0.47	0	0	0	0	3
MYLK	myosin light chain kinase	0.64	0	0	-1.27	1.85	3
MYLK2	myosin light chain kinase 2	2	1.21	1.4	0.23	1.41	3
PDGFB	platelet-derived growth factor beta polypeptide (simian sarcoma viral (v-sis) oncogene homolog)	0	0	0	-0.74	0	3
PDK1	pyruvate dehydrogenase kinase, isozyme 1 (EC:2.7.1.99)	1.61	0	0	0	0.65	3
PLA2G12A	phospholipase A2, group XIIA	1.65	1.68	3.12	0	0	3
PLA2G12B	phospholipase A2, group XIIB	5.14	5.13	4.67	3.79	2.7	3
PLA2G1B	phospholipase A2, group IB (pancreas)	0.63	-0.03	-1.98	0	-2.09	3
PLA2G2A	phospholipase A2, group IIA (platelets, synovial fluid)	1.53	1.87	2.61	0	0	3
PLA2G2D	phospholipase A2, group IID	2.53	1.55	1.17	0.05	0.28	3
PLA2G4A	phospholipase A2, group IVA (cytosolic, calcium-dependent)	0.25	0.12	0.23	0.6	0.09	3
PTK2B	PTK2B protein tyrosine kinase 2 beta	-2.69	-1.91	-1.95	-1.16	0	3
Pdcd1	programmed cell death 1	0.35	1.8	0.84	1.58	0.15	3
RAP1A	RAP1A, member of RAS oncogene family	0	-2.01	-0.83	-1.05	0	3
RAP1B	RAP1B, member of RAS oncogene family	-1.09	-1.63	-0.38	-0.88	0	3
RASGRP1	RAS guanyl releasing protein 1 (calcium and DAG-regulated)	-2.78	-2.73	-1.93	-2.35	-1.91	3
RPS6	ribosomal protein S6	2.2	2.43	4.44	3.4	1.17	3
SHC1	SHC (Src homology 2 domain containing) transforming protein 1	0	-1.03	-1.62	-0.09	0	3
STAT1	signal transducer and activator of transcription 1, 91kDa	-3.04	-0.75	0	-0.61	0	3
TLR4	toll-like receptor 4	0.51	0	0	0.56	-0.1	3
TLR5	toll-like receptor 5	1.64	0	3.23	0	-0.21	3
TUBB	tubulin, beta	2.32	0.33	0	0.21	-1.46	3
VCL	vinculin	-1.3	-1.38	-1.09	-1.02	-0.05	3
WASL	Wiskott-Aldrich syndrome-like	-1.04	0	0	1.7	0	3
YWHAZ	tyrosine 3-monooxygenase/tryptophan 5-monooxygenase activation protein, zeta polypeptide	-3.56	-2.79	-2.84	-2.37	-0.75	3
ZAP70	zeta-chain (TCR) associated protein kinase 70kDa (EC:2.7.10.1)	0	0	0	0.7	0.73	3
ACTN1	actinin, alpha 1	3.34	3.68	4.95	5.84	1.78	2
ACTN3	actinin, alpha 3	1.52	0.86	1.45	2.26	0.49	2
ADCY1	adenylate cyclase 1 (brain)	2.46	1.44	2.73	3.5	2.99	2
ADCY5	adenylate cyclase 5	3	2.94	1.04	2.71	2.58	2
ADRA1A	adrenergic, alpha-1A-, receptor	3.69	3.49	4.54	2.51	1.29	2
ADRB3	adrenergic, beta-3-, receptor	3.36	3.28	1.08	2.42	1.48	2
ARHGEF6	Rac/Cdc42 guanine nucleotide exchange factor (GEF) 6	1	2.37	2.07	2.17	1.79	2
BAX	BCL2-associated X protein	2.9	1.88	1.6	2.09	1.57	2
CALM1	calmodulin 1 (phosphorylase kinase, delta)	-3.56	-0.68	-1.89	0.43	-2.05	2
CAPN1	calpain 1, (mu/I) large subunit	2.97	2.01	2.95	2.36	0.61	2
CAPN13	calpain 13	4.15	3.29	5.22	3.32	2.81	2
CAPN5	calpain 5	1.49	1.95	4.5	4.36	1.9	2
CAPNS1	calpain, small subunit 1	4.05	3.79	4.97	6.07	0.3	2
CCNB1	cyclin B1	-3.86	-2.07	-1.68	-0.99	-2.18	2
CCNB2	cyclin B2	0	0	0.16	0	-2.36	2
CD19	CD19 molecule	0.16	0.01	0.41	0.54	2.78	2
CD34	CD34 molecule	0	-1.61	-2.02	-2.35	0	2
CD38	CD38 molecule	4.95	4.05	3.07	3.38	2.17	2
CD3Z	CD247 molecule	2.05	1.68	3.87	1.14	3	2
CD5	CD5 molecule	2.11	2.44	2.72	2.53	0	2
CD99	CD99 molecule	-0.99	0.86	0.82	2.5	0	2
CDH5	cadherin 5, type 2 (vascular endothelium)	-3.36	-2.08	-2.54	-2.65	-1.97	2
CLDN3	claudin 3	2.71	0	0	0.42	2.27	2
CLDN4	claudin 4	1.33	2.18	2.43	0.95	1.29	2
CLDN5	claudin 5 (transmembrane protein deleted in velocardiofacial syndrome)	1.79	2.14	2.95	0	1.94	2
CLDN7	claudin 7	1.16	-0.65	-3.48	-2.05	0	2
COL4A2	collagen, type IV, alpha 2	0.59	1.65	2.34	2.31	0.12	2
COL6A2	collagen, type VI, alpha 2	1.78	3.41	3.62	2.4	1.54	2
COL6A3	collagen, type VI, alpha 3	3.16	0.04	0.03	-0.28	1.4	2
CREB1	cAMP responsive element binding protein 1	0	0.5	2.96	0.72	2.72	2
CSF2RA	colony stimulating factor 2 receptor, alpha, low-affinity (granulocyte-macrophage)	-1.67	1.06	2.26	0.87	0	2
CSF3	colony stimulating factor 3 (granulocyte)	4.68	2.98	2.7	2.64	1.33	2
CSNK1D	casein kinase 1, delta	-1.99	-2.29	-0.45	-1.63	2.19	2
CUL1	cullin 1	3.53	3.12	2.28	1.87	1.38	2
Chad	chondroadherin	-2.66	-0.09	-2.41	-1.6	-2.64	2
Cldn16	claudin 16	2.42	1.46	1.05	0.28	2.09	2
Col5a1	collagen, type V, alpha 1	4.14	3.6	4.61	3.4	2.57	2
Col5a2	collagen, type V, alpha 2	-3.8	-2.07	-2.37	-2.44	-1.53	2
Col5a3	collagen, type V, alpha 3	2.41	1.83	0.96	1.74	2.15	2
DOCK1	dedicator of cytokinesis 1	-2.82	-1.57	-2.86	-1.89	-1.06	2
DRD2	dopamine receptor D2	1.09	2.13	0.94	0.31	2.36	2
EDG2	lysophosphatidic acid receptor 1	3.82	-2.88	-2.96	-0.85	0	2
EDNRA	endothelin receptor type A	2.92	2.24	3.33	-1.05	-1.45	2
ELK1	ELK1, member of ETS oncogene family	3.35	-0.45	-0.51	-0.7	0	2
EPO	erythropoietin	4.47	3.89	4.68	3.73	2.36	2
EPOR	erythropoietin receptor	-1.63	0	-4.02	-3.34	-3.21	2
ESAM	endothelial cell adhesion molecule	2.94	4.05	1.81	1.85	2.87	2
F11R	F11 receptor	-0.74	-0.92	-0.3	-1.37	2.42	2
FCER1G	Fc fragment of IgE, high affinity I, receptor for; gamma polypeptide	2.96	4.11	5.13	3.17	1.95	2
FGF10	fibroblast growth factor 10	3.04	2.39	1.45	0.64	2.16	2
FGF11	fibroblast growth factor 11	-1.65	-0.2	-2.55	-0.72	-0.2	2
FGF7	fibroblast growth factor 7 (keratinocyte growth factor)	1.98	0	1.16	1.24	-2.89	2
FGFR1	fibroblast growth factor receptor 1 (fms-related tyrosine kinase 2, Pfeiffer syndrome)	2.73	2.11	2.52	3.68	2.29	2
FGFR3	fibroblast growth factor receptor 3 (achondroplasia, thanatophoric dwarfism)	-0.52	-0.6	-1.53	-2.26	1.87	2
GADD45G	growth arrest and DNA-damage-inducible, gamma	2.49	1.22	0.11	2.75	1.77	2
GH1	growth hormone 1	2.03	1.87	3.07	0.51	0.27	2
GHR	growth hormone receptor	-3.73	-2.3	-2.84	-2.62	-0.24	2
GNA11	guanine nucleotide binding protein (G protein), alpha 11 (Gq class)	-0.65	0	0	0.06	2.46	2
GNAI1	guanine nucleotide binding protein (G protein), alpha inhibiting activity polypeptide 1	-1.61	-1.73	-2.47	-0.53	-2.35	2
GNAI2	guanine nucleotide binding protein (G protein), alpha inhibiting activity polypeptide 2	-1.82	0	-0.17	0	-2.59	2
GNAQ	guanine nucleotide binding protein (G protein), q polypeptide	2.27	-1.07	0	0	2.32	2
GRLF1	glucocorticoid receptor DNA binding factor 1	2.36	1.32	0	0.95	1.4	2
HRH1	histamine receptor H1	-2.81	-0.94	-1.45	-1.76	0	2
HSPA5	heat shock 70kDa protein 5 (glucose-regulated protein, 78kDa)	-1.9	0	-0.72	0.28	2.66	2
HSPB1	heat shock 27kDa protein 1	0.02	1.73	0	2.39	0	2
HSPB2	heat shock 27kDa protein 2	3.23	3.43	2.95	2.94	0.04	2
ICAM2	intercellular adhesion molecule 2	3.06	4.5	6.19	0.44	2.82	2
IL12A	interleukin 12A (natural killer cell stimulatory factor 1, cytotoxic lymphocyte maturation factor 1,	3.5	3	2.51	0.34	1.37	2
IL1R2	interleukin 1 receptor, type II	2.34	-0.75	-2.74	-0.31	-1.06	2
IL4R	interleukin 4 receptor	2.64	2.09	4.05	1.71	2.9	2
IL6R	interleukin 6 receptor	3.18	0.13	0	0	0	2
IL7	interleukin 7	2.68	2.66	2.22	0	2.06	2
INS	insulin	1.22	1.29	2.78	0.65	0	2
ITGA10	integrin, alpha 10	2.86	0.93	4.74	2.05	1.85	2
Ibsp	integrin binding sialoprotein	-2.82	-2.05	-3.84	-2.43	3.32	2
LAMB2	laminin, gamma 1 (formerly LAMB2)	2.46	2.73	2.96	2.3	2.08	2
LEPR	leptin receptor	1.53	-3.96	-0.19	-3.01	-0.82	2
LHCGR	luteinizing hormone/choriogonadotropin receptor	2.45	2.64	3.89	-2.13	-2	2
Lama5	laminin, alpha 5	-1.36	0	0	2.37	1.44	2
MAP3K7IP1	mitogen-activated protein kinase kinase kinase 7 interacting protein 1	0.88	2.36	3.43	3.32	0	2
MAP3K7IP2	mitogen-activated protein kinase kinase kinase 7 interacting protein 2	3.42	1.9	4.26	3.78	2.39	2
MSN	moesin	-2.84	-1.69	0	-1.02	-1.73	2
Nck2	non-catalytic region of tyrosine kinase adaptor protein 2	-0.81	-3.36	-2.59	-2.5	1.35	2
Ncl	nucleolin	-1.33	-0.42	-2.15	-1.84	-2.78	2
OI4	collagen, type I, alpha 2	0.1	-0.47	-1.59	-3.19	0	2
OXT	oxytocin, prepro- (neurophysin I)	2.38	2.71	2.86	1.45	1.44	2
P2RX4	purinergic receptor P2X, ligand-gated ion channel, 4	1.54	1.83	1	2.57	2.21	2
PDGFA	platelet-derived growth factor alpha polypeptide	1.61	0.21	1.89	2.61	1.79	2
PIP5K1A	phosphatidylinositol-4-phosphate 5-kinase, type I, alpha	-0.57	0	-3.78	-2.37	-2.98	2
PIP5K1C	phosphatidylinositol-4-phosphate 5-kinase, type I, gamma	2.35	0.72	0	0	0.46	2
PIP5K2A	phosphatidylinositol-5-phosphate 4-kinase, type II, alpha	-0.99	-2.18	-2.68	-1.17	-0.38	2
PIP5K2C	phosphatidylinositol-5-phosphate 4-kinase, type II, gamma	-2.49	-2.18	-4.11	-3.58	0	2
PIP5K3	phosphatidylinositol-3-phosphate/phosphatidylinositol 5-kinase, type III	-3.75	-3.77	-0.97	-2.8	-2.2	2
PRLR	prolactin receptor	1.55	2.4	0.98	0	0.67	2
PTGER3	prostaglandin E receptor 3 (subtype EP3)	2.58	2.05	2.61	3.78	1.69	2
PTGFR	prostaglandin F receptor (FP)	2.03	1.7	4.21	1.53	0	2
Pecam1	platelet/endothelial cell adhesion molecule 1	2.87	0.8	-1.18	-1.76	-0.64	2
RASGRP3	RAS guanyl releasing protein 3 (calcium and DAG-regulated)	2.97	3.16	5.6	2.9	3.68	2
RPS6KB1	ribosomal protein S6 kinase, 70kDa, polypeptide 1	1.04	0	0.38	0	2.38	2
RPS6KB2	ribosomal protein S6 kinase, 70kDa, polypeptide 2	1.82	2.14	3.88	2.43	0	2
SDC2	syndecan 2	3.71	3.82	3.01	2.91	1.95	2
SEDC	collagen, type II, alpha 1	2.39	-0.13	-2.32	-1.76	3.08	2
SMAD3	SMAD family member 3	1.95	3.46	3.44	3.52	1.64	2
SPHK2	sphingosine kinase 2	1.22	2.18	2.15	2.66	1.37	2
STAT5B	signal transducer and activator of transcription 5B	-0.94	-3.81	-3.82	-3.41	-0.71	2
TACR2	tachykinin receptor 2	5.03	5.48	3.21	3.89	2.73	2
TCF7L1	transcription factor 7-like 1 (T-cell specific, HMG-box)	2.81	-0.78	-1.84	-1.29	0	2
TGFB1	transforming growth factor, beta 1	2.83	-0.61	1.4	0	-0.61	2
THBS1	thrombospondin 1	-2.86	-0.09	0	0.61	1.63	2
THBS2	thrombospondin 2	2.93	-0.43	-2.79	-2.64	0	2
TRHR	thyrotropin-releasing hormone receptor	2.47	2.12	0	0.37	0.17	2
TYR	tyrosinase (oculocutaneous albinism IA)	-2.71	-2.16	-1.54	-2.32	-0.38	2
Tnn	trophinin	2.93	1.73	0.91	0	0.63	2
VASP	vasodilator-stimulated phosphoprotein	2.27	2.77	3.02	2.3	0	2
VCAM1	vascular cell adhesion molecule 1	-2.33	-2.02	-3.27	-3.89	-1.26	2
VIL2	villin 2 (ezrin)	2.36	1.25	0	0	0.47	2
VTN	vitronectin	0	2.37	0	-0.01	-1.03	2
WNT11	wingless-type MMTV integration site family, member 11	1.65	2.76	0.27	1.11	0	2
WNT5A	wingless-type MMTV integration site family, member 5A	2.58	2.2	1.12	1.24	1.44	2
WNT6	wingless-type MMTV integration site family, member 6	5.61	4.15	4.91	3.57	2.17	2
WNT9A	wingless-type MMTV integration site family, member 9A	2.29	2.37	0	-0.05	-0.06	2
YWHAQ	tyrosine 3-monooxygenase/tryptophan 5-monooxygenase activation protein, theta polypeptide	-2.32	-1.08	-2.78	0	-0.51	2
ITGA7	integrin, alpha 7	0	0	0	0.65	-2.13	2
ITGB5	integrin, beta 5	0	0	0	1.84	0	2
ITGB6	integrin, beta 6	0	0	0	0	0	2
Ibsp	integrin binding sialoprotein	-2.82	-2.05	-3.84	-2.43	3.32	2
Jam3	junction adhesion molecule 3	0	0.5	0.05	0.22	0	2
KIR2DL4	killer cell immunoglobulin-like receptor, two domains, long cytoplasmic tail, 4	0	0	0	0	1.41	2
KIR3DL1	killer cell immunoglobulin-like receptor, three domains, long cytoplasmic tail, 1	0	0.09	0	0	0.64	2
KLRD1	killer cell lectin-like receptor subfamily D, member 1	0	0	0	0	0	2
LAMA4	laminin, alpha 4	0.79	0	-1.91	0	0	2
LAMB2	laminin, gamma 1 (formerly LAMB2)	2.46	2.73	2.96	2.3	2.08	2
LEF1	lymphoid enhancer-binding factor 1	2.07	0.98	1.99	0.09	1.38	2
LEP	leptin	0	0	0	0	0	2
LEPR	leptin receptor	1.53	-3.96	-0.19	-3.01	-0.82	2
LHCGR	luteinizing hormone/choriogonadotropin receptor	2.45	2.64	3.89	-2.13	-2	2
Lama5	laminin, alpha 5	-1.36	0	0	2.37	1.44	2
MAP3K2	mitogen-activated protein kinase kinase kinase 2	0	0	0	0	0	2
MAP3K7IP1	mitogen-activated protein kinase kinase kinase 7 interacting protein 1	0.88	2.36	3.43	3.32	0	2
MAP3K7IP2	mitogen-activated protein kinase kinase kinase 7 interacting protein 2	3.42	1.9	4.26	3.78	2.39	2
MAPKAPK3	mitogen-activated protein kinase-activated protein kinase 3	1.22	1.1	0.94	0.53	0.92	2
MSN	moesin	-2.84	-1.69	0	-1.02	-1.73	2
MYD88	myeloid differentiation primary response gene (88)	0.73	1.95	1.97	2.05	1.84	2
NGFB	nerve growth factor (beta polypeptide)	0	0	0.03	1.96	0.64	2
NLK	nemo-like kinase	1.97	0	1.69	0	1.69	2
Nck2	non-catalytic region of tyrosine kinase adaptor protein 2	-0.81	-3.36	-2.59	-2.5	1.35	2
Ncl	nucleolin	-1.33	-0.42	-2.15	-1.84	-2.78	2
OI4	collagen, type I, alpha 2	0.1	-0.47	-1.59	-3.19	0	2
OXT	oxytocin, prepro- (neurophysin I)	2.38	2.71	2.86	1.45	1.44	2
OXTR	oxytocin receptor	1.64	0.03	1.41	1.44	0.53	2
P2RX1	purinergic receptor P2X, ligand-gated ion channel, 1	1.16	0	0	0	0	2
P2RX4	purinergic receptor P2X, ligand-gated ion channel, 4	1.54	1.83	1	2.57	2.21	2
P2RX5	purinergic receptor P2X, ligand-gated ion channel, 5	0.78	0	0	1.75	-0.85	2
PDGFA	platelet-derived growth factor alpha polypeptide	1.61	0.21	1.89	2.61	1.79	2
PDPK1	3-phosphoinositide dependent protein kinase-1	0	0	0	0	0	2
PIP5K1A	phosphatidylinositol-4-phosphate 5-kinase, type I, alpha	-0.57	0	-3.78	-2.37	-2.98	2
PIP5K1C	phosphatidylinositol-4-phosphate 5-kinase, type I, gamma	2.35	0.72	0	0	0.46	2
PIP5K2A	phosphatidylinositol-5-phosphate 4-kinase, type II, alpha	-0.99	-2.18	-2.68	-1.17	-0.38	2
PIP5K2B	phosphatidylinositol-5-phosphate 4-kinase, type II, beta	-1.1	0	0	0	0	2
PIP5K2C	phosphatidylinositol-5-phosphate 4-kinase, type II, gamma	-2.49	-2.18	-4.11	-3.58	0	2
PIP5K3	phosphatidylinositol-3-phosphate/phosphatidylinositol 5-kinase, type III	-3.75	-3.77	-0.97	-2.8	-2.2	2
PLCD1	phospholipase C, delta 1	1.19	0.79	0.59	1.01	1.2	2
PRL	prolactin	0.64	-1.76	-0.02	1.87	0	2
PRLR	prolactin receptor	1.55	2.4	0.98	0	0.67	2
PTGER3	prostaglandin E receptor 3 (subtype EP3)	2.58	2.05	2.61	3.78	1.69	2
PTGFR	prostaglandin F receptor (FP)	2.03	1.7	4.21	1.53	0	2
Pecam1	platelet/endothelial cell adhesion molecule 1	2.87	0.8	-1.18	-1.76	-0.64	2
RASGRP3	RAS guanyl releasing protein 3 (calcium and DAG-regulated)	2.97	3.16	5.6	2.9	3.68	2
RELN	reelin	-1.67	-2.23	-1.66	-1.59	-1.19	2
RPS6KB1	ribosomal protein S6 kinase, 70kDa, polypeptide 1	1.04	0	0.38	0	2.38	2
RPS6KB2	ribosomal protein S6 kinase, 70kDa, polypeptide 2	1.82	2.14	3.88	2.43	0	2
SDC1	syndecan 1	0	0	0	0.18	0	2
SDC2	syndecan 2	3.71	3.82	3.01	2.91	1.95	2
SEDC	collagen, type II, alpha 1	2.39	-0.13	-2.32	-1.76	3.08	2
SKP1A	S-phase kinase-associated protein 1	0	0	-0.81	1.51	1.17	2
SMAD3	SMAD family member 3	1.95	3.46	3.44	3.52	1.64	2
SMAD4	SMAD family member 4	0.01	0	0.18	0	1.51	2
SPHK2	sphingosine kinase 2	1.22	2.18	2.15	2.66	1.37	2
SPP1	secreted phosphoprotein 1	2.17	-0.36	0	0	-2.13	2
STAT5B	signal transducer and activator of transcription 5B	-0.94	-3.81	-3.82	-3.41	-0.71	2
Sdc3	syndecan 3	0	0	0	0	0	2
TACR2	tachykinin receptor 2	5.03	5.48	3.21	3.89	2.73	2
TCF7L1	transcription factor 7-like 1 (T-cell specific, HMG-box)	2.81	-0.78	-1.84	-1.29	0	2
TCF7L2	transcription factor 7-like 2 (T-cell specific, HMG-box)	1.43	-0.68	-0.71	-0.86	0.77	2
TEC	tec protein tyrosine kinase (EC:2.7.10.1)	2.08	0	0.5	0.45	0.28	2
TGFB1	transforming growth factor, beta 1	2.83	-0.61	1.4	0	-0.61	2
TGFB2	transforming growth factor, beta 2	-0.69	-0.09	0	1.12	0.56	2
THBS1	thrombospondin 1	-2.86	-0.09	0	0.61	1.63	2
THBS2	thrombospondin 2	2.93	-0.43	-2.79	-2.64	0	2
THBS3	thrombospondin 3	1.34	0	0	1.08	1.7	2
TJP1	tight junction protein 1 (zona occludens 1)	-0.74	-1.12	0	-0.02	1.48	2
TLN1	talin 1	0.51	0.66	0	0	0	2
TNFRSF1A	tumor necrosis factor receptor superfamily, member 1A	0	-0.92	-0.09	-0.96	-0.48	2
TRAF2	TNF receptor-associated factor 2	0.01	0	0	0	0	2
TRAF6	TNF receptor-associated factor 6	0	-0.42	0.16	0	0.47	2
TRHR	thyrotropin-releasing hormone receptor	2.47	2.12	0	0.37	0.17	2
TUBB1	tubulin, beta 1	0	0	0	0	0	2
TYR	tyrosinase (oculocutaneous albinism IA)	-2.71	-2.16	-1.54	-2.32	-0.38	2
Tap1	transporter 1, ATP-binding cassette, sub-family B (MDR/TAP)	0	0	0	0	0	2
Tap2	transporter 2, ATP-binding cassette, sub-family B (MDR/TAP)	0.64	0.9	1.73	2.11	1.23	2
Tnn	trophinin	2.93	1.73	0.91	0	0.63	2
Tnxb	cAMP responsive element binding protein-like 1	0.69	0	0.63	0.92	0	2
Tubb6	tubulin, beta 6	0	0	0	0	1.65	2
VASP	vasodilator-stimulated phosphoprotein	2.27	2.77	3.02	2.3	0	2
VCAM1	vascular cell adhesion molecule 1	-2.33	-2.02	-3.27	-3.89	-1.26	2
VIL2	villin 2 (ezrin)	2.36	1.25	0	0	0.47	2
VTN	vitronectin	0	2.37	0	-0.01	-1.03	2
WNT10B	wingless-type MMTV integration site family, member 10B	0	0	0	0	0	2
WNT11	wingless-type MMTV integration site family, member 11	1.65	2.76	0.27	1.11	0	2
WNT4	wingless-type MMTV integration site family, member 4	0	1.57	0	0.85	0.15	2
WNT5A	wingless-type MMTV integration site family, member 5A	2.58	2.2	1.12	1.24	1.44	2
WNT6	wingless-type MMTV integration site family, member 6	5.61	4.15	4.91	3.57	2.17	2
WNT7A	wingless-type MMTV integration site family, member 7A	0	0	0	1.01	0	2
WNT9A	wingless-type MMTV integration site family, member 9A	2.29	2.37	0	-0.05	-0.06	2
YWHAQ	tyrosine 3-monooxygenase/tryptophan 5-monooxygenase activation protein, theta polypeptide	-2.32	-1.08	-2.78	0	-0.51	2
ANAPC1	anaphase promoting complex subunit 1	1.32	0	2.62	0.25	0	1
ARHGEF1	Rho guanine nucleotide exchange factor (GEF) 1	3.2	2.99	1.32	0.26	0.25	1
AVP	arginine vasopressin (neurophysin II, antidiuretic hormone, diabetes insipidus, neurohypophyseal)	1.61	2.53	2.07	2.99	0.47	1
BUB1	BUB1 budding uninhibited by benzimidazoles 1 homolog (yeast)	-2.06	-1.99	-1.85	0	-2.51	1
CSF1	colony stimulating factor 1 (macrophage)	2.4	1.99	0.74	1	0.01	1
FLT3	fms-related tyrosine kinase 3	1.71	0	0.7	1.41	2.25	1
GCG	glucagon	3.32	0.77	0.76	0	2.18	1
IL15	interleukin 15	2.8	0.72	0.6	0	2.39	1
KIT	v-kit Hardy-Zuckerman 4 feline sarcoma viral oncogene homolog	-3.27	-3.26	-2.75	-3.51	-2.1	1
NPY	neuropeptide Y	-2.88	-0.01	0	0	0	1
STAM	signal transducing adaptor molecule (SH3 domain and ITAM motif) 1	-1.79	-1	-2.19	-2.34	0	1
TBL1X	transducin (beta)-like 1X-linked	3.47	0.5	-1.54	-0.41	0	1
KIT	v-kit Hardy-Zuckerman 4 feline sarcoma viral oncogene homolog	-3.27	-3.26	-2.75	-3.51	-2.1	1
LIF	leukemia inhibitory factor (cholinergic differentiation factor)	-1.53	-1.2	-1.63	0	0	1
NPY	neuropeptide Y	-2.88	-0.01	0	0	0	1
P2RY1	purinergic receptor P2Y, G-protein coupled, 1	0	0	0	0	0.15	1
PPY	pancreatic polypeptide	0	0.74	2.03	0	0	1
STAM	signal transducing adaptor molecule (SH3 domain and ITAM motif) 1	-1.79	-1	-2.19	-2.34	0	1
TBL1X	transducin (beta)-like 1X-linked	3.47	0.5	-1.54	-0.41	0	1
VIP	vasoactive intestinal peptide	1.29	0	-0.87	-0.5	0	1
