# Supplementary material for: Systems Biology Analysis of Brucella Infected Peyer's Patch Reveals Rapid Invasion with Modest Transient Perturbations of the Host Transcriptome
Source: PLoS One. 2013 Dec 9;8(12):e81719. doi: 10.1371/journal.pone.0081719 (PMC3857238; doi:10.1371/journal.pone.0081719)
Supplement: File S1 — Supplemental figures and tables. Figure A in File S1. Validation of Bovine Microarray Results by Quantitative Real Time-PCR. cDNA was synthesized from the same RNA samples used for microarray hybridization. Five randomly selected genes (A = BPI; B = MAPK1; C = MIF; D = CCL2; E = IL8.) that were differentially expressed by microarrays in B. melitensis-infected bovine Peyer's patch between 15 min and 4 h p.i. as compared to non-infected tissues (control) extracted at the same time points, were validated by quantitative RT-PCR. Fold changes was normalized to the expression of GAPDH and calculated using the ΔΔCt method. All tested genes at all time points had fold-changes altered in the same direction in microarray and qRT-PCR. White bars represent fold-change by microarray analysis and black bars represent fold-change by qRT-PCR. Table S1 in File S1. Detailed List of Host Genes with Differential Expression (z-score >|2.24|) in B. melitensis Infected vs. Control Bovine Jejunal-Ileal Peyer's Patch in at least one time point. Black numbers in the body of the table indicate differentially expressed (activated: (+) numbers; repressed: (−) numbers) while red numbers represent non-differentially expressed genes. Table S2 in File S1. Bayesian z-score for All Host Pathways in B. melitensis Infected vs. Control Bovine Jejunal-Ileal Peyer's Patch. Black numbers in the body of the table indicate differentially expressed (activated: (+) numbers; repressed: (−) numbers) while red numbers represent non-differentially expressed genes. Table S3 in File S1. List of All Biological Process-Related Host Genes Differentially Expressed in B. melitensis Infected vs. Control Bovine Jejunal-Ileal Peyer's Patch. Black numbers in the body of the table indicate differentially expressed (activated: (+) numbers; repressed: (−) numbers) while red numbers represent non-differentially expressed genes. Table S4 in File S1. List of All Cellular Component-Related Host Genes Differentially Expressed in B. [file pone.0081719.s001.zip › MS Bmel Final Suppl File Figure Tables 31x2013/Table S22_Mech Genes Dwreg.xls]

## Sheet: Sheet1
Table S22. Significantly Down-Regulated Mechanistic Genes with Bayesian z-score < -2.24 in the Early Stage of Infection (15, 30, & 60 minutes post-infection).
Symbol	Description	0.25 h	0.5 h	1 h	2 h	4 h	Number Intersecting Pathways
AKT3	v-akt murine thymoma viral oncogene homolog 3 (protein kinase B, gamma)	-2.49	-0.19	0	2.08	0	12
CDC42	cell division cycle 42 (GTP binding protein, 25kDa)	-1.76	-2.3	-0.05	0	-0.27	10
RAC2	ras-related C3 botulinum toxin substrate 2 (rho family, small GTP binding protein Rac2)	-2.28	-1.76	-1	-0.88	-1.81	9
NRAS	neuroblastoma RAS viral (v-ras) oncogene homolog	-3.58	-2.04	-5.67	-3.69	-0.63	8
PPP3CC	protein phosphatase 3 (formerly 2B), catalytic subunit, gamma isoform	2.44	-2.56	1.2	0	2.3	8
PPP3R1	protein phosphatase 3 (formerly 2B), regulatory subunit B, alpha isoform	-2.96	-1.05	-2.92	0	0	8
PRKCG	protein kinase C, gamma	-3.01	-4.21	-2.3	-0.92	-1.33	8
PTK2	PTK2 protein tyrosine kinase 2	-2.94	-2.38	-4.21	-2.82	-4.71	8
RAC3	ras-related C3 botulinum toxin substrate 3 (rho family, small GTP binding protein Rac3)	-2.26	-0.63	0	0	0	8
RHOA	ras homolog gene family, member A	-2.89	-2.78	-0.57	-3.14	-0.98	8
CHUK	conserved helix-loop-helix ubiquitous kinase	2.99	-0.75	-2.3	-0.3	1.92	7
PIK3R4	phosphoinositide-3-kinase, regulatory subunit 4	-2.69	-2.12	-1.79	-1.97	0	7
NFATC3	nuclear factor of activated T-cells, cytoplasmic, calcineurin-dependent 3	-1.26	-3.08	-1.49	-2.45	0	6
PIK3C2B	phosphoinositide-3-kinase, class 2, beta polypeptide	-3.41	-1.24	-1.14	-0.06	0	6
ROCK2	Rho-associated, coiled-coil containing protein kinase 2	-1.42	-3.83	-1.96	-1.53	0	6
BRAF	v-raf murine sarcoma viral oncogene homolog B1	-3.1	-2.69	-2.4	-3.22	-0.83	5
HLA-DRA	major histocompatibility complex, class II, DR alpha	-3.07	-1.86	-1.32	-3.09	-1.57	5
IL5	interleukin 5 (colony-stimulating factor, eosinophil)	2.31	2.43	-2.79	-0.51	-0.05	5
PRKX	protein kinase, X-linked	-2.58	-1.45	-2.02	-2.25	-1.03	5
