# Supplementary material for: Systems Biology Analysis of Brucella Infected Peyer's Patch Reveals Rapid Invasion with Modest Transient Perturbations of the Host Transcriptome
Source: PLoS One. 2013 Dec 9;8(12):e81719. doi: 10.1371/journal.pone.0081719 (PMC3857238; doi:10.1371/journal.pone.0081719)
Supplement: File S1 — Supplemental figures and tables. Figure A in File S1. Validation of Bovine Microarray Results by Quantitative Real Time-PCR. cDNA was synthesized from the same RNA samples used for microarray hybridization. Five randomly selected genes (A = BPI; B = MAPK1; C = MIF; D = CCL2; E = IL8.) that were differentially expressed by microarrays in B. melitensis-infected bovine Peyer's patch between 15 min and 4 h p.i. as compared to non-infected tissues (control) extracted at the same time points, were validated by quantitative RT-PCR. Fold changes was normalized to the expression of GAPDH and calculated using the ΔΔCt method. All tested genes at all time points had fold-changes altered in the same direction in microarray and qRT-PCR. White bars represent fold-change by microarray analysis and black bars represent fold-change by qRT-PCR. Table S1 in File S1. Detailed List of Host Genes with Differential Expression (z-score >|2.24|) in B. melitensis Infected vs. Control Bovine Jejunal-Ileal Peyer's Patch in at least one time point. Black numbers in the body of the table indicate differentially expressed (activated: (+) numbers; repressed: (−) numbers) while red numbers represent non-differentially expressed genes. Table S2 in File S1. Bayesian z-score for All Host Pathways in B. melitensis Infected vs. Control Bovine Jejunal-Ileal Peyer's Patch. Black numbers in the body of the table indicate differentially expressed (activated: (+) numbers; repressed: (−) numbers) while red numbers represent non-differentially expressed genes. Table S3 in File S1. List of All Biological Process-Related Host Genes Differentially Expressed in B. melitensis Infected vs. Control Bovine Jejunal-Ileal Peyer's Patch. Black numbers in the body of the table indicate differentially expressed (activated: (+) numbers; repressed: (−) numbers) while red numbers represent non-differentially expressed genes. Table S4 in File S1. List of All Cellular Component-Related Host Genes Differentially Expressed in B. [file pone.0081719.s001.zip › MS Bmel Final Suppl File Figure Tables 31x2013/Table S23_Mech Genes Upreg.xlsx]

## Sheet: Sheet1
Table 7. Significantly Up-Regulated Mechanistic Genes with Bayesian z-score > 2.24 in the Early Stage of Infection (15, 30, & 60 minutes post-infection).
Symbol	Description	0.25 h	0.5 h	1 h	2 h	4 h	Number Intersecting Pathways
PIK3R2	phosphoinositide-3-kinase, regulatory subunit 2 (beta)	1.88	1.89	2.62	2.58	2.1	15
PIK3CB	phosphoinositide-3-kinase, catalytic, beta polypeptide	2.19	2.48	4.79	1.53	1.95	14
PRKCA	protein kinase C, alpha	1.7	0.99	2.84	0	1.62	14
AKT1	v-akt murine thymoma viral oncogene homolog 1	1.14	1.84	5.11	4.15	2.93	12
JUN	jun oncogene	3.34	0.68	0	3.94	0	8
MAP2K2	mitogen-activated protein kinase kinase 2	1.36	0.51	2.75	3.31	0.94	8
NFKB2	nuclear factor of kappa light polypeptide gene enhancer in B-cells 2 (p49/p100)	3.44	4.04	5.87	4.02	3.22	8
PPP3CC	protein phosphatase 3 (formerly 2B), catalytic subunit, gamma isoform	2.44	-2.56	1.2	0	2.3	8
CHUK	conserved helix-loop-helix ubiquitous kinase	2.99	-0.75	-2.3	-0.3	1.92	7
IKBKG	inhibitor of kappa light polypeptide gene enhancer in B-cells, kinase gamma	2.44	0.87	0	3.2	1.55	7
MAPK12	mitogen-activated protein kinase 12	4.97	4.46	0.9	3.93	5.07	7
NFATC4	nuclear factor of activated T-cells, cytoplasmic, calcineurin-dependent 4	0.97	5.26	4.85	4.15	1.94	7
IKBKB	inhibitor of kappa light polypeptide gene enhancer in B-cells, kinase beta	3.03	2.83	0	0	2.24	6
MAPK9	mitogen-activated protein kinase 9	4.39	1.88	2.93	2.6	2.94	6
NFATC1	nuclear factor of activated T-cells, cytoplasmic, calcineurin-dependent 1	2.17	1.83	3.72	1.07	0	6
NFKBIA	nuclear factor of kappa light polypeptide gene enhancer in B-cells inhibitor, alpha	3.2	3.54	2.55	1.13	0.06	6
PAK6	p21(CDKN1A)-activated kinase 6	3.11	2.76	2.42	4.06	1.89	6
CASP3	caspase 3, apoptosis-related cysteine peptidase	0	1.5	3.09	2.34	2.44	5
IL4	interleukin 4	3.3	3.96	4.09	-1.74	-0.52	5
IL5	interleukin 5 (colony-stimulating factor, eosinophil)	2.31	2.43	-2.79	-0.51	-0.05	5
ITGA4	integrin, alpha 4 (antigen CD49D, alpha 4 subunit of VLA-4 receptor)	1.73	1.66	2.88	-0.68	0	5
ITGAL	integrin, alpha L (antigen CD11A (p180), lymphocyte function-associated antigen 1; alpha polypeptide	1.74	2.73	4.28	2.81	0.81	5
ITGB2	integrin, beta 2 (complement component 3 receptor 3 and 4 subunit)	3.13	2.8	4.15	4.04	2.34	5
MAP3K14	mitogen-activated protein kinase kinase kinase 14	3.09	1.19	3.11	0	0	5
PTPN6	protein tyrosine phosphatase, non-receptor type 6	1.05	1.45	2.89	0.76	0	5
PXN	paxillin	2.39	-1.38	-2.36	0	0	5
TP53	tumor protein p53	2.75	1.15	3.68	0.8	0	5
