# Supplementary material for: Systems Biology Analysis of Brucella Infected Peyer's Patch Reveals Rapid Invasion with Modest Transient Perturbations of the Host Transcriptome
Source: PLoS One. 2013 Dec 9;8(12):e81719. doi: 10.1371/journal.pone.0081719 (PMC3857238; doi:10.1371/journal.pone.0081719)
Supplement: File S1 — Supplemental figures and tables. Figure A in File S1. Validation of Bovine Microarray Results by Quantitative Real Time-PCR. cDNA was synthesized from the same RNA samples used for microarray hybridization. Five randomly selected genes (A = BPI; B = MAPK1; C = MIF; D = CCL2; E = IL8.) that were differentially expressed by microarrays in B. melitensis-infected bovine Peyer's patch between 15 min and 4 h p.i. as compared to non-infected tissues (control) extracted at the same time points, were validated by quantitative RT-PCR. Fold changes was normalized to the expression of GAPDH and calculated using the ΔΔCt method. All tested genes at all time points had fold-changes altered in the same direction in microarray and qRT-PCR. White bars represent fold-change by microarray analysis and black bars represent fold-change by qRT-PCR. Table S1 in File S1. Detailed List of Host Genes with Differential Expression (z-score >|2.24|) in B. melitensis Infected vs. Control Bovine Jejunal-Ileal Peyer's Patch in at least one time point. Black numbers in the body of the table indicate differentially expressed (activated: (+) numbers; repressed: (−) numbers) while red numbers represent non-differentially expressed genes. Table S2 in File S1. Bayesian z-score for All Host Pathways in B. melitensis Infected vs. Control Bovine Jejunal-Ileal Peyer's Patch. Black numbers in the body of the table indicate differentially expressed (activated: (+) numbers; repressed: (−) numbers) while red numbers represent non-differentially expressed genes. Table S3 in File S1. List of All Biological Process-Related Host Genes Differentially Expressed in B. melitensis Infected vs. Control Bovine Jejunal-Ileal Peyer's Patch. Black numbers in the body of the table indicate differentially expressed (activated: (+) numbers; repressed: (−) numbers) while red numbers represent non-differentially expressed genes. Table S4 in File S1. List of All Cellular Component-Related Host Genes Differentially Expressed in B. [file pone.0081719.s001.zip › MS Bmel Final Suppl File Figure Tables 31x2013/Table S2_All Pthw values.xls]

## Sheet: Sheet1
Table S2. Bayesian z-score for all Host Pathways in B. melitensis Infected vs. Control Bovine Jejunal-Ileal Peyer's Patch*
Name	Description	Category	0.25 h	0.5 h	1 h	2 h	4 h
hsa00220	Urea cycle and metabolism of amino groups	Amino Acid Metabolism	3.93	2.95	4.46	-3.67	2.27
hsa00251	Glutamate metabolism	Amino Acid Metabolism	3.48	2.66	3.54	3.27	2.63
hsa00252	Alanine and aspartate metabolism	Amino Acid Metabolism	3.56	2.85	3.82	3.96	2.15
hsa00260	Glycine, serine and threonine metabolism	Amino Acid Metabolism	3.5	3.91	4.21	3.73	2.72
hsa00271	Methionine metabolism	Amino Acid Metabolism	5.34	3.82	4.01	5.25	2.88
hsa00272	Cysteine metabolism	Amino Acid Metabolism	3.62	1.64	2.86	3.39	1.86
hsa00280	Valine, leucine and isoleucine degradation	Amino Acid Metabolism	3.75	-3.01	-4.02	-3.19	2.19
hsa00290	Valine, leucine and isoleucine biosynthesis	Amino Acid Metabolism	3.7	-3.44	-4.37	-2.27	-2.14
hsa00300	Lysine biosynthesis	Amino Acid Metabolism	5.73	5.61	3.92	4.19	2.16
hsa00310	Lysine degradation	Amino Acid Metabolism	4.82	3.53	4.22	4.25	2.4
hsa00330	Arginine and proline metabolism	Amino Acid Metabolism	4.98	3.48	4.67	4.02	1.75
hsa00340	Histidine metabolism	Amino Acid Metabolism	4.27	3.21	4.77	3.45	2.28
hsa00350	Tyrosine metabolism	Amino Acid Metabolism	4.37	3.93	4.43	3.54	2.54
hsa00360	Phenylalanine metabolism	Amino Acid Metabolism	4.42	3.53	4.09	3.96	2.71
hsa00380	Tryptophan metabolism	Amino Acid Metabolism	4.49	3.15	4.09	3.33	1.91
hsa00400	Phenylalanine, tyrosine and tryptophan biosynthesis	Amino Acid Metabolism	1.87	0.81	2.15	2.22	0
hsa04710	Circadian rhythm	Behavior	-4.01	-3.48	3.67	3.64	2.51
hsa00401	Novobiocin biosynthesis	Biosynthesis of Secondary Metabolites	1.96	0	0.42	0.73	-0.28
hsa00521	Streptomycin biosynthesis	Biosynthesis of Secondary Metabolites	3.82	2.18	1.77	2.44	1.82
hsa00900	Terpenoid biosynthesis	Biosynthesis of Secondary Metabolites	2.42	-1.96	-1.84	1.2	-0.3
hsa00902	Monoterpenoid biosynthesis	Biosynthesis of Secondary Metabolites	3.89	-3.02	-2.96	-2.26	-0.94
hsa00903	Limonene and pinene degradation	Biosynthesis of Secondary Metabolites	4.42	2.57	3.64	2.4	1.49
hsa00950	Alkaloid biosynthesis I	Biosynthesis of Secondary Metabolites	4.45	3.28	3.72	3.62	1.52
hsa00960	Alkaloid biosynthesis II	Biosynthesis of Secondary Metabolites	4.33	2.8	3.69	2.61	1.76
hsa00660	C5-Branched dibasic acid metabolism	C5-Branched dibasic acid metabolism	-1.29	-0.96	-6.4	-2.32	-0.65
hsa05210	Colorectal cancer	Cancers	4.32	3.24	4.15	3.93	1.84
hsa05211	Renal cell carcinoma	Cancers	3.25	-2.84	4	4.11	1.57
hsa05212	Pancreatic cancer	Cancers	4.56	3.56	4.68	4.07	2.58
hsa05213	Endometrial cancer	Cancers	4.3	3.19	4.62	4.06	1.81
hsa05214	Glioma	Cancers	3.92	3.83	4.81	4.03	2.16
hsa05215	Prostate cancer	Cancers	4.21	3.81	4.9	4.03	2.19
hsa05216	Thyroid cancer	Cancers	5.06	2.84	4.97	4.22	1.28
hsa05217	Basal cell carcinoma	Cancers	3.87	3.58	3.59	3.64	1.2
hsa05218	Melanoma	Cancers	3.96	3.66	4.79	3.98	2.5
hsa05219	Bladder cancer	Cancers	3.9	3.67	4.65	4.13	1.91
hsa05220	Chronic myeloid leukemia	Cancers	4.25	3.88	5.09	4.19	2.43
hsa05221	Acute myeloid leukemia	Cancers	4.63	3.91	5.06	4.36	3.06
hsa05222	Small cell lung cancer	Cancers	4.97	3.32	4.74	3.67	2.48
hsa05223	Non-small cell lung cancer	Cancers	4.37	4	5.13	4.09	2.36
hsa00010	Glycolysis / Gluconeogenesis	Carbohydrate Metabolism	3.72	3.48	4.4	3.83	2.05
hsa00020	Citrate cycle (TCA cycle)	Carbohydrate Metabolism	4.62	-2.76	-3.71	-3.55	1.94
hsa00030	Pentose phosphate pathway	Carbohydrate Metabolism	-3.59	-3.28	4.4	3.62	-1.62
hsa00031	Inositol metabolism	Carbohydrate Metabolism	0.17	-0.35	-0.32	0.7	-1.26
hsa00040	Pentose and glucuronate interconversions	Carbohydrate Metabolism	-2.66	3.1	3.28	-3.24	2.88
hsa00051	Fructose and mannose metabolism	Carbohydrate Metabolism	3.81	3.7	4.77	4.09	2.14
hsa00052	Galactose metabolism	Carbohydrate Metabolism	3.43	3.04	3.73	3.51	2.65
hsa00053	Ascorbate and aldarate metabolism	Carbohydrate Metabolism	4.34	2.58	4.14	3.15	1.86
hsa00500	Starch and sucrose metabolism	Carbohydrate Metabolism	3.96	-2.72	3.2	3.21	2.33
hsa00520	Nucleotide sugars metabolism	Carbohydrate Metabolism	-3.37	-2.77	-3.17	-2.31	1.28
hsa00530	Aminosugars metabolism	Carbohydrate Metabolism	2.86	2.48	3.17	1.82	1.47
hsa00562	Inositol phosphate metabolism	Carbohydrate Metabolism	4.31	2.98	3.73	3.97	2.16
hsa00620	Pyruvate metabolism	Carbohydrate Metabolism	3.5	-2.63	-3.51	3.51	1.53
hsa00630	Glyoxylate and dicarboxylate metabolism	Carbohydrate Metabolism	2.92	2.27	-2.33	2.66	1.75
hsa00640	Propanoate metabolism	Carbohydrate Metabolism	-3.96	-2.42	-4.81	-3.11	1.67
hsa00650	Butanoate metabolism	Carbohydrate Metabolism	3.88	2.65	4.38	3.29	2.03
hsa00710	Carbon fixation	Carbon fixation	-3.35	-1.36	3.25	2.75	-0.59
hsa04510	Integrin-mediated cell adhesion	Cell Communication	4.48	3.68	4.3	4.35	2.31
hsa04520	Adherens junction	Cell Communication	4.06	-3.13	4.01	3.84	1.84
hsa04530	Tight junction	Cell Communication	-4.35	-3.68	-4.74	4.27	2.23
hsa04540	Gap junction	Cell Communication	3.74	2.88	3.05	3.12	2.18
hsa04110	Cell cycle	Cell Growth and Death	4.18	3.05	3.86	3.19	-2.21
hsa04210	Apoptosis	Cell Growth and Death	4.72	3.44	4.25	3.42	2.02
hsa04810	Regulation of actin cytoskeleton	Cell Motility	4.51	3.43	4.4	4.16	2.55
hsa04320	Dorso-ventral axis formation	Development	-3.28	-1.56	-2.5	3.63	1.28
hsa04360	Axon guidance	Development	-4.46	-3.7	-4.61	-4.57	2.7
hsa03320	PPAR signaling pathway	Endocrine System	4.01	2.66	3.71	3.27	1.49
hsa04614	Renin-angiotensin system	Endocrine System	3.71	1.2	1.25	1.02	1.27
hsa04910	Insulin signaling pathway	Endocrine System	4.27	2.95	4.36	3.56	1.9
hsa04912	GnRH signaling pathway	Endocrine System	4.54	3.36	4.11	4.07	2.47
hsa04916	Melanogenesis	Endocrine System	4.71	3.98	4.32	4.25	2.35
hsa04920	Adipocytokine signaling pathway	Endocrine System	4.71	3.61	4.09	4.38	2.35
hsa00190	Oxidative phosphorylation	Energy Metabolism	4	3.19	3.98	3.42	1.76
hsa00680	Methane metabolism	Energy Metabolism	3.14	2.54	3.43	2.62	-2.01
hsa00720	Reductive carboxylate cycle (CO2 fixation)	Energy Metabolism	4.55	-2.8	-4.32	-2.95	2.56
hsa00910	Nitrogen metabolism	Energy Metabolism	3.62	2.51	3.65	3.94	2.62
hsa00920	Sulfur metabolism	Energy Metabolism	3.09	1.35	3.96	-1.44	3.02
hsa03050	Proteasome	Folding, Sorting and Degradation	2.62	1.85	2.86	2.75	0.41
hsa03060	Protein export	Folding, Sorting and Degradation	2.85	3.56	5.48	4.27	1.48
hsa04120	Ubiquitin mediated proteolysis	Folding, Sorting and Degradation	4.48	-3.01	-3.24	-2.97	2.19
hsa04130	microtubule-associated protein 1A	Folding, Sorting and Degradation	-4.09	-2.89	3.28	3.04	2.06
hsa04140	Regulation of autophagy	Folding, Sorting and Degradation	-3.52	-2.82	4.44	-3.57	1.22
hsa00510	N-Glycan biosynthesis	Glycan Biosynthesis and Metabolism	4.7	3.6	4.75	3.29	2.47
hsa00511	N-Glycan degradation	Glycan Biosynthesis and Metabolism	2.43	2.65	2.44	1.79	2.83
hsa00512	O-Glycan biosynthesis	Glycan Biosynthesis and Metabolism	-4.31	-2.63	-5.13	-3.01	0.91
hsa00531	Glycosaminoglycan degradation	Glycan Biosynthesis and Metabolism	-3	1.5	-3.46	1.96	1.15
hsa00532	Chondroitin sulfate biosynthesis	Glycan Biosynthesis and Metabolism	1.57	-0.97	0.85	-0.81	1.23
hsa00533	Keratan sulfate biosynthesis	Glycan Biosynthesis and Metabolism	1.9	1.33	2.71	2.42	1.36
hsa00534	Heparan sulfate biosynthesis	Glycan Biosynthesis and Metabolism	4.17	2.66	-2.34	-3.53	1.78
hsa00550	Peptidoglycan biosynthesis	Glycan Biosynthesis and Metabolism	2.63	2.16	3.88	5.05	3.24
hsa00563	Glycosylphosphatidylinositol(GPI)-anchor biosynthesis	Glycan Biosynthesis and Metabolism	3.63	-3.32	-4.37	3.12	2.03
hsa00601	Glycosphingolipid biosynthesis - lactoseries	Glycan Biosynthesis and Metabolism	1.91	0.91	1.52	1.26	-1.09
hsa00602	Glycosphingolipid biosynthesis - neo-lactoseries	Glycan Biosynthesis and Metabolism	3.18	1.43	1.94	-1.7	1.99
hsa00603	Glycosphingolipid biosynthesis - globoseries	Glycan Biosynthesis and Metabolism	3.06	-2.31	3.44	1.78	1.07
hsa00604	Glycosphingolipid biosynthesis - ganglioseries	Glycan Biosynthesis and Metabolism	2.57	1.59	3.31	1.66	1.72
hsa01030	Glycan structures - biosynthesis 1	Glycan Biosynthesis and Metabolism	4.12	3	4.09	3.73	2.35
hsa01031	Glycan structures - biosynthesis 2	Glycan Biosynthesis and Metabolism	4.08	2.48	4.1	2.92	1.83
hsa01032	Glycan structures - degradation	Glycan Biosynthesis and Metabolism	3.27	-2.48	-3.54	-2.34	2.33
hsa04610	Complement and coagulation cascades	Immune System	4.85	-3.23	4.56	-2.39	2.28
hsa04612	Antigen processing and presentation	Immune System	4.72	3.15	3.69	3.67	2.27
hsa04620	Toll-like receptor signaling pathway	Immune System	4.48	3.55	4.28	3.13	2.29
hsa04640	Hematopoietic cell lineage	Immune System	4.11	3.1	3.87	3.38	2.07
hsa04650	Natural killer cell mediated cytotoxicity	Immune System	3.71	3.36	5.13	3.5	1.9
hsa04660	T cell receptor signaling pathway	Immune System	4.66	3.82	4.61	3.6	2.2
hsa04662	B cell receptor signaling pathway	Immune System	4.13	3.63	4.72	3.55	2.98
hsa04664	Fc epsilon RI signaling pathway	Immune System	4.56	3.75	4.56	4.08	2.53
hsa04670	Leukocyte transendothelial migration	Immune System	4.65	3.77	4.73	3.91	2.58
hsa99103	Apoptotic DNA fragmentation and tissue homeostasis pathway	Immune System	-1.72	-2.16	-2.17	-1.83	-2.18
hsa99104	Apoptotic Signaling in Response to DNA Damage pathway	Immune System	4.52	3.47	4.41	3.01	1.98
hsa99105	BRC signaling pathway	Immune System	3.8	-2.48	3.72	2.19	-1.47
hsa99106	B Cell Receptor Complex pathway	Immune System	2.39	4.05	4.56	0.95	2.9
hsa94660	T cell receptor signaling pathway with Antigen Processing	Infectious Disease	4.71	4.17	4.94	3.73	2.15
hsa00626	Nitrobenzene degradation	Infectious Diseases	4.11	2.21	4.86	2.7	1.69
hsa00940	Stilbene, coumarine and lignin biosynthesis	Infectious Diseases	4.13	4	4.28	3.07	1.8
hsa01430	Cell Communication	Infectious Diseases	4.92	4.19	5.77	4.16	2.82
hsa05110	Cholera	Infectious Diseases	2.98	2.42	3.22	2.67	2.26
hsa05120	Epithelial cell signaling in Helicobacter pylori infection	Infectious Diseases	4.47	3.79	3.69	4.35	2.58
hsa05130	Pathogenic Escherichia coli infection	Infectious Diseases	-3.77	-2.77	-3.12	-2.7	-2.03
hsa05131	Pathogenic Escherichia coli infection	Infectious Diseases	-3.82	-2.75	-3.41	-2.32	-2.03
hsa99020	Lectin Induced Complement Pathway	Infectious Diseases	5.39	3.48	3.87	-2.06	1.27
hsa99100	Activation of Csk through the T-Cell Receptor pathway	Infectious Diseases	3.29	1.51	2.45	1.75	0.91
hsa99101	Activation of cAMP-dependent protein kinase PKA pathway	Infectious Diseases	2.47	-1.03	1.22	2.29	1.79
hsa99102	Anthrax Toxin Mechanism of Action pathway	Infectious Diseases	2.85	1.39	3.15	3.87	0.99
hsa99107	B Lymphocyte Cell Surface Molecules pathway	Infectious Diseases	3.51	3.06	5.2	3.57	-2.01
hsa99108	Blockade of Neurotransmitter Relase by Botulinum Toxin pathway	Infectious Diseases	-0.96	0	0	0.63	0
hsa99109	CCR3 signaling in Eosinophils pathway	Infectious Diseases	4.78	-2.89	5.06	-4.63	3.29
hsa99110	CD40L Signaling Pathway	Infectious Diseases	5.71	4.32	3.64	-4.24	3.28
hsa99111	Calcium Signaling by HBx of Hepatitis B virus pathway	Infectious Diseases	-1.23	-0.97	-2.21	-0.1	0
hsa99112	Cytokine Inflammatory Response	Infectious Diseases	5.43	3.58	3.84	-2.49	2.08
hsa99113	Trefoil Factors Initiate Mucosal Healing	Infectious Diseases	-4.46	-3.07	4.37	3.56	-2.57
hsa99114	Mechanisms_of_transcptional_repression_by_DNA_methylation	Infectious Diseases	4.39	3.61	3.91	3.15	2.35
hsa00061	Fatty acid biosynthesis	Lipid Metabolism	5.38	-2.84	-3.85	-3.44	0
hsa00062	Fatty acid elongation in mitochondria	Lipid Metabolism	4.31	-3.83	3.38	-3.29	-2.12
hsa00071	Fatty acid metabolism	Lipid Metabolism	4.65	-3.3	-3.91	4.1	2.11
hsa00072	Synthesis and degradation of ketone bodies	Lipid Metabolism	1.65	0.66	2.23	1.32	0.96
hsa00100	Biosynthesis of steroids	Lipid Metabolism	2.87	2.51	3.35	2.25	-1.29
hsa00120	Bile acid biosynthesis	Lipid Metabolism	4.91	-3.35	-3.6	-3.32	1.93
hsa00140	C21-Steroid hormone metabolism	Lipid Metabolism	3.44	-2.66	-3.29	1.18	0.75
hsa00150	Androgen and estrogen metabolism	Lipid Metabolism	4.15	3.02	4.22	3.19	1.72
hsa00561	Glycerolipid metabolism	Lipid Metabolism	4.15	2.78	3.53	-3.72	2.59
hsa00564	Glycerophospholipid metabolism	Lipid Metabolism	4.77	3.53	4.54	3.38	2.62
hsa00565	Ether lipid metabolism	Lipid Metabolism	4.32	3.52	4.03	3.49	2.52
hsa00590	Arachidonic acid metabolism	Lipid Metabolism	4.17	4.03	4.83	3.89	2.46
hsa00591	Linoleic acid metabolism	Lipid Metabolism	3.91	3.48	3.83	2.86	2
hsa00592	alpha-Linolenic acid metabolism	Lipid Metabolism	4.73	3.9	4.94	2.88	2.25
hsa00600	Sphingolipid metabolism	Lipid Metabolism	-3.87	-2.98	3.68	3.42	2.51
hsa01040	Biosynthesis of unsaturated fatty acids	Lipid Metabolism	3.08	-1.64	-2.98	1.83	0
hsa02010	ABC transporters	Membrane Transport	3.74	3.72	4.55	3.7	2.18
hsa04930	Type II diabetes mellitus	Metabolic Disorders	4.44	3.32	4.31	3.67	2.85
hsa04940	Type I diabetes mellitus	Metabolic Disorders	5.04	3.04	3.16	-2.3	0.96
hsa04950	Maturity onset diabetes of the young	Metabolic Disorders	-3.17	2.04	3.26	2.56	1.94
hsa00130	Ubiquinone biosynthesis	Metabolism of Cofactors and Vitamins	3.8	3.74	4	3.77	1.88
hsa00670	One carbon pool by folate	Metabolism of Cofactors and Vitamins	-3.09	2.91	4	3.08	1.97
hsa00730	Thiamine metabolism	Metabolism of Cofactors and Vitamins	3.43	3.23	3.5	3.42	1.04
hsa00740	Riboflavin metabolism	Metabolism of Cofactors and Vitamins	3.26	3.8	4.49	4.18	1.86
hsa00750	Vitamin B6 metabolism	Metabolism of Cofactors and Vitamins	-0.76	-1.03	0	-0.64	-2.18
hsa00760	Nicotinate and nicotinamide metabolism	Metabolism of Cofactors and Vitamins	4.27	4.08	4.44	4.19	2.62
hsa00770	Pantothenate and CoA biosynthesis	Metabolism of Cofactors and Vitamins	3.46	-3.71	-4.15	3.44	2.27
hsa00780	Biotin metabolism	Metabolism of Cofactors and Vitamins	3.85	2.59	2.1	2.11	1.83
hsa00785	Lipoic acid metabolism	Metabolism of Cofactors and Vitamins	2.5	0	1.66	0	0.78
hsa00790	Folate biosynthesis	Metabolism of Cofactors and Vitamins	4.29	3.58	3.86	3.92	2.97
hsa00830	Retinol metabolism	Metabolism of Cofactors and Vitamins	2.19	-1.83	-1.79	1.69	1.24
hsa00860	Porphyrin and chlorophyll metabolism	Metabolism of Cofactors and Vitamins	4.34	3.25	4.77	3.21	1.99
hsa00410	beta-Alanine metabolism	Metabolism of Other Amino Acids	4.88	3.63	5.07	4.28	2.25
hsa00430	Taurine and hypotaurine metabolism	Metabolism of Other Amino Acids	4.22	2.77	3.23	4.58	2.3
hsa00440	Aminophosphonate metabolism	Metabolism of Other Amino Acids	3.68	2.09	4.03	2.32	-1.65
hsa00450	Selenoamino acid metabolism	Metabolism of Other Amino Acids	3.78	2.23	3.88	3.39	2.23
hsa00460	Cyanoamino acid metabolism	Metabolism of Other Amino Acids	3.25	1.98	2.65	2.59	1.71
hsa00471	D-Glutamine and D-glutamate metabolism	Metabolism of Other Amino Acids	-2.2	3.29	1.56	-1.85	2.29
hsa00480	Glutathione metabolism	Metabolism of Other Amino Acids	4.7	4.16	3.92	4.31	2.26
hsa04720	Long-term potentiation	Nervous System	-3.86	-3.58	-4.25	3.83	2.2
hsa04730	Long-term depression	Nervous System	-4.59	-3.3	4.28	4.09	2.56
hsa01510	Neurodegenerative Diseases	Neurodegenerative Diseases	4.94	3.71	4.9	4.14	2.63
hsa05010	Alzheimer's disease	Neurodegenerative Diseases	4.26	2.77	-4.64	4.27	2.19
hsa05020	Parkinson's disease	Neurodegenerative Diseases	4.04	3.44	4.49	3.81	2.16
hsa05030	Amyotrophic lateral sclerosis (ALS)	Neurodegenerative Diseases	3.82	3.72	4.23	3.02	0.91
hsa05040	Huntington's disease	Neurodegenerative Diseases	5.09	3.54	5.29	3.92	1.17
hsa05050	Dentatorubropallidoluysian atrophy (DRPLA)	Neurodegenerative Diseases	2.91	2.84	4.55	4.05	2.34
hsa05060	Prion disease	Neurodegenerative Diseases	-3.14	2.44	2.54	2.62	2.76
hsa00230	Purine metabolism	Nucleotide Metabolism	4.47	3.1	4.12	3.91	2.53
hsa00240	Pyrimidine metabolism	Nucleotide Metabolism	4.22	-3.33	4.15	3.92	2.6
hsa03030	DNA polymerase	Replication and Repair	3.21	2.95	4.72	3.18	-2.25
hsa04740	Olfactory transduction	Sensory System	-4.21	3.26	4.29	3.4	2.47
hsa04742	Taste transduction	Sensory System	-2.56	1.59	0.75	1.67	0.09
hsa04010	MAPK signaling pathway	Signal Transduction	4.75	3.63	4.17	3.89	2.43
hsa04012	ErbB signaling pathway	Signal Transduction	4.39	3.66	4.61	4.53	2.47
hsa04020	Calcium signaling pathway	Signal Transduction	4.97	3.59	4.86	3.68	2.37
hsa04070	Phosphatidylinositol signaling system	Signal Transduction	-4.62	-3.35	-4.21	-4.3	2.18
hsa04150	mTOR signaling pathway	Signal Transduction	3.55	3.46	5.24	4.01	2.45
hsa04310	Wnt signaling pathway	Signal Transduction	4.85	4.15	4.73	4.41	1.93
hsa04330	Notch signaling pathway	Signal Transduction	-4.43	3.61	3.56	4.11	2.6
hsa04340	Hedgehog signaling pathway	Signal Transduction	4.66	3.49	3.55	3.52	1.27
hsa04350	TGF-beta signaling pathway	Signal Transduction	4.47	-2.88	-3.65	4.02	1.96
hsa04370	VEGF signaling pathway	Signal Transduction	4.75	4.24	5.11	3.82	2.68
hsa04630	Jak-STAT signaling pathway	Signal Transduction	4.43	3.76	4.93	3.37	2.39
hsa04060	Cytokine-cytokine receptor interaction	Signaling Molecules and Interaction	4.34	3.38	4.12	-3.06	2.04
hsa04080	Neuroactive ligand-receptor interaction	Signaling Molecules and Interaction	4.44	3.62	4.17	3.31	2.02
hsa04512	ECM-receptor interaction	Signaling Molecules and Interaction	5.03	3.55	4.07	3.47	2.52
hsa04514	Cell adhesion molecules (CAMs)	Signaling Molecules and Interaction	4.55	3.95	4.64	3.48	2.31
hsa03020	RNA polymerase	Transcription	-3.62	-2.01	-3.2	-4.25	2.73
hsa03022	Basal transcription factors	Transcription	0.38	0.47	2.13	0.49	0
hsa00970	Aminoacyl-tRNA biosynthesis	Translation	4.67	3.58	5.28	4.2	2.35
hsa03010	Ribosome	Translation	3.28	3.3	4.37	2.19	2.35
hsa00281	Geraniol degradation	Xenobiotics Biodegradation and Metabolism	-5.07	-4	-3.24	-3.38	-1.7
hsa00351	1,1,1-Trichloro-2,2-bis(4-chlorophenyl)ethane (DDT) degradation	Xenobiotics Biodegradation and Metabolism	0	0	0	0.13	0
hsa00361	gamma-Hexachlorocyclohexane degradation	Xenobiotics Biodegradation and Metabolism	3.49	4.08	4.74	3.96	2.23
hsa00362	Benzoate degradation via hydroxylation	Xenobiotics Biodegradation and Metabolism	-2.53	-2.71	-1.95	-0.89	0
hsa00363	Bisphenol A degradation	Xenobiotics Biodegradation and Metabolism	3.13	3.16	4.13	2.44	1.52
hsa00364	Fluorobenzoate degradation	Xenobiotics Biodegradation and Metabolism	-2.2	-2.8	-2.48	-2.57	-0.31
hsa00623	2,4-Dichlorobenzoate degradation	Xenobiotics Biodegradation and Metabolism	1.33	0	2.31	1.05	1.54
hsa00624	1- and 2-Methylnaphthalene degradation	Xenobiotics Biodegradation and Metabolism	4.78	-3.76	-4.22	-3.57	2.92
hsa00625	Tetrachloroethene degradation	Xenobiotics Biodegradation and Metabolism	1.57	1.71	3.64	2.04	1.52
hsa00627	1,4-Dichlorobenzene degradation	Xenobiotics Biodegradation and Metabolism	-2.2	-2.8	-2.48	-2.57	-0.31
hsa00628	Fluorene degradation	Xenobiotics Biodegradation and Metabolism	3.69	-3.2	-3.07	-2.37	-2.06
hsa00632	Benzoate degradation via CoA ligation	Xenobiotics Biodegradation and Metabolism	4.3	-3.56	3.94	-3.88	2.78
hsa00641	3-Chloroacrylic acid degradation	Xenobiotics Biodegradation and Metabolism	4.4	3.09	-4.15	-3.5	2.38
hsa00642	Ethylbenzene degradation	Xenobiotics Biodegradation and Metabolism	3.17	1.08	0.56	1.11	1.89
hsa00643	Styrene degradation	Xenobiotics Biodegradation and Metabolism	3.82	4.43	3.75	2.9	1.97
hsa00791	Atrazine degradation	Xenobiotics Biodegradation and Metabolism	3.32	2.89	2.26	0.31	1.75
hsa00930	Caprolactam degradation	Xenobiotics Biodegradation and Metabolism	-3.63	-2.73	2.11	-3.14	-1.38
hsa00980	Metabolism of xenobiotics by cytochrome P450	Xenobiotics Biodegradation and Metabolism	3.96	3.93	3.67	3.16	2.69
*Black numbers indicate differentially expressed, activated: (+); repressed: (-) genes.
