# Supplementary material for: Systems Biology Analysis of Brucella Infected Peyer's Patch Reveals Rapid Invasion with Modest Transient Perturbations of the Host Transcriptome
Source: PLoS One. 2013 Dec 9;8(12):e81719. doi: 10.1371/journal.pone.0081719 (PMC3857238; doi:10.1371/journal.pone.0081719)
Supplement: File S1 — Supplemental figures and tables. Figure A in File S1. Validation of Bovine Microarray Results by Quantitative Real Time-PCR. cDNA was synthesized from the same RNA samples used for microarray hybridization. Five randomly selected genes (A = BPI; B = MAPK1; C = MIF; D = CCL2; E = IL8.) that were differentially expressed by microarrays in B. melitensis-infected bovine Peyer's patch between 15 min and 4 h p.i. as compared to non-infected tissues (control) extracted at the same time points, were validated by quantitative RT-PCR. Fold changes was normalized to the expression of GAPDH and calculated using the ΔΔCt method. All tested genes at all time points had fold-changes altered in the same direction in microarray and qRT-PCR. White bars represent fold-change by microarray analysis and black bars represent fold-change by qRT-PCR. Table S1 in File S1. Detailed List of Host Genes with Differential Expression (z-score >|2.24|) in B. melitensis Infected vs. Control Bovine Jejunal-Ileal Peyer's Patch in at least one time point. Black numbers in the body of the table indicate differentially expressed (activated: (+) numbers; repressed: (−) numbers) while red numbers represent non-differentially expressed genes. Table S2 in File S1. Bayesian z-score for All Host Pathways in B. melitensis Infected vs. Control Bovine Jejunal-Ileal Peyer's Patch. Black numbers in the body of the table indicate differentially expressed (activated: (+) numbers; repressed: (−) numbers) while red numbers represent non-differentially expressed genes. Table S3 in File S1. List of All Biological Process-Related Host Genes Differentially Expressed in B. melitensis Infected vs. Control Bovine Jejunal-Ileal Peyer's Patch. Black numbers in the body of the table indicate differentially expressed (activated: (+) numbers; repressed: (−) numbers) while red numbers represent non-differentially expressed genes. Table S4 in File S1. List of All Cellular Component-Related Host Genes Differentially Expressed in B. [file pone.0081719.s001.zip › MS Bmel Final Suppl File Figure Tables 31x2013/Table S3_All Biol proc values.xls]

## Sheet: Suppl T3_Biol Process
Table S3. List of All Biological Process-Related Host Genes Differentially Expressed in B. melitensis Infected vs. Control Bovine Jejunal-Ileal Peyer's Patch*
GO_Accession	Name	Description	0.25 h	0.5 h	1 h	2 h	4 h
GO:0000002	mitochondrial genome maintenance	The maintenance of the structure and integrity of the mitochondrial genome; includes replication and segregation of the mitochondrial chromosome.	2.16	0.69	1.85	0.89	-0.7
GO:0000018	regulation of DNA recombination	Any process that modulates the frequency, rate or extent of DNA recombination, a process by which a new genotype is formed by reassortment of genes resulting in gene combinations different from those that were present in the parents.	3.76	0	-3.81	-3	-1.25
GO:0000038	very-long-chain fatty acid metabolic process	The chemical reactions and pathways involving fatty acids with a chain length of C18 or greater.	0.86	-0.04	-1.52	-0.84	0
GO:0000041	transition metal ion transport	The directed movement of transition metal ions into, out of, within or between cells. A transition metal is an element whose atom has an incomplete d-subshell of extranuclear electrons, or which gives rise to a cation or cations with an incomplete d-subshell. Transition metals often have more than one valency state. Biologically relevant transition metals include vanadium, manganese, iron, copper…	1.81	1.41	4.77	1.85	2.3
GO:0000045	autophagic vacuole formation	The formation of a double membrane-bounded structure, the autophagosome, that occurs when a specialized membrane sac, called the isolation membrane, starts to enclose a portion of the cytoplasm.	1.95	-1.02	-1.19	-1.07	-1.36
GO:0000050	urea cycle	A cyclic metabolic pathway that converts waste nitrogen in the form of ammonium to urea.	2.37	-0.77	-1.36	-2.59	-1.44
GO:0000059	protein import into nucleus, docking	The aggregation, arrangement and bonding together of the nuclear localization signal of a protein with nuclear envelope proteins such as importins.	3.13	0.28	-3.96	1.19	0.59
GO:0000060	protein import into nucleus, translocation	The vectorial transfer of a protein from the cytoplasm into the nucleus, through the nuclear pore and across the nuclear envelope.	2.84	0.8	2.13	0.23	-0.63
GO:0000070	mitotic sister chromatid segregation	The cell cycle process whereby replicated homologous chromosomes are organized and then physically separated and apportioned to two sets during the mitotic cell cycle. Each replicated chromosome, composed of two sister chromatids, aligns at the cell equator, paired with its homologous partner. One homolog of each morphologic type goes into each of the resulting chromosome sets.	1.93	0.89	2.4	1.88	-1.16
GO:0000075	cell cycle checkpoint	A point in the eukaryotic cell cycle where progress through the cycle can be halted until conditions are suitable for the cell to proceed to the next stage.	1.51	0.92	1.88	1.15	0.56
GO:0000077	DNA damage checkpoint	A signal transduction pathway, induced by DNA damage, that blocks cell cycle progression (in G1, G2 or metaphase) or slows the rate at which S phase proceeds.	1.74	0	1.34	0	1.06
GO:0000079	regulation of cyclin-dependent protein kinase activity	Any process that modulates the frequency, rate or extent of CDK activity.	-2.13	0.65	1	0.73	0.84
GO:0000080	G1 phase of mitotic cell cycle	Progression through G1 phase, one of two 'gap' phases in the mitotic cell cycle; G1 is the interval between the completion of mitosis and the beginning of DNA synthesis.	2.95	2.45	3.25	2.21	-1.18
GO:0000082	G1/S transition of mitotic cell cycle	Progression from G1 phase to S phase of the mitotic cell cycle.	2.25	0.89	1.02	0.3	0.78
GO:0000084	S phase of mitotic cell cycle	Progression through S phase, the part of the mitotic cell cycle during which DNA synthesis takes place.	2.52	-1.67	2.78	0.67	-2.08
GO:0000085	G2 phase of mitotic cell cycle	Progression through G2 phase, one of two 'gap' phases in the mitotic cell cycle; G2 is the interval between the completion of DNA synthesis and the beginning of mitosis.	-1.46	-0.8	-0.05	0	-1.29
GO:0000086	G2/M transition of mitotic cell cycle	Progression from G2 phase to M phase of the mitotic cell cycle.	-2.31	-0.9	-1.26	2.07	-0.98
GO:0000096	sulfur amino acid metabolic process	The chemical reactions and pathways involving amino acids containing sulfur, comprising cysteine, homocysteine, methionine and selenocysteine.	3.08	2	4.32	4.86	2.87
GO:0000097	sulfur amino acid biosynthetic process	The chemical reactions and pathways resulting in the formation of amino acids containing sulfur, comprising cysteine, methionine and selenocysteine.	-2.11	-1.27	-1.68	3.43	-2.17
GO:0000122	negative regulation of transcription from RNA polymerase II promoter	Any process that stops, prevents or reduces the frequency, rate or extent of transcription from an RNA polymerase II promoter.	2.55	-0.94	1.7	0.83	1.56
GO:0000154	rRNA modification	The covalent alteration of one or more nucleotides within an rRNA molecule to produce an rRNA molecule with a sequence that differs from that coded genetically.	3.15	1.86	2.77	1.81	1.65
GO:0000160	two-component signal transduction system (phosphorelay)	A conserved series of molecular signals found in prokaryotes and eukaryotes; involves autophosphorylation of a histidine kinase and the transfer of the phosphate group to an aspartate that then acts as a phospho-donor to response regulator proteins.	2.75	1.84	1.61	2.38	0.95
GO:0000165	MAPKKK cascade	Cascade of at least three protein kinase activities culminating in the phosphorylation and activation of a MAP kinase. MAPKKK cascades lie downstream of numerous signaling pathways.	3.44	2.75	4.67	3.84	2.54
GO:0000184	nuclear-transcribed mRNA catabolic process, nonsense-mediated decay	The nonsense-mediated decay pathway for nuclear-transcribed mRNAs degrades mRNAs in which an amino-acid codon has changed to a nonsense codon; this prevents the translation of such mRNAs into truncated, and potentially harmful, proteins.	1.76	-0.62	-1.12	-0.45	0.99
GO:0000185	activation of MAPKKK activity	Any process that initiates the activity of the inactive enzyme MAP kinase kinase kinase.	3.34	3.2	3.03	2.23	0.5
GO:0000186	activation of MAPKK activity	The initiation of the activity of the inactive enzyme MAP kinase kinase by phosphorylation by a MAPKKK.	3.52	1.5	3.67	2.75	2.13
GO:0000187	activation of MAPK activity	The initiation of the activity of the inactive enzyme MAP kinase by phosphorylation by a MAPKK.	2.87	1.49	2.44	0.4	1.03
GO:0000188	inactivation of MAPK activity	Any process that terminates the activity of the active enzyme MAP kinase.	1.47	0.21	0	0.39	1.15
GO:0000209	protein polyubiquitination	Addition of multiple ubiquitin moieties to a protein, forming a ubiquitin chain.	-2.15	-1.36	-1.34	1.11	1.09
GO:0000226	microtubule cytoskeleton organization	A process that is carried out at the cellular level which results in the formation, arrangement of constituent parts, or disassembly of cytoskeletal structures comprising microtubules and their associated proteins.	-2.86	1.76	1.96	1.44	-1.9
GO:0000245	spliceosome assembly	The aggregation, arrangement and bonding together of the spliceosome, a ribonucleoprotein apparatus that catalyzes nuclear mRNA splicing via transesterification reactions.	1.84	-0.37	2.04	0.78	1.48
GO:0000278	mitotic cell cycle	Progression through the phases of the mitotic cell cycle, the most common eukaryotic cell cycle, which canonically comprises four successive phases called G1, S, G2, and M and includes replication of the genome and the subsequent segregation of chromosomes into daughter cells. In some variant cell cycles nuclear replication or nuclear division may not be followed by cell division, or G1 and G2 ph…	2.87	1.81	-3.04	1.02	-1.23
GO:0000279	M phase	Progression through M phase, the part of the cell cycle comprising nuclear division.	2.52	0.52	1.86	1.35	1.34
GO:0000288	nuclear-transcribed mRNA catabolic process, deadenylation-dependent decay	A major pathway of degradation of nuclear-transcribed mRNAs that proceeds through a series of ordered steps: poly(A) tail shortening, deadenylylation-dependent decapping, and decay of the transcript body, and that can regulate mRNA stability.	2.46	3.91	4.59	1.74	2.47
GO:0000302	response to reactive oxygen species	A change in state or activity of a cell or an organism (in terms of movement, secretion, enzyme production, gene expression, etc.) as a result of a reactive oxygen species stimulus. Reactive oxygen species include singlet oxygen, superoxide, and oxygen free radicals.	3.94	3.41	4.69	-2.07	3.16
GO:0000305	response to oxygen radical	A change in state or activity of a cell or an organism (in terms of movement, secretion, enzyme production, gene expression, etc.) as a result of an oxygen radical stimulus. An oxygen radical is any oxygen species that carries a free electron; examples include hydroxyl radicals and the superoxide anion.	1.77	-1.81	-2.08	-1.63	1.76
GO:0000387	spliceosomal snRNP biogenesis	The formation and assembly from one or more snRNA and multiple protein components of a ribonucleoprotein complex that in involved in formation of the spliceosome.	-0.89	-0.01	0	0	-1.16
GO:0000389	nuclear mRNA 3'-splice site recognition	Recognition of the intron 3'-splice site by components of the assembling U2- or U12-type spliceosome.	-2.55	-1.67	-0.73	-0.88	-2.07
GO:0000398	nuclear mRNA splicing, via spliceosome	The joining together of exons from one or more primary transcripts of nuclear messenger RNA (mRNA) and the excision of intron sequences, via a spliceosomal mechanism, so that mRNA consisting only of the joined exons is produced.	-2.38	-0.55	1.13	1.16	1.08
GO:0000718	nucleotide-excision repair, DNA damage removal	The removal of the oligonucleotide that contains the DNA damage. The oligonucleotide is formed by dual incisions that flank the site of DNA damage.	0.95	0.61	0.78	0.79	0.23
GO:0000723	telomere maintenance	Any process that contributes to the maintenance of proper telomeric length and structure by affecting and monitoring the activity of telomeric proteins and the length of telomeric DNA. These processes includes those that shorten and lengthen the telomeric DNA sequences.	0.97	0.11	0.83	0.61	-1.52
GO:0000724	double-strand break repair via homologous recombination	The error-free repair of a double-strand break in DNA in which the broken DNA molecule is repaired using homologous sequences. A strand in the broken DNA searches for a homologous region in an intact chromosome to serve as the template for DNA synthesis. The restoration of two intact DNA molecules results in the exchange, reciprocal or nonreciprocal, of genetic material between the intact DNA mol…	2.95	0.27	1.11	1.09	0.39
GO:0000731	DNA synthesis during DNA repair	Synthesis of DNA that proceeds from the broken 3' single-strand DNA end uses the homologous intact duplex as the template.	2.33	0.78	2.2	1.16	0.72
GO:0000902	cell morphogenesis	The developmental process by which the size or shape of a cell is generated and organized. Morphogenesis pertains to the creation of form.	3.9	2.83	-3.63	-3.04	1.91
GO:0000904	cell morphogenesis involved in differentiation	The change in form (cell shape and size) that occurs when relatively unspecialized cells, e.g. embryonic or regenerative cells, acquire specialized structural and/or functional features that characterize the cells, tissues, or organs of the mature organism or some other relatively stable phase of the organism's life history.	3.42	2.66	2.46	2.96	1.33
GO:0000910	cytokinesis	A cellular process resulting in the division of the cytoplasm of a cell and its separation into two daughter cells. Cytokinesis usually occurs after growth, replication, and segregation of cellular components.	3.23	-1.67	3.93	1.24	-2.08
GO:0001101	response to acid	A change in state or activity of a cell or an organism (in terms of movement, secretion, enzyme production, gene expression, etc.) as a result of an acid stimulus.	3.27	2.42	1.19	2.7	1.26
GO:0001501	skeletal system development	The process whose specific outcome is the progression of the skeleton over time, from its formation to the mature structure. The skeleton is the bony framework of the body in vertebrates (endoskeleton) or the hard outer envelope of insects (exoskeleton or dermoskeleton).	3.11	0.06	1.04	1.04	1.8
GO:0001502	cartilage condensation	The condensation of mesenchymal cells that have been committed to differentiate into chondrocytes.	2.29	2.23	2.67	2.25	0.67
GO:0001503	ossification	The formation of bone or of a bony substance, or the conversion of fibrous tissue or of cartilage into bone or a bony substance.	2.93	0.92	-2.02	1.3	1.41
GO:0001504	neurotransmitter uptake	The directed movement of neurotransmitters into neurons or glial cells. This process leads to inactivation and recycling of neurotransmitters. It does not occur during cholinergic synaptic transmission. Instead, acetylcholine is enzymatically degraded in the synaptic cleft.	2.01	0.89	2.11	3.21	0.26
GO:0001508	regulation of action potential	Any process that modulates the frequency, rate or extent of action potential creation, propagation or termination. An action potential is a spike of membrane depolarization and repolarization that travels along the membrane of a cell.	4.76	2.4	2.62	1.43	3.25
GO:0001516	prostaglandin biosynthetic process	The chemical reactions and pathways resulting in the formation of prostaglandins, any of a group of biologically active metabolites which contain a cyclopentane ring.	2.36	1.67	2.41	0.69	0.11
GO:0001522	pseudouridine synthesis	The intramolecular conversion of uridine to pseudouridine within an RNA molecule. This posttranscriptional base modification occurs in tRNA, rRNA, and snRNAs.	2.52	-1	-2.09	-0.42	0
GO:0001523	retinoid metabolic process	The chemical reactions and pathways involving retinoids, any member of a class of isoprenoids that contain or are derived from four prenyl groups linked head-to-tail. Retinoids include retinol and retinal and structurally similar natural derivatives or synthetic compounds, but need not have vitamin A activity.	3.02	1.09	2.11	2.95	1.22
GO:0001525	angiogenesis	Blood vessel formation when new vessels emerge from the proliferation of pre-existing blood vessels.	3.15	0.75	2.56	1.19	1.22
GO:0001539	ciliary or flagellar motility	Cell motility due to movement of cilia or flagella.	-2.17	0.16	-0.44	0.27	0
GO:0001541	ovarian follicle development	The process whose specific outcome is the progression of the ovarian follicle over time, from its formation to the mature structure.	3.88	2.69	3.22	2.44	2.19
GO:0001542	ovulation from ovarian follicle	The process leading to the rupture of the follicle, releasing the centrally located oocyte into the oviduct.	3.58	2.63	2.26	3.26	1.27
GO:0001558	regulation of cell growth	Any process that modulates the frequency, rate or extent of cell growth.	2.64	-1.55	-1.98	1.7	2.2
GO:0001568	blood vessel development	The process whose specific outcome is the progression of the blood vessel over time, from its formation to the mature structure. The blood vessel is the vasculature carrying blood.	2.67	1.11	2.46	1	2.01
GO:0001569	patterning of blood vessels	The process that regulates the coordinated growth and sprouting of blood vessels giving rise to the organized vascular system.	2.64	0.13	1.68	-1.84	1.74
GO:0001570	vasculogenesis	The differentiation of endothelial cells from progenitor cells during blood vessel development, and the de novo formation of blood vessels and tubes.	3.36	2.1	3.56	3.02	1.57
GO:0001573	ganglioside metabolic process	The chemical reactions and pathways involving ceramide oligosaccharides carrying in addition to other sugar residues, one or more sialic acid residues.	-1.99	-0.59	0.05	-0.26	0
GO:0001578	microtubule bundle formation	A process that results in a parallel arrangement of microtubules.	2.79	1.8	3.65	3.18	3.68
GO:0001649	osteoblast differentiation	The process whereby a relatively unspecialized cell acquires the specialized features of an osteoblast, the mesodermal cell that gives rise to bone.	2.48	0	0.7	2.7	0
GO:0001654	eye development	The process whose specific outcome is the progression of the eye over time, from its formation to the mature structure. The eye is the organ of sight.	4.6	2.47	2.13	2.57	1.44
GO:0001655	urogenital system development	The process whose specific outcome is the progression of the urogenital system over time, from its formation to the mature structure.	-1.12	-0.24	-1.24	0.66	-0.23
GO:0001656	metanephros development	The process whose specific outcome is the progression of the metanephros over time, from its formation to the mature structure. The metanephros is the excretory organ of the fetus which develops into the kidney and is formed from the rear portion of the nephrogenic cord.	4.14	2.98	2.81	-2.1	1.69
GO:0001657	ureteric bud development	The process whose specific outcome is the progression of the ureteric bud over time, from its formation to the mature structure.	-3.73	1.52	-2.06	1.3	2.28
GO:0001658	ureteric bud branching	Branching of the ureteric bud.	3.34	3.23	3.98	2.74	1.92
GO:0001659	temperature homeostasis	A homeostatic process by which an organism modulates its internal body temperature.	0.66	1.43	1.66	0	0.36
GO:0001662	behavioral fear response	An acute behavioral change resulting from a perceived external threat.	2.7	-3.26	-3.33	1.65	1.96
GO:0001666	response to hypoxia	A change in state or activity of a cell or an organism (in terms of movement, secretion, enzyme production, gene expression, etc.) as a result of a stimulus indicating lowered oxygen tension. Hypoxia, defined as a decline in O2 levels below normoxic levels of 20.8 - 20.95%, results in metabolic adaptation at both the cellular and organismal level.	2.98	2.45	3.04	1.87	2.57
GO:0001667	ameboidal cell migration	Cell migration that is accomplished by extension and retraction of a pseudopodium.	-2.98	0	-0.91	-2.48	-2.1
GO:0001676	long-chain fatty acid metabolic process	The chemical reactions and pathways involving long-chain fatty acids, aliphatic compounds having a terminal carboxyl group and with a chain length of C12-18.	1.99	0.6	2.33	1.39	0
GO:0001678	cellular glucose homeostasis	A cellular homeostatic process involved in the maintenance of an internal equilibrium of glucose within a cell or between a cell and its external environment.	1.79	1.03	2.62	2.23	0.21
GO:0001701	in utero embryonic development	The process whose specific outcome is the progression of the embryo in the uterus over time, from formation of the zygote in the oviduct, to birth.	2.59	0.93	1.41	0.45	1.22
GO:0001702	gastrulation with mouth forming second	A complex and coordinated series of cellular movements that occurs at the end of cleavage during embryonic development of most animals. In Deuterostomes the initial blastopore becomes the anus and the mouth forms second.	3.78	1.93	3.01	0.62	1.01
GO:0001707	mesoderm formation	The process that gives rise to the mesoderm. This process pertains to the initial formation of the structure from unspecified parts.	1.34	0	-0.89	0.58	0.36
GO:0001708	cell fate specification	The process involved in the specification of cell identity. Once specification has taken place, a cell will be committed to differentiate down a specific pathway if left in its normal environment.	-3.04	1.28	-2.05	2.42	1.22
GO:0001709	cell fate determination	Process involved in cell fate commitment. Once determination has taken place, a cell becomes committed to differentiate down a particular pathway regardless of its environment.	-2.7	-3.28	-3.26	2.58	1.94
GO:0001710	mesodermal cell fate commitment	The process by which a cell becomes committed to become part of the mesoderm.	1.39	0.75	-0.56	2.06	1.72
GO:0001738	morphogenesis of a polarized epithelium	The process by which the anatomical structures of polarized epithelium are generated and organized. Morphogenesis pertains to the creation of form. A polarized epithelium is an epithelium where the epithelial sheet is oriented with respect to the planar axis.	2.74	3.42	4.41	3.07	2.02
GO:0001755	neural crest cell migration	The characteristic movement of cells from the dorsal ridge of the neural tube to a variety of locations in a vertebrate embryo.	4.5	-1.97	-5.37	2.48	0.09
GO:0001756	somitogenesis	The formation of mesodermal clusters that are arranged segmentally along the anterior posterior axis of an embryo.	2.66	1.36	3.47	-1.35	0.68
GO:0001759	induction of an organ	The close range interaction of two or more cells or tissues that causes them to change their fates and specify the development of an organ.	2.83	1.27	1.7	1.43	1.67
GO:0001763	morphogenesis of a branching structure	The process by which the anatomical structures of branches are generated and organized. Morphogenesis pertains to the creation of form. A branch is a division or offshoot from a main stem. Examples in animals would include blood vessels, nerves, lymphatics and other endothelial or epithelial tubes.	4.07	4.11	4.91	2.7	3.47
GO:0001764	neuron migration	The characteristic movement of immature neurons from germinal zones to specific positions where they will reside as they mature.	-3.21	-1.85	-3.32	-2.64	-1.41
GO:0001775	cell activation	A change in the morphology or behavior of a cell resulting from exposure to an activating factor such as a cellular or soluble ligand.	3.19	3.63	5.23	3.46	2.83
GO:0001782	B cell homeostasis	The process of regulating the proliferation and elimination of B cells such that the total number of B cells within a whole or part of an organism is stable over time in the absence of an outside stimulus.	2.39	2.05	1.72	2.98	1.93
GO:0001783	B cell apoptosis	The process of apoptosis in B cells.	4.5	2.95	1.66	-2.64	-1.89
GO:0001816	cytokine production	The appearance of a cytokine due to biosynthesis or secretion following a cellular stimulus, resulting in an increase in its intracellular or extracellular levels.	3.2	1.85	4.25	1.47	2.15
GO:0001817	regulation of cytokine production	Any process that modulates the frequency, rate, or extent of production of a cytokine.	2.49	1.95	4.41	1.17	1.67
GO:0001818	negative regulation of cytokine production	Any process that stops, prevents, or reduces the rate of production of a cytokine.	4.4	-3.02	1.93	3.59	1.79
GO:0001819	positive regulation of cytokine production	Any process that activates or increases the frequency, rate or extent of production of a cytokine.	2.32	-2.17	2.14	0.31	-1.37
GO:0001822	kidney development	The process whose specific outcome is the progression of the kidney over time, from its formation to the mature structure. The kidney is an organ that filters the blood and excretes the end products of body metabolism in the form of urine.	3.08	1.47	2.81	1.16	1.34
GO:0001824	blastocyst development	The process whose specific outcome is the progression of the blastocyst over time, from its formation to the mature structure. The mammalian blastocyst is a hollow ball of cells containing two cell types, the inner cell mass and the trophectoderm.	2.62	2.37	2.66	1.08	1.61
GO:0001829	trophectodermal cell differentiation	The process whereby a relatively unspecialized cell acquires the specialized features of a trophectoderm cell.	3.82	-3.28	-4.35	3.32	2.22
GO:0001833	inner cell mass cell proliferation	The proliferation of cells in the inner cell mass.	3.61	1.44	3.22	2.97	1.31
GO:0001836	release of cytochrome c from mitochondria	The process by which cytochrome c is enabled to move from the mitochondrial intermembrane space into the cytosol, which is an early step in apoptosis and leads to caspase activation.	3.91	2.43	3.21	2.42	1.78
GO:0001837	epithelial to mesenchymal transition	A transition where an epithelial cell loses apical/basolateral polarity, severs intercellular adhesive junctions, degrades basement membrane components and becomes a migratory mesenchymal cell.	-2.56	2.86	-5.03	2.25	0
GO:0001840	neural plate development	The process whose specific outcome is the progression of the neural plate over time, from its formation to the mature structure. The neural plate is a flat, thickened layer of ectodermal cells. The underlying dorsal mesoderm signals the ectodermal cells above it to elongate into columnar neural plate cells. The neural plate subsequently develops into the neural tube, which gives rise to the centr…	1.81	0.07	3.24	0.39	0
GO:0001841	neural tube formation	The formation of a tube from the flat layer of ectodermal cells known as the neural plate. This will give rise to the central nervous system.	2.36	0.44	3.24	0.77	0.85
GO:0001843	neural tube closure	The last step in the formation of the neural tube, where the paired neural folds are brought together and fuse at the dorsal midline.	3.42	1.86	2.55	2.32	1.43
GO:0001881	receptor recycling	The process by which receptor molecules are returned to an active state and in an active cellular location after they have been stimulated by a ligand. An active state is when the receptor is ready to receive a signal.	1.75	-0.19	-1.48	0	0.16
GO:0001885	endothelial cell development	The progression of an endothelial cell over time, from its formation to the mature structure.	2.38	1.85	2.2	2.22	0
GO:0001889	liver development	The process whose specific outcome is the progression of the liver over time, from its formation to the mature structure. The liver is an exocrine gland which secretes bile and functions in metabolism of protein and carbohydrate and fat, synthesizes substances involved in the clotting of the blood, synthesizes vitamin A, detoxifies poisonous substances, stores glycogen, and breaks down worn-out e…	3.18	2.39	3.46	3.3	1.74
GO:0001890	placenta development	The process whose specific outcome is the progression of the placenta over time, from its formation to the mature structure. The placenta is an organ of metabolic interchange between fetus and mother, partly of embryonic origin and partly of maternal origin.	2.8	1.68	1.69	1.56	1.28
GO:0001892	embryonic placenta development	The embryonically driven process whose specific outcome is the progression of the placenta over time, from its formation to the mature structure. The placenta is an organ of metabolic interchange between fetus and mother, partly of embryonic origin and partly of maternal origin.	3.23	2.86	-3.49	-1.13	1.3
GO:0001894	tissue homeostasis	A homeostatic process involved in the maintenance of an internal equilibrium within a defined tissue of an organism, including control of cellular proliferation and death and control of metabolic function.	1.63	1.73	-0.87	1.38	0.72
GO:0001906	cell killing	Any process in an organism that results in the killing of its own cells or those of another organism, including in some cases the death of the other organism. Killing here refers to the induction of death in one cell by another cell, not cell-autonomous death due to internal or other environmental conditions.	3.22	2.85	-3.09	-2.14	-0.78
GO:0001909	leukocyte mediated cytotoxicity	The directed killing of a target cell by a leukocyte.	-1.97	-0.25	3.32	-1.62	-0.81
GO:0001916	positive regulation of T cell mediated cytotoxicity	Any process that activates or increases the frequency, rate or extent of T cell mediated cytotoxicity.	2.86	3.48	4.87	2.39	1.69
GO:0001932	regulation of protein amino acid phosphorylation	Any process that modulates the frequency, rate or extent of addition of phosphate groups into an amino acid in a protein.	-1.98	-0.52	-0.66	0.03	0.13
GO:0001933	negative regulation of protein amino acid phosphorylation	Any process that stops, prevents or decreases the rate of addition of phosphate groups to amino acids within a protein.	2.23	1	3.23	-2.74	0.77
GO:0001934	positive regulation of protein amino acid phosphorylation	Any process that activates or increases the frequency, rate or extent of addition of phosphate groups to amino acids within a protein.	2.44	0.99	-2.68	1.83	1.77
GO:0001935	endothelial cell proliferation	The multiplication or reproduction of endothelial cells, resulting in the expansion of a cell population. Endothelial cells are thin flattened cells which line the inside surfaces of body cavities, blood vessels, and lymph vessels, making up the endothelium.	2.53	2.26	4.53	3.36	1.61
GO:0001937	negative regulation of endothelial cell proliferation	Any process that stops, prevents, or reduces the rate or extent of endothelial cell proliferation.	-3.49	3.86	5.13	4.64	3.49
GO:0001938	positive regulation of endothelial cell proliferation	Any process that activates or increases the rate or extent of endothelial cell proliferation.	2.54	0.26	1.91	2.37	2.12
GO:0001942	hair follicle development	The process whose specific outcome is the progression of the hair follicle over time, from its formation to the mature structure. A hair follicle is a tube-like opening in the epidermis where the hair shaft develops and into which the sebaceous glands open.	4.06	4.76	4.81	3.74	2.55
GO:0001944	vasculature development	The process whose specific outcome is the progression of the vasculature over time, from its formation to the mature structure.	-3.87	-1.36	-0.51	-2.23	-0.86
GO:0001947	heart looping	The characteristic morphogenetic movements where the primitive heart tube loops asymmetrically. This looping brings the primitive heart chambers into alignment preceeding their future integration.	3.15	0.83	-2.88	1.8	1.05
GO:0001952	regulation of cell-matrix adhesion	Any process that modulates the frequency, rate or extent of attachment of a cell to the extracellular matrix.	-2.85	-1.84	-4.09	-4.02	2.84
GO:0001953	negative regulation of cell-matrix adhesion	Any process that stops, prevents or reduces the rate or extent of cell adhesion to the extracellular matrix.	-3.7	-3.45	-3.35	-3.12	2.51
GO:0001954	positive regulation of cell-matrix adhesion	Any process that activates or increases the rate or extent of cell adhesion to an extracellular matrix.	-0.25	0	0	0	-0.88
GO:0001958	endochondral ossification	The formation of bone by the replacement of cartilage tissue with mineralized bone.	-2.57	1.37	0.09	1.14	0.94
GO:0001959	regulation of cytokine mediated signaling pathway	Any process that modulates the frequency, rate or extent of the cytokine mediated signaling pathway.	3.39	1.89	0.19	1.72	0
GO:0001963	synaptic transmission, dopaminergic	The process of communication from a neuron to another neuron across a synapse using the neurotransmitter dopamine.	2	1.93	3.31	3.02	1.26
GO:0001964	startle response	An action or movement due to the application of a sudden unexpected stimulus.	1.39	0.79	1.54	1.52	1.55
GO:0001974	blood vessel remodeling	The reorganization or renovation of existing blood vessels.	3.19	2.98	3.75	1.8	1.36
GO:0001975	response to amphetamine	A change in state or activity of a cell or an organism (in terms of movement, secretion, enzyme production, gene expression, etc.) as a result of an amphetamine stimulus. Amphetamines consist of a group of compounds related to alpha-methylphenethylamine.	2.2	2.25	-3.16	1.72	1.5
GO:0001976	regulation of systemic arterial blood pressure by neurological process	The regulation of blood pressure mediated by detection of stimuli and a neurological response.	3.21	2.24	2.37	1.81	1.88
GO:0001990	regulation of systemic arterial blood pressure by hormone	The process by which hormones modulate the force with which blood passes through the circulatory system. A hormone is one of a group of substances formed in very small amounts in one specialized organ or group of cells and carried (sometimes in the bloodstream) to another organ or group of cells, in the same organism, upon which they have a specific regulatory action.	0.86	1.15	2.8	0.94	0.23
GO:0001991	regulation of systemic arterial blood pressure by circulatory renin-angiotensin	The process by which angiotensinogen metabolites in the bloodstream modulate the force with which blood passes through the circulatory system. The process begins when renin is released and cleaves angiotensinogen.	2.35	0.92	1.87	1.19	1.55
GO:0001993	regulation of systemic arterial blood pressure by norepinephrine-epinephrine	The process by which the secretion of norepinephrine or epinephrine into the bloodstream modulates the force with which blood passes through the circulatory system.	3.37	1.88	1.09	1.66	0.41
GO:0002009	morphogenesis of an epithelium	The process by which the anatomical structures of epithelia are generated and organized. Morphogenesis pertains to the creation of form. An epithelium consists of closely packed cells arranged in one or more layers, that covers the outer surfaces of the body or lines any internal cavity or tube.	0.21	0.34	1.06	1.66	2.1
GO:0002011	morphogenesis of an epithelial sheet	The process by which the anatomical structures of an epithelial sheet are generated and organized. Morphogenesis pertains to the creation of form. An epithelial sheet is a flat surface consisting of closely packed epithelial cells.	3.59	-1.8	-3.19	-2.01	2.51
GO:0002021	response to dietary excess	The physiological process by which dietary excess is sensed by the central nervous system and results in a reduction in food intake and increased energy expenditure.	3.62	2.74	4.65	2.54	2.5
GO:0002026	regulation of the force of heart contraction	Any process that modulates the extent of heart contraction, changing the force with which blood is propelled.	4.34	1.96	3.84	0.76	0.9
GO:0002027	regulation of heart rate	Any process that modulates the frequency or rate of heart contraction.	2.67	1.62	0.34	1.57	0
GO:0002028	regulation of sodium ion transport	Any process that modulates the frequency, rate or extent of the directed movement of sodium ions (Na+) into, out of, within or between cells.	2.45	1.18	1.87	3.32	2.37
GO:0002037	negative regulation of L-glutamate transport	Any process that stops, prevents or reduces the frequency, rate or extent of L-glutamate transport.	2.55	0.81	0.64	0.39	-0.24
GO:0002052	positive regulation of neuroblast proliferation	Any process that activates or increases the rate of neuroblast proliferation.	0.91	0.71	0	1.41	1.85
GO:0002053	positive regulation of mesenchymal cell proliferation	The process of activating or increasing the rate or extent of mesenchymal cell proliferation. Mesenchymal cells are loosely organized embryonic cells.	1.78	1.95	2.25	2.05	1.76
GO:0002062	chondrocyte differentiation	The process whereby a chondroblast acquires specialized structural and/or functional features of a chondrocyte. A chondrocyte is a polymorphic cell that forms cartilage.	3.28	-0.77	1.35	1.43	0.44
GO:0002064	epithelial cell development	The process whose specific outcome is the progression of an epithelial cell over time, from its formation to the mature structure. An epithelial cell is a cell usually found in a two-dimensional sheet with a free surface.	2.15	0.9	0.38	0	0
GO:0002070	epithelial cell maturation	The developmental process, independent of morphogenetic (shape) change, that is required for an epithelial cell to attain its fully functional state. An epithelial cell is a cell usually found in a two-dimensional sheet with a free surface.	1.1	1.78	0.83	0.57	0.01
GO:0002076	osteoblast development	The process whose specific outcome is the progression of an osteoblast over time, from its formation to the mature structure. Osteoblast development does not include the steps involved in committing a cranial neural crest cell or an osteoprogenitor cell to an osteoblast fate. An osteoblast is a cell that gives rise to bone.	0	0.24	0.32	0.13	1.11
GO:0002087	regulation of respiratory gaseous exchange by neurological process	A process carried out by the nervous system that is required for the proper control of respiratory gaseous exchange. This process occurs in the respiratory center of the brain in vertebrates.	1.46	2.13	2.31	1.79	0.99
GO:0002088	lens development in camera-type eye	The process whose specific outcome is the progression of the lens over time, from its formation to the mature structure. The lens is a transparent structure in the eye through which light is focused onto the retina.	3.98	1.95	2.99	2.82	0.1
GO:0002089	lens morphogenesis in camera-type eye	The process by which the anatomical structures of the lens are generated and organized. Morphogenesis pertains to the creation of form. The lens is a transparent structure in the eye through which light is focused onto the retina.	-1.32	1.69	-0.94	2.92	1.68
GO:0002224	toll-like receptor signaling pathway	Any series of molecular signals generated as a consequence of binding to a toll-like receptor. Toll-like receptors directly bind pattern motifs from a variety of microbial sources to initiate innate immune response.	2.56	1.01	-2.92	0.42	1.06
GO:0002228	natural killer cell mediated immunity	The promotion of an immune response by natural killer cells through direct recognition of target cells or through the release of cytokines.	2.57	1.81	3.21	-0.56	-0.64
GO:0002237	response to molecule of bacterial origin	A change in state or activity of an organism (in terms of movement, secretion, enzyme production, gene expression, etc.) as a result of a stimulus by molecules of bacterial origin such as peptides derived from bacterial flagellin.	-3.52	-1.27	-1.21	-0.56	-0.17
GO:0002244	hemopoietic progenitor cell differentiation	The process whereby precursor cell type acquires the specialized features of a hemopoietic progenitor cell, a class of cell types including myeloid progenitor cells and lymphoid progenitor cells.	3.76	-0.41	-2.05	-2.53	1.62
GO:0002246	healing during inflammatory response	The series of events that restore integrity to damaged tissue during or following an inflammatory response.	1.39	2.1	3.59	2.81	0
GO:0002252	immune effector process	Any process of the immune system that occurs as part of an immune response.	3.08	2.1	2.05	1.75	1.32
GO:0002262	myeloid cell homeostasis	The process of regulating the proliferation and elimination of myeloid cells such that the total number of myeloid cells within a whole or part of an organism is stable over time in the absence of an outside stimulus.	3.74	-3.43	-4.44	-1.26	0
GO:0002274	myeloid leukocyte activation	A change in the morphology or behavior of a myeloid leukocyte resulting from exposure to an activating factor such as a cellular or soluble ligand.	3.3	1.57	1.24	1.5	1.1
GO:0002286	T cell activation during immune response	The change in morphology and behavior of a mature or immature T cell resulting from exposure to a mitogen, cytokine, chemokine, cellular ligand, or an antigen for which it is specific, leading to the initiation or perpetuation of an immune response.	3.53	1.84	3.36	0.88	1.91
GO:0002367	cytokine production during immune response	The appearance of a cytokine due to biosynthesis or secretion following a cellular stimulus during an immune response, resulting in an increase in its intracellular or extracellular levels.	3.08	1.75	3.19	1.48	-1.93
GO:0002376	immune system process	Any process involved in the development or functioning of the immune system, an organismal system for calibrated responses to potential internal or invasive threats.	1.87	-1.18	-1.39	-0.61	0.42
GO:0002377	immunoglobulin production	The appearance of immunoglobulin due to biosynthesis or secretion following a cellular stimulus, resulting in an increase in its intracellular or extracellular levels.	2.68	-1.69	-2.4	-1.26	-0.85
GO:0002418	immune response to tumor cell	An immune system process that functions in the response of an organism to a tumor cell.	3.05	2.4	4.4	1.26	1.53
GO:0002429	immune response-activating cell surface receptor signaling pathway	A series of molecular signals initiated by the binding of an extracellular ligand to a receptor on the surface of a cell capable of activating or perpetuating an immune response.	2.64	1.62	-1.8	-0.43	0
GO:0002437	inflammatory response to antigenic stimulus	An inflammatory response to an antigenic stimulus, which can be include any number of T cell or B cell epitopes.	3.33	2.6	3.31	2.22	0.18
GO:0002440	production of molecular mediator of immune response	The synthesis or release of any molecular mediator of the immune response following an immunological stimulus, resulting in an increase in its intracellular or extracellular levels.	4.1	-3.47	-3.47	1.56	-1.82
GO:0002443	leukocyte mediated immunity	Any process involved in the carrying out of an immune response by a leukocyte.	1.88	1.62	2.97	1.55	-0.75
GO:0002446	neutrophil mediated immunity	Any process involved in the carrying out of an immune response by a neutrophil.	3.79	-1.74	-1.89	2.73	2.09
GO:0002455	humoral immune response mediated by circulating immunoglobulin	An immune response dependent upon secreted immunoglobulin.	1.46	-0.69	-1.44	0	0
GO:0002456	T cell mediated immunity	Any process involved in the carrying out of an immune response by a T cell.	-2.39	-0.96	4.96	2.29	1.44
GO:0002467	germinal center formation	The process by which germinal centers form. A germinal center is a specialized microenvironment formed when activated B cells enter lymphoid follicles. Germinal centers are the foci for B cell proliferation and somatic hypermutation.	3.31	3.36	3.32	1.73	1.77
GO:0002474	antigen processing and presentation of peptide antigen via MHC class I	The process by which an antigen-presenting cell expresses a peptide antigen on its cell surface in association with an MHC class I protein complex. Class I here refers to classical class I molecules.	-3.35	2.95	4.13	4.41	1.85
GO:0002475	antigen processing and presentation via MHC class Ib	The process by which an antigen-presenting cell expresses antigen (peptide or lipid) on its cell surface in association with an MHC class Ib protein complex. Class Ib here refers to non-classical class I molecules, such as those of the CD1 or HLA-E gene families.	1.84	0	1.2	0.1	1.9
GO:0002504	antigen processing and presentation of peptide or polysaccharide antigen via MHC class II	The process by which an antigen-presenting cell expresses antigen (peptide or polysaccharide) on its cell surface in association with an MHC class II protein complex.	4.4	3.76	3.39	-2.36	0
GO:0002507	tolerance induction	A process that directly activates any of the steps required for tolerance, a physiologic state in which the immune system does not react destructively against the components of an organism that harbors it or against antigens that are introduced to it.	2.08	0	1.84	3.67	-1.42
GO:0002520	immune system development	The process whose specific outcome is the progression of an organismal system whose objective is to provide calibrated responses by an organism to a potential internal or invasive threat, over time, from its formation to the mature structure. A system is a regularly interacting or interdependent group of organs or tissues that work together to carry out a given biological process.	3.02	-1.72	-1.6	-3.01	-1.65
GO:0002526	acute inflammatory response	Inflammation which comprises a rapid, short-lived, relatively uniform response to acute injury or antigenic challenge and is characterized by accumulations of fluid, plasma proteins, and granulocytic leukocytes. An acute inflammatory response occurs within a matter of minutes or hours, and either resolves within a few days or becomes a chronic inflammatory response.	2.25	-2.32	-3.05	-2.08	1.45
GO:0002532	production of molecular mediator of acute inflammatory response	The synthesis or release of any molecular mediator of the acute inflammatory response following an inflammatory stimulus, resulting in an increase in its intracellular or extracellular levels.	2.51	0.92	1.47	0.55	0.93
GO:0002562	somatic diversification of immune receptors via germline recombination within a single locus	The process by which immune receptor genes are diversified through recombination of the germline genetic elements within a single genetic locus.	3.37	2.83	2.17	1.32	1.19
GO:0002673	regulation of acute inflammatory response	Any process that modulates the frequency, rate, or extent of an acute inflammatory response.	2.85	-2.81	3.56	2.64	0.86
GO:0002682	regulation of immune system process	Any process that modulates the frequency, rate, or extent of an immune system process.	3.09	3.24	3.7	3.32	1.45
GO:0002684	positive regulation of immune system process	Any process that activates or increases the frequency, rate, or extent of an immune system process.	2.86	1.71	3.59	2.7	1.74
GO:0002685	regulation of leukocyte migration	Any process that modulates the frequency, rate, or extent of leukocyte migration.	2.07	2.07	3.68	2.22	1.68
GO:0002690	positive regulation of leukocyte chemotaxis	Any process that activates or increases the frequency, rate, or extent of leukocyte chemotaxis.	3.28	2	2.28	1.33	1.37
GO:0002694	regulation of leukocyte activation	Any process that modulates the frequency, rate, or extent of leukocyte activation.	1.49	1.98	3.96	0.75	-0.63
GO:0002695	negative regulation of leukocyte activation	Any process that stops, prevents, or reduces the frequency, rate, or extent of leukocyte activation.	-1.88	-2.63	3.03	-2.29	0.65
GO:0002696	positive regulation of leukocyte activation	Any process that activates or increases the frequency, rate, or extent of leukocyte activation.	1.7	0.94	2.2	0.36	1.11
GO:0002697	regulation of immune effector process	Any process that modulates the frequency, rate, or extent of an immune effector process.	2.43	3.41	6.02	3.05	-1.13
GO:0002698	negative regulation of immune effector process	Any process that stops, prevents, or reduces the frequency, rate, or extent of an immune effector process.	2.5	2.58	3.3	-1.68	-1.45
GO:0002699	positive regulation of immune effector process	Any process that activates or increases the frequency, rate, or extent of an immune effector process.	3.92	3.21	3.51	3.79	-2.01
GO:0002700	regulation of production of molecular mediator of immune response	Any process that modulates the frequency, rate, or extent of the production of molecular mediator of immune response.	4.1	-3.47	-3.47	1.56	-1.82
GO:0002703	regulation of leukocyte mediated immunity	Any process that modulates the frequency, rate, or extent of leukocyte mediated immunity.	1.84	1.03	2.66	1.61	-0.7
GO:0002707	negative regulation of lymphocyte mediated immunity	Any process that stops, prevents, or reduces the frequency, rate, or extent of lymphocyte mediated immunity.	-1.86	-0.39	-0.9	-0.23	0
GO:0002709	regulation of T cell mediated immunity	Any process that modulates the frequency, rate, or extent of T cell mediated immunity.	-1.24	-0.11	-0.64	0	0
GO:0002711	positive regulation of T cell mediated immunity	Any process that activates or increases the frequency, rate, or extent of T cell mediated immunity.	-0.2	0	0.1	0	0.26
GO:0002715	regulation of natural killer cell mediated immunity	Any process that modulates the frequency, rate, or extent of natural killer cell mediated immunity.	2.57	1.81	3.21	-0.56	-0.64
GO:0002717	positive regulation of natural killer cell mediated immunity	Any process that activates or increases the frequency, rate, or extent of natural killer cell mediated immunity.	2.66	2.56	4.04	0.79	1.17
GO:0002718	regulation of cytokine production during immune response	Any process that modulates the frequency, rate, or extent of cytokine production during immune response.	2.77	2.27	3.18	1.53	-1.64
GO:0002720	positive regulation of cytokine production during immune response	Any process that activates or increases the frequency, rate, or extent of cytokine production during immune response.	2.08	1.75	1.23	0.75	-0.77
GO:0002761	regulation of myeloid leukocyte differentiation	Any process that modulates the frequency, rate, or extent of myeloid leukocyte differentiation.	4.17	2.25	2.08	2	1.16
GO:0002762	negative regulation of myeloid leukocyte differentiation	Any process that stops, prevents, or reduces the frequency, rate, or extent of myeloid leukocyte differentiation.	3.88	1.28	2.77	2.67	0.56
GO:0002763	positive regulation of myeloid leukocyte differentiation	Any process that activates or increases the frequency, rate, or extent of myeloid leukocyte differentiation.	3.19	-0.77	-0.06	-0.18	1.81
GO:0002790	peptide secretion	The regulated release of a peptide from a cell or group of cells.	-2	3.04	-2.96	0	0
GO:0002822	regulation of adaptive immune response based on somatic recombination of immune receptors built from immunoglobulin superfamily domains	Any process that modulates the frequency, rate, or extent of an adaptive immune response based on somatic recombination of immune receptors built from immunoglobulin superfamily domains.	4.1	-3.35	2.95	2.43	-1.32
GO:0002823	negative regulation of adaptive immune response based on somatic recombination of immune receptors built from immunoglobulin superfamily domains	Any process that stops, prevents, or reduces the frequency, rate, or extent of an adaptive immune response based on somatic recombination of immune receptors built from immunoglobulin superfamily domains.	2.89	-2.1	-1.81	0.76	-0.74
GO:0002837	regulation of immune response to tumor cell	Any process that modulates the frequency, rate, or extent of an immune response to tumor cell.	3.05	2.4	4.4	1.26	1.53
GO:0002839	positive regulation of immune response to tumor cell	Any process that activates or increases the frequency, rate, or extent of an immune response to tumor cell.	3.05	2.4	4.4	1.26	1.53
GO:0002861	regulation of inflammatory response to antigenic stimulus	Any process that modulates the frequency, rate, or extent of an inflammatory response to an antigenic stimulus.	3.35	2.73	-3.6	2.52	0.5
GO:0002889	regulation of immunoglobulin mediated immune response	Any process that modulates the frequency, rate, or extent of an immunoglobulin mediated immune response.	3.13	1.07	2.94	1.13	0
GO:0002891	positive regulation of immunoglobulin mediated immune response	Any process that activates or increases the frequency, rate, or extent of an immunoglobulin mediated immune response.	2.12	0.84	2.97	0.29	0
GO:0002902	regulation of B cell apoptosis	Any process that modulates the frequency, rate, or extent of B cell apoptosis.	3.88	-2.66	1.25	-2.28	-1.9
GO:0002920	regulation of humoral immune response	Any process that modulates the frequency, rate, or extent of a humoral immune response.	2.55	-1.98	-3.64	1.54	0
GO:0003002	regionalization	The pattern specification process by which an axis or axes is subdivided in space to define an area or volume in which specific patterns of cell differentiation will take place or in which cells interpret a specific environment.	-2.41	-0.26	-2.75	-2.14	1.31
GO:0003007	heart morphogenesis	The developmental process by which the heart is generated and organized. The heart is a hollow, muscular organ, which, by contracting rhythmically, keeps up the circulation of the blood.	1.82	1.19	0.97	0.97	0.43
GO:0003009	skeletal muscle contraction	A process whereby force is generated within skeletal muscle tissue, resulting in a change in muscle geometry. Force generation involves a chemo-mechanical energy conversion step. The chemo-mechanical energy conversion step is carried out by the actin/myosin complex activity, which generates force through ATP hydrolysis. In the skeletal muscle, the muscle contraction takes advantage of an ordered …	3.09	2.93	4.3	2.56	-0.75
GO:0003014	renal system process	A organ system process carried out by any of the organs or tissues of the renal system. The renal system is responsible for fluid volume regulation and detoxification in an organism.	2.51	0	1.12	1.35	0.9
GO:0003073	regulation of systemic arterial blood pressure	The process that modulates the force with which blood travels through the systemic arterial circulatory system. The process is controlled by a balance of processes that increase pressure and decrease pressure.	2.61	0	0.22	0.8	1.09
GO:0003081	regulation of systemic arterial blood pressure by renin-angiotensin	The process by which renin-angiotensin modulates the force with which blood passes through the circulatory system.	3.5	1.39	2.55	2.07	1.81
GO:0003084	positive regulation of systemic arterial blood pressure	The process that increases the force with which blood travels through the systemic arterial circulatory system.	2.88	1.23	1.18	0.89	0.25
GO:0003085	negative regulation of systemic arterial blood pressure	The process that reduces the force with which blood travels through the systemic arterial circulatory system.	4.53	3.18	2.79	2.72	1.31
GO:0005975	carbohydrate metabolic process	The chemical reactions and pathways involving carbohydrates, any of a group of organic compounds based of the general formula Cx(H2O)y. Includes the formation of carbohydrate derivatives by the addition of a carbohydrate residue to another molecule.	1.95	0.24	1.11	0.22	0.92
GO:0005976	polysaccharide metabolic process	The chemical reactions and pathways involving polysaccharides, a polymer of more than 10 monosaccharide residues joined by glycosidic linkages.	1.07	0	-0.73	-0.51	0.18
GO:0005977	glycogen metabolic process	The chemical reactions and pathways involving glycogen, a polydisperse, highly branched glucan composed of chains of D-glucose residues in alpha(1->4) glycosidic linkage, joined together by alpha(1->6) glycosidic linkages.	-2.04	-0.52	2.08	0.84	0
GO:0005978	glycogen biosynthetic process	The chemical reactions and pathways resulting in the formation of glycogen, a polydisperse, highly branched glucan composed of chains of D-glucose residues.	-3.28	-1.4	-1.38	-0.89	2.01
GO:0005996	monosaccharide metabolic process	The chemical reactions and pathways involving monosaccharides, the simplest carbohydrates. They are polyhydric alcohols containing either an aldehyde or a keto group and between three to ten or more carbon atoms. They form the constitutional repeating units of oligo- and polysaccharides.	4.36	3.35	2.81	2.98	0.72
GO:0006000	fructose metabolic process	The chemical reactions and pathways involving fructose, the ketohexose arabino-2-hexulose. Fructose exists in a open chain form or as a ring compound. D-fructose is the sweetest of the sugars and is found free in a large number of fruits and honey.	5.03	4.27	5.79	4.29	1.13
GO:0006004	fucose metabolic process	The chemical reactions and pathways involving fucose, or 6-deoxygalactose, which has two enantiomers, D-fucose and L-fucose.	0	0	0.45	-0.66	0
GO:0006006	glucose metabolic process	The chemical reactions and pathways involving glucose, the aldohexose gluco-hexose. D-glucose is dextrorotatory and is sometimes known as dextrose; it is an important source of energy for living organisms and is found free as well as combined in homo- and hetero-oligosaccharides and polysaccharides.	3.39	2.4	2.99	2.35	0.67
GO:0006012	galactose metabolic process	The chemical reactions and pathways involving galactose, the aldohexose galacto-hexose. D-galactose is widely distributed in combined form in plants, animals and microorganisms as a constituent of oligo- and polysaccharides; it also occurs in galactolipids and as its glucoside in lactose and melibiose.	2.42	0.42	1.51	1.34	0
GO:0006013	mannose metabolic process	The chemical reactions and pathways involving mannose, the aldohexose manno-hexose, the C-2 epimer of glucose. The D-(+)-form is widely distributed in mannans and hemicelluloses and is of major importance in the core oligosaccharide of N-linked oligosaccharides of glycoproteins.	2.8	1.17	1.49	1.18	1.8
GO:0006020	inositol metabolic process	The chemical reactions and pathways involving inositol, 1,2,3,4,5,6-cyclohexanehexol, a growth factor for animals and microorganisms.	3.33	-1.85	-2.02	-1.44	-0.37
GO:0006024	glycosaminoglycan biosynthetic process	The chemical reactions and pathways resulting in the formation of glycosaminoglycans, any of a group of polysaccharides that contain amino sugars.	1.44	-0.28	1.46	-0.99	-0.13
GO:0006032	chitin catabolic process	The chemical reactions and pathways resulting in the breakdown of chitin, a linear polysaccharide consisting of P-1,4-linked N-acetyl-D-glucosamine residues.	4.7	2.36	1.46	0.4	0
GO:0006040	amino sugar metabolic process	The chemical reactions and pathways involving any amino sugar, sugars containing an amino group in place of a hydroxyl group.	1.74	1.47	1.54	1.62	-1.22
GO:0006044	N-acetylglucosamine metabolic process	The chemical reactions and pathways involving N-acetylglucosamine. The D isomer is a common structural unit of glycoproteins in plants, bacteria and animals; it is often the terminal sugar of an oligosaccharide moiety of a glycoprotein.	1.52	0.68	1.32	-0.41	0
GO:0006054	N-acetylneuraminate metabolic process	The chemical reactions and pathways involving N-acetylneuraminate, the anion of 5-(acetylamino)-3,5-dideoxy-D-glycero-D-galacto-non-3-ulosonic acid.	-1.78	-0.7	-0.41	-1.56	-1.29
GO:0006066	cellular alcohol metabolic process	The chemical reactions and pathways involving alcohols, any of a class of compounds containing one or more hydroxyl groups attached to a saturated carbon atom, as carried out by individual cells.	2.82	0.7	2.16	1.34	0.48
GO:0006071	glycerol metabolic process	The chemical reactions and pathways involving glycerol, 1,2,3-propanetriol, a sweet, hygroscopic, viscous liquid, widely distributed in nature as a constituent of many lipids.	3.26	2.48	3.59	2.25	2.18
GO:0006081	cellular aldehyde metabolic process	The chemical reactions and pathways involving aldehydes, any organic compound with the formula R-CH=O, as carried out by individual cells.	3.76	2.97	3.34	3.05	2.05
GO:0006082	organic acid metabolic process	The chemical reactions and pathways involving organic acids, any acidic compound containing carbon in covalent linkage.	2.7	-2.79	-4.48	-2.49	-1.02
GO:0006085	acetyl-CoA biosynthetic process	The chemical reactions and pathways resulting in the formation of acetyl-CoA, a derivative of coenzyme A in which the sulfhydryl group is acetylated.	-2.87	-1.3	-2.37	0	-0.73
GO:0006091	generation of precursor metabolites and energy	The chemical reactions and pathways resulting in the formation of precursor metabolites, substances from which energy is derived, and any process involved in the liberation of energy from these substances.	3.26	0.94	1.24	0.47	0.44
GO:0006094	gluconeogenesis	The formation of glucose from noncarbohydrate precursors, such as pyruvate, amino acids and glycerol.	2.58	0.72	1.9	2.79	0.74
GO:0006096	glycolysis	The chemical reactions and pathways resulting in the breakdown of a monosaccharide (generally glucose) into pyruvate, with the concomitant production of a small amount of ATP. Pyruvate may be converted to ethanol, lactate, or other small molecules, or fed into the TCA cycle.	2.94	3	3.49	3.59	1.06
GO:0006098	pentose-phosphate shunt	The process by which glucose is oxidized, coupled to NADPH synthesis. Glucose 6-P is oxidized with the formation of carbon dioxide (CO2), ribulose 5-phosphate and reduced NADP; ribulose 5-P then enters a series of reactions interconverting sugar phosphates. The pentose phosphate pathway is a major source of reducing equivalents for biosynthesis reactions and is also important for the conversion o…	2.7	-2.76	3.84	3.1	-1.39
GO:0006099	tricarboxylic acid cycle	A nearly universal metabolic pathway in which the acetyl group of acetyl coenzyme A is effectively oxidized to two CO2 and four pairs of electrons are transferred to coenzymes. The acetyl group combines with oxaloacetate to form citrate, which undergoes successive transformations to isocitrate, 2-oxoglutarate, succinyl-CoA, succinate, fumarate, malate, and oxaloacetate again, thus completing the …	2.62	-0.62	-1.67	-0.16	0.32
GO:0006101	citrate metabolic process	The chemical reactions and pathways involving citrate, 2-hydroxy-1,2,3-propanetricarboyxlate. Citrate is widely distributed in nature and is an important intermediate in the TCA cycle and the glyoxylate cycle.	-4.25	-2.78	-2.82	-2.27	2.1
GO:0006107	oxaloacetate metabolic process	The chemical reactions and pathways involving oxaloacetate, the anion of oxobutanedioic acid, an important intermediate in metabolism, especially as a component of the TCA cycle.	-2.08	-0.47	-0.73	-1.59	-0.8
GO:0006109	regulation of carbohydrate metabolic process	Any process that modulates the frequency, rate or extent of the chemical reactions and pathways involving carbohydrates.	-3.33	-2.07	-2.44	-1.13	1.64
GO:0006111	regulation of gluconeogenesis	Any process that modulates the frequency, rate or extent of gluconeogenesis, the formation of glucose from noncarbohydrate precursors, such as pyruvate, amino acids and glycerol.	-1.25	-0.92	-0.08	0	0.24
GO:0006112	energy reserve metabolic process		2.42	1.79	0.44	1.33	0.94
GO:0006119	oxidative phosphorylation	The phosphorylation of ADP to ATP that accompanies the oxidation of a metabolite through the operation of the respiratory chain. Oxidation of compounds establishes a proton gradient across the membrane, providing the energy for ATP synthesis.	2	-1.44	-1.38	0.53	0.01
GO:0006120	mitochondrial electron transport, NADH to ubiquinone	The transfer of electrons from NADH to ubiquinone that occurs during oxidative phosphorylation, mediated by the multisubunit enzyme known as complex I.	1.91	1.74	0.47	0	0.11
GO:0006122	mitochondrial electron transport, ubiquinol to cytochrome c	The transfer of electrons from ubiquinol to cytochrome c that occurs during oxidative phosphorylation, mediated by the multisubunit enzyme known as complex III.	1.12	1.47	1.65	1.21	0.05
GO:0006139	nucleobase, nucleoside, nucleotide and nucleic acid metabolic process	The chemical reactions and pathways involving nucleobases, nucleosides, nucleotides and nucleic acids.	2.88	1.37	2.87	2.68	2.11
GO:0006140	regulation of nucleotide metabolic process	Any process that modulates the frequency, rate or extent of the chemical reactions and pathways involving nucleotides.	3.36	2.18	4.95	1.84	2.78
GO:0006144	purine base metabolic process	The chemical reactions and pathways involving purine bases, one of the two classes of nitrogen-containing ring compounds found in DNA and RNA, which include adenine and guanine.	2.97	2.75	-1.8	2.94	-2.22
GO:0006163	purine nucleotide metabolic process	The chemical reactions and pathways involving a purine nucleotide, a compound consisting of nucleoside (a purine base linked to a deoxyribose or ribose sugar) esterified with a phosphate moiety at either the 3' or 5'-hydroxyl group of its glycose moiety.	3.4	1.61	3.01	1.64	1.98
GO:0006164	purine nucleotide biosynthetic process	The chemical reactions and pathways resulting in the formation of a purine nucleotide, a compound consisting of nucleoside (a purine base linked to a deoxyribose or ribose sugar) esterified with a phosphate moiety at either the 3' or 5'-hydroxyl group of its glycose moiety.	-1.37	-0.71	-1.64	1.65	-1.46
GO:0006171	cAMP biosynthetic process	The chemical reactions and pathways resulting in the formation of the nucleotide cAMP (cyclic AMP, adenosine 3',5'-cyclophosphate).	2.56	1.52	0.83	1.73	1.14
GO:0006182	cGMP biosynthetic process	The chemical reactions and pathways resulting in the formation of cyclic GMP, guanosine 3',5'-phosphate.	-3.19	3.3	5.87	4.16	3.68
GO:0006183	GTP biosynthetic process	The chemical reactions and pathways resulting in the formation of GTP, guanosine triphosphate.	2.57	-1.51	-3.1	-1.26	-1.07
GO:0006195	purine nucleotide catabolic process	The chemical reactions and pathways resulting in the breakdown of a purine nucleotide, a compound consisting of nucleoside (a purine base linked to a deoxyribose or ribose sugar) esterified with a phosphate moiety at either the 3' or 5'-hydroxyl group of its glycose moiety.	3.29	2.47	3.16	2.52	2.91
GO:0006200	ATP catabolic process	The chemical reactions and pathways resulting in the breakdown of ATP, adenosine 5'-triphosphate, a universally important coenzyme and enzyme regulator.	-3.07	-1.39	-1.15	-1.76	-0.03
GO:0006206	pyrimidine base metabolic process	The chemical reactions and pathways involving pyrimidine bases, 1,3-diazine, organic nitrogenous bases.	3.8	2.52	-1.91	3.34	1.37
GO:0006213	pyrimidine nucleoside metabolic process	The chemical reactions and pathways involving any pyrimidine nucleoside, one of a family of organic molecules consisting of a pyrimidine base covalently bonded to a sugar ribose (a ribonucleoside) or deoxyribose (a deoxyribonucleoside).	2.95	1.97	0.82	1.44	1.37
GO:0006220	pyrimidine nucleotide metabolic process	The chemical reactions and pathways involving a pyrimidine nucleotide, a compound consisting of nucleoside (a pyrimidine base linked to a deoxyribose or ribose sugar) esterified with a phosphate moiety at either the 3' or 5'-hydroxyl group of its glycose moiety.	-5.22	-4.66	-4.76	3.84	2.84
GO:0006221	pyrimidine nucleotide biosynthetic process	The chemical reactions and pathways resulting in the formation of a pyrimidine nucleotide, a compound consisting of nucleoside (a pyrimidine base linked to a deoxyribose or ribose sugar) esterified with a phosphate moiety at either the 3' or 5'-hydroxyl group of its glycose moiety.	-3.96	-2.54	-2.68	3.54	2.68
GO:0006228	UTP biosynthetic process	The chemical reactions and pathways resulting in the formation of UTP, uridine (5'-)triphosphate.	2.57	-1.51	-3.1	-1.26	-1.07
GO:0006241	CTP biosynthetic process	The chemical reactions and pathways resulting in the formation of CTP, cytidine 5'-triphosphate.	2.53	-1.11	-2.76	-0.88	-0.94
GO:0006244	pyrimidine nucleotide catabolic process	The chemical reactions and pathways resulting in the breakdown of a pyrimidine nucleotide, a compound consisting of nucleoside (a pyrimidine base linked to a deoxyribose or ribose sugar) esterified with a phosphate moiety at either the 3' or 5'-hydroxyl group of its glycose moiety.	4.45	2.17	2.43	1.93	1.86
GO:0006259	DNA metabolic process	The chemical reactions and pathways involving DNA, deoxyribonucleic acid, one of the two main types of nucleic acid, consisting of a long, unbranched macromolecule formed from one, or more commonly, two, strands of linked deoxyribonucleotides.	1.24	0.11	1.41	0	-1.75
GO:0006260	DNA replication	The process whereby new strands of DNA are synthesized. The template for replication can either be an existing DNA molecule or RNA.	2.18	0.57	2.21	0.68	-1.35
GO:0006261	DNA-dependent DNA replication	The process whereby new strands of DNA are synthesized, using parental DNA as a template for the DNA-dependent DNA polymerases that synthesize the new strands.	2.43	0.87	1.7	0.98	-1.12
GO:0006265	DNA topological change	The process by which a transformation is induced in the topological structure of a double-stranded DNA helix, resulting in a change in linking number.	-2.33	1.64	3.69	2.21	-2.25
GO:0006266	DNA ligation	The re-formation of a broken phosphodiester bond in the DNA backbone, carried out by DNA ligase.	2.62	2.19	3.77	2.66	-2.48
GO:0006268	DNA unwinding during replication	The process by which interchain hydrogen bonds between two strands of DNA are broken or 'melted', generating unpaired template strands for DNA replication.	-2.91	-2.32	3.5	1.08	-3.04
GO:0006270	DNA replication initiation	The process by which DNA replication is started; this involves the separation of a stretch of the DNA double helix, the recruitment of DNA polymerases and the initiation of polymerase action.	-2.5	1.09	-1.97	-0.87	-1.8
GO:0006275	regulation of DNA replication	Any process that modulates the frequency, rate or extent of DNA replication.	3.39	-3.45	-2.87	0.29	1.84
GO:0006281	DNA repair	The process of restoring DNA after damage. Genomes are subject to damage by chemical and physical agents in the environment (e.g. UV and ionizing radiations, chemical mutagens, fungal and bacterial toxins, etc.) and by free radicals or alkylating agents endogenously generated in metabolism. DNA is also damaged because of errors during its replication. A variety of different DNA repair pathways ha…	1.86	0.4	1.21	0.49	1.63
GO:0006283	transcription-coupled nucleotide-excision repair	The preferential repair of DNA lesions on the actively transcribed strand of the DNA duplex. In addition, the transcription-coupled nucleotide-excision repair pathway is required for the recognition and repair of a small subset of lesions that are not recognized by the general nucleotide excision repair pathway.	2.83	2.94	4.63	2.1	1.24
GO:0006284	base-excision repair	In base excision repair, an altered base is removed by a DNA glycosylase enzyme, followed by excision of the resulting sugar phosphate. The small gap left in the DNA helix is filled in by the sequential action of DNA polymerase and DNA ligase.	3.18	2.71	4.22	2.54	2.37
GO:0006285	base-excision repair, AP site formation	The formation of an AP site, a deoxyribose sugar with a missing base, by DNA glycosylase which recognizes an altered base in DNA and catalyzes its hydrolytic removal. This sugar phosphate is the substrate recognized by the AP endonuclease, which cuts the DNA phosphodiester backbone at the 5' side of the altered site to leave a gap which is subsequently repaired.	3.71	2.55	3.08	2.53	2.93
GO:0006289	nucleotide-excision repair	In nucleotide excision repair a small region of the strand surrounding the damage is removed from the DNA helix as an oligonucleotide. The small gap left in the DNA helix is filled in by the sequential action of DNA polymerase and DNA ligase. Nucleotide excision repair recognizes a wide range of substrates, including damage caused by UV irradiation (pyrimidine dimers and 6-4 photoproducts) and ch…	2.32	1.38	3.3	0.95	0.9
GO:0006297	nucleotide-excision repair, DNA gap filling	Repair of the gap in the DNA helix by DNA polymerase and DNA ligase after the portion of the strand containing the lesion has been removed by pyrimidine-dimer repair enzymes.	2.84	3.48	5.57	3.18	-0.73
GO:0006298	mismatch repair	A system for the correction of errors introduced during DNA replication when an incorrect base, which cannot form hydrogen bonds with the corresponding base in the parent strand, is incorporated into the daughter strand. The mismatch repair system promotes genomic fidelity by repairing base-base mismatches, insertion-deletion loops and heterologies generated during DNA replication and recombinati…	3.2	-2.76	-2.56	-0.69	-1.68
GO:0006301	postreplication repair	Pathways for DNA repair which occur after DNA has replicated, e.g. mismatch repair, and which involve translesion synthesis (TLS-type) DNA polymerases.	1.64	0.72	0.14	1.74	0.18
GO:0006302	double-strand break repair	The repair of double-strand breaks in DNA via homologous and nonhomologous mechanisms to reform a continuous DNA helix.	1.66	0.04	1.53	0.86	1.63
GO:0006303	double-strand break repair via nonhomologous end joining	The repair of a double-strand break in DNA in which the two broken ends are rejoined with little or no sequence complementarity. Information at the DNA ends may be lost due to the modification of broken DNA ends.	3.15	1.96	3.08	1.38	1.4
GO:0006304	DNA modification	The covalent alteration of one or more nucleotide sites in DNA, resulting in a change in its properties.	3.86	2.33	3.21	2.29	2.95
GO:0006306	DNA methylation	The covalent transfer of a methyl group to either N-6 of adenine or C-5 or N-4 of cytosine.	2.81	2.68	1.91	0.85	1.99
GO:0006308	DNA catabolic process	The chemical reactions and pathways resulting in the breakdown of DNA, deoxyribonucleic acid, one of the two main types of nucleic acid, consisting of a long unbranched macromolecule formed from one or two strands of linked deoxyribonucleotides, the 3'-phosphate group of each constituent deoxyribonucleotide being joined in 3',5'-phosphodiester linkage to the 5'-hydroxyl group of the deoxyribose m…	2.88	2.17	-2.98	3.82	-1.73
GO:0006309	DNA fragmentation during apoptosis	The cleavage of DNA during apoptosis, which usually occurs in two stages: cleavage into fragments of about 50 kbp followed by cleavage between nucleosomes to yield 200 bp fragments.	3.65	-2.5	3.01	1.94	1.6
GO:0006310	DNA recombination	Any process by which a new genotype is formed by reassortment of genes resulting in gene combinations different from those that were present in the parents. In eukaryotes genetic recombination can occur by chromosome assortment, intrachromosomal recombination, or nonreciprocal interchromosomal recombination. Intrachromosomal recombination occurs by crossing over. In bacteria it may occur by genet…	2.07	1.31	1.99	-0.48	-0.86
GO:0006312	mitotic recombination	The exchange, reciprocal or nonreciprocal, of genetic material between one DNA molecule and a homologous region of DNA that occurs during mitotic cell cycles.	1.54	0	1.4	0.39	1.54
GO:0006323	DNA packaging	Any process by which DNA and associated proteins are formed into a compact, orderly structure.	4.1	2.32	2.01	-2.38	-2.78
GO:0006325	establishment or maintenance of chromatin architecture	Any process that results in the specification, formation or maintenance of the physical structure of eukaryotic chromatin.	4.13	-4.36	3.42	4.4	4.23
GO:0006333	chromatin assembly or disassembly	The formation or destruction of chromatin structures.	-2.02	0.4	1.08	1.17	-1.07
GO:0006334	nucleosome assembly	The aggregation, arrangement and bonding together of a nucleosome, the beadlike structural units of eukaryotic chromatin composed of histones and DNA.	3.72	2.93	3.14	2.42	-1.8
GO:0006337	nucleosome disassembly	The controlled breakdown of nucleosomes, the beadlike structural units of eukaryotic chromatin composed of histones and DNA.	-2.17	-1.65	-1.08	-1.11	-2.69
GO:0006338	chromatin remodeling	Dynamic structural changes to eukaryotic chromatin occurring throughout the cell division cycle. These changes range from the local changes necessary for transcriptional regulation to global changes necessary for chromosome segregation.	-1.78	-0.56	1.45	0.85	-1.28
GO:0006342	chromatin silencing	Repression of transcription by altering the structure of chromatin, e.g. by conversion of large regions of DNA into an inaccessible state often called heterochromatin.	-3.1	2.07	2.15	2.22	-1.88
GO:0006349	genetic imprinting	Heritable alterations in the activity of a gene that depend on whether it passed through the paternal or the maternal germline, but that are not encoded by DNA itself.	3.51	2.49	2.5	1.78	-0.14
GO:0006351	transcription, DNA-dependent	The synthesis of RNA on a template of DNA.	-1.54	0	0.42	0.68	1.28
GO:0006352	transcription initiation	Any process involved in the assembly of the RNA polymerase complex at the promoter region of a DNA template, resulting in the subsequent synthesis of RNA from that promoter.	1.73	-1.43	3.3	1.39	0.31
GO:0006353	transcription termination	The process by which transcription is completed; the formation of phosphodiester bonds ceases, the RNA-DNA hybrid dissociates, and RNA polymerase releases the DNA.	0.28	0.16	1.59	2.04	1.32
GO:0006357	regulation of transcription from RNA polymerase II promoter	Any process that modulates the frequency, rate or extent of transcription from an RNA polymerase II promoter.	2.21	0.67	1.19	0	1.06
GO:0006359	regulation of transcription from RNA polymerase III promoter	Any process that modulates the frequency, rate or extent of transcription from an RNA ploymerase III promoter.	1.58	1.38	2.46	1.14	0
GO:0006360	transcription from RNA polymerase I promoter	The synthesis of RNA from a DNA template by RNA polymerase I (Pol I), originating at a Pol I-specific promoter.	-2.16	0	0.85	-0.5	-0.88
GO:0006364	rRNA processing	Any process involved in the conversion of a primary ribosomal RNA (rRNA) transcript into one or more mature rRNA molecules.	1.37	0	0.17	0.05	1.69
GO:0006366	transcription from RNA polymerase II promoter	The synthesis of RNA from a DNA template by RNA polymerase II (Pol II), originating at a Pol II-specific promoter. Includes transcription of messenger RNA (mRNA) and certain small nuclear RNAs (snRNAs).	3.08	1.2	2.05	1.15	1.17
GO:0006367	transcription initiation from RNA polymerase II promoter	Any process involved in starting transcription from the RNA polymerase II promoter.	1.62	-0.61	2.14	1.46	1.36
GO:0006368	RNA elongation from RNA polymerase II promoter	The extension of an RNA molecule after transcription initiation at an RNA polymerase II-specific promoter by the addition of ribonucleotides catalyzed by RNA polymerase II.	1.94	-1.42	2.1	2.16	1.97
GO:0006376	mRNA splice site selection	Selection of a splice site by components of the assembling spliceosome.	-2.71	1.17	3.55	0	0.93
GO:0006378	mRNA polyadenylation	The enzymatic addition of a sequence of 40-200 adenylyl residues at the 3' end of a eukaryotic mRNA primary transcript.	-1.98	-0.4	1.02	0	1.35
GO:0006379	mRNA cleavage	Any process by which a pre-mRNA or mRNA molecule is cleaved at specific sites or in a regulated manner.	0.55	0	0	0	-0.41
GO:0006383	transcription from RNA polymerase III promoter	The synthesis of RNA from a DNA template by RNA polymerase III (Pol III), originating at a Pol III-specific promoter.	0.58	0	0.71	0.2	1.07
GO:0006396	RNA processing	Any process involved in the conversion of one or more primary RNA transcripts into one or more mature RNA molecules.	1.84	0.04	1.48	0.88	1.57
GO:0006397	mRNA processing	Any process involved in the conversion of a primary mRNA transcript into one or more mature mRNA(s) prior to translation into polypeptide.	2.09	0	1.15	0.46	1.06
GO:0006400	tRNA modification	The covalent alteration of one or more nucleotides within a tRNA molecule to produce a tRNA molecule with a sequence that differs from that coded genetically.	1.67	0.62	2.01	2.22	0
GO:0006401	RNA catabolic process	The chemical reactions and pathways resulting in the breakdown of RNA, ribonucleic acid, one of the two main type of nucleic acid, consisting of a long, unbranched macromolecule formed from ribonucleotides joined in 3',5'-phosphodiester linkage.	1.1	0.81	2.01	0.03	-0.21
GO:0006402	mRNA catabolic process	The chemical reactions and pathways resulting in the breakdown of mRNA, messenger RNA, which is responsible for carrying the coded genetic 'message', transcribed from DNA, to sites of protein assembly at the ribosomes.	2.35	0.1	-0.75	-1.01	-0.14
GO:0006405	RNA export from nucleus	The directed movement of RNA from the nucleus to the cytoplasm.	-2.16	-2.5	-1.83	-2.61	-2.31
GO:0006406	mRNA export from nucleus	The directed movement of mRNA from the nucleus to the cytoplasm.	2.05	0.69	1.62	0.55	0
GO:0006413	translational initiation	The process preceding formation of the peptide bond between the first two amino acids of a protein. This includes the formation of a complex of the ribosome, mRNA, and an initiation complex that contains the first aminoacyl-tRNA.	3.34	2.01	3.93	2.4	0.47
GO:0006414	translational elongation	The successive addition of amino acid residues to a nascent polypeptide chain during protein biosynthesis.	4.14	3.68	5.3	2.73	-2
GO:0006415	translational termination	The process resulting in the release of a polypeptide chain from the ribosome, usually in response to a termination codon (UAA, UAG, or UGA in the universal genetic code).	-3.1	-2.12	-2.45	-1.46	-1.32
GO:0006417	regulation of translation	Any process that modulates the frequency, rate or extent of the chemical reactions and pathways resulting in the formation of proteins by the translation of mRNA.	3.05	-1.7	-1.42	0.69	-1.75
GO:0006418	tRNA aminoacylation for protein translation	The synthesis of aminoacyl tRNA by the formation of an ester bond between the 3'-hydroxyl group of the most 3' adenosine of the tRNA, to be used in ribosome-mediated polypeptide synthesis.	2.7	0.63	1.61	0.48	0.71
GO:0006446	regulation of translational initiation	Any process that modulates the frequency, rate or extent of translational initiation.	2.82	-2.33	2.51	1.46	0.16
GO:0006457	protein folding	The process of assisting in the covalent and noncovalent assembly of single chain polypeptides or multisubunit complexes into the correct tertiary structure.	3.23	1.38	2.02	1.15	2.02
GO:0006458	'de novo' protein folding	The process of assisting in the folding of a nascent peptide chain into its correct tertiary structure.	-1.47	0.77	2.06	2.49	-1.52
GO:0006461	protein complex assembly	The aggregation, arrangement and bonding together of a set of components to form a protein complex.	-2.14	-0.65	1.65	0.75	1.24
GO:0006464	protein modification process	The covalent alteration of one or more amino acids occurring in proteins, peptides and nascent polypeptides (co-translational, post-translational modifications). Includes the modification of charged tRNAs that are destined to occur in a protein (pre-translation modification).	2.48	0.35	1.33	0.62	1.35
GO:0006465	signal peptide processing	The proteolytic removal of a signal peptide from a protein during or after transport to a specific location in the cell.	0.11	0.4	0	0.46	0
GO:0006469	negative regulation of protein kinase activity	Any process that stops, prevents or reduces the frequency, rate or extent of protein kinase activity.	3.64	2.24	3.73	2.88	1.67
GO:0006470	protein amino acid dephosphorylation	The process of removing one or more phosphoric residues from a protein.	2.45	-0.74	1.35	0.55	1.32
GO:0006471	protein amino acid ADP-ribosylation	The transfer, from NAD, of ADP-ribose to protein amino acids.	3.26	-1.05	2.98	-0.51	2.45
GO:0006473	protein amino acid acetylation	The addition of an acetyl group to a protein amino acid. An acetyl group is CH3CO-, derived from acetic [ethanoic] acid.	1.44	0.91	0.7	0.06	0.72
GO:0006474	N-terminal protein amino acid acetylation	The acetylation of the N-terminal amino acid of proteins.	-4.17	1.8	-1.22	-1.59	0
GO:0006476	protein amino acid deacetylation	The removal of an acetyl group from a protein amino acid. An acetyl group is CH3CO-, derived from acetic [ethanoic] acid.	-2.64	-0.3	0	-0.87	0
GO:0006477	protein amino acid sulfation	The addition of a sulfate group as an ester to a protein amino acid.	2.93	2.17	0.51	0	0.19
GO:0006479	protein amino acid methylation	The addition of a methyl group to a protein amino acid. A methyl group is derived from methane by the removal of a hydrogen atom.	2.98	1.28	2.64	1.52	-0.09
GO:0006486	protein amino acid glycosylation	The addition of a sugar unit to a protein amino acid, e.g. the addition of glycan chains to proteins.	2.58	0.4	1.8	0.73	0.93
GO:0006487	protein amino acid N-linked glycosylation	The posttranslational glycosylation of protein via the N4 atom of peptidyl-asparagine or the N1' atom peptidyl-tryptophan.	4.04	-2.13	-2.39	-1.86	0.92
GO:0006491	N-glycan processing	The conversion of N-linked glycan structures from the initially transferred oligosaccharide to a mature form, by the actions of glycosidases and glycosyltransferases. The early processing steps are conserved and play roles in glycoprotein folding and trafficking.	3.15	3.57	1.78	2.59	1.53
GO:0006493	protein amino acid O-linked glycosylation	The formation of O-glycans by addition of glycosyl groups either to the hydroxyl group of peptidyl-serine, peptidyl-threonine, peptidyl-hydroxylysine, or peptidyl-hydroxyproline, or to the phenol group of peptidyl-tyrosine.	3.08	2.25	3.97	1.28	1.07
GO:0006497	protein amino acid lipidation	The covalent or non-covalent attachment of lipid moieties to an amino acid in a protein.	2.34	1.22	0.76	2.37	2.22
GO:0006506	GPI anchor biosynthetic process	The chemical reactions and pathways resulting in the formation of a glycosylphosphatidylinositol (GPI) anchor that attaches some membrane proteins to the lipid bilayer of the cell membrane. The phosphatidylinositol moiety is linked via the C-6 hydroxyl residue of inositol to a carbohydrate chain which is itself linked to the protein via an ethanolamine phosphate moiety, its amino group forming an…	2.16	1.55	-1.61	1.13	1.07
GO:0006509	membrane protein ectodomain proteolysis	The proteolytic cleavage of transmembrane proteins and release of their ectodomain (extracellular domain).	2.86	0.43	1.47	1.58	1.27
GO:0006516	glycoprotein catabolic process	The chemical reactions and pathways resulting in the breakdown of glycoproteins, any protein that contains covalently bound glycose (i.e. monosaccharide) residues other than as a moiety of nucleic acid; the glycose occurs most commonly as oligosaccharide or fairly small polysaccharide but occasionally as monosaccharide.	0.83	-0.87	0.16	0.03	1.03
GO:0006518	peptide metabolic process	The chemical reactions and pathways involving peptides, compounds of two or more amino acids where the alpha carboxyl group of one is bound to the alpha amino group of another.	-1.93	-1.39	-1.64	-1.98	-0.21
GO:0006520	amino acid metabolic process	The chemical reactions and pathways involving amino acids, organic acids containing one or more amino substituents.	3.15	1.56	2.3	2.34	1.74
GO:0006525	arginine metabolic process	The chemical reactions and pathways involving arginine, 2-amino-5-(carbamimidamido)pentanoic acid.	2.67	-0.34	-1.49	-3	1.55
GO:0006527	arginine catabolic process	The chemical reactions and pathways resulting in the breakdown of arginine, 2-amino-5-(carbamimidamido)pentanoic acid.	3.47	1.8	1.47	1.57	-0.3
GO:0006534	cysteine metabolic process	The chemical reactions and pathways involving cysteine, 2-amino-3-mercaptopropanoic acid.	1.11	1.36	0.25	4.09	2.08
GO:0006536	glutamate metabolic process	The chemical reactions and pathways involving glutamate, the anion of 2-aminopentanedioic acid.	2.56	1.59	2.19	1.66	0.41
GO:0006541	glutamine metabolic process	The chemical reactions and pathways involving glutamine, 2-amino-4-carbamoylbutanoic acid.	2.19	1.17	1.77	1.35	1.5
GO:0006544	glycine metabolic process	The chemical reactions and pathways involving glycine, aminoethanoic acid.	2.79	2.42	2.38	2	1.42
GO:0006548	histidine catabolic process	The chemical reactions and pathways resulting in the breakdown of histidine, 2-amino-3-(1H-imidazol-4-yl)propanoic acid.	1.13	2.35	-3.94	2.34	-1.84
GO:0006555	methionine metabolic process	The chemical reactions and pathways involving methionine (2-amino-4-(methylthio)butanoic acid), a sulfur-containing, essential amino acid found in peptide linkage in proteins.	-0.27	-1.69	1.57	1.48	-1.18
GO:0006559	L-phenylalanine catabolic process	The chemical reactions and pathways resulting in the breakdown of phenylalanine, 2-amino-3-phenylpropanoic acid.	2.63	2.69	2.33	2.2	0.5
GO:0006561	proline biosynthetic process	The chemical reactions and pathways resulting in the formation of proline (pyrrolidine-2-carboxylic acid), a chiral, cyclic, nonessential alpha-amino acid found in peptide linkage in proteins.	2.67	0.97	2.78	1.74	1.02
GO:0006563	L-serine metabolic process	The chemical reactions and pathways involving L-serine, the L-enantiomer of serine, i.e. (2S)-2-amino-3-hydroxypropanoic acid.	-2.3	-0.65	-2.11	3.78	-2.08
GO:0006570	tyrosine metabolic process	The chemical reactions and pathways involving tyrosine, an aromatic amino acid, 2-amino-3-(4-hydroxyphenyl)propanoic acid.	2.31	2.63	3.93	-3.28	1.52
GO:0006572	tyrosine catabolic process	The chemical reactions and pathways resulting in the breakdown of tyrosine, an aromatic amino acid, 2-amino-3-(4-hydroxyphenyl)propanoic acid.	2.66	2.82	2.01	2.08	0.42
GO:0006575	amino acid derivative metabolic process	The chemical reactions and pathways involving compounds derived from amino acids, organic acids containing one or more amino substituents.	-2.34	-0.52	-3.28	2.81	1.05
GO:0006576	biogenic amine metabolic process	The chemical reactions and pathways involving any of a group of naturally occurring, biologically active amines, such as norepinephrine, histamine, and serotonin, many of which act as neurotransmitters.	-3.04	-3.29	-2.66	-2.34	2.72
GO:0006584	catecholamine metabolic process	The chemical reactions and pathways involving any of a group of physiologically important biogenic amines that possess a catechol (3,4-dihydroxyphenyl) nucleus and are derivatives of 3,4-dihydroxyphenylethylamine.	3.02	-2.1	-3.38	-2.01	-1.57
GO:0006586	indolalkylamine metabolic process	The chemical reactions and pathways involving indolalkylamines, indole or indole derivatives containing a primary, secondary, or tertiary amine group.	2.61	0.83	2.3	1.99	0.91
GO:0006595	polyamine metabolic process	The chemical reactions and pathways involving polyamines, any organic compound containing two or more amino groups.	-3.56	1.23	-2.03	-1.06	-1.52
GO:0006596	polyamine biosynthetic process	The chemical reactions and pathways resulting in the formation of polyamines, any organic compound containing two or more amino groups.	-3.89	-1.28	-2.82	-1.5	-1.06
GO:0006600	creatine metabolic process	The chemical reactions and pathways involving creatine (N-(aminoiminomethyl)-N-methylglycine), a compound synthesized from the amino acids arginine, glycine, and methionine that occurs in muscle.	-1.71	-1.38	-2.61	-0.96	0
GO:0006605	protein targeting	The process of targeting specific proteins to particular membrane-bounded subcellular organelles. Usually requires an organelle specific protein sequence motif.	3.06	1.5	1.64	0.23	1.44
GO:0006606	protein import into nucleus	The directed movement of a protein from the cytoplasm to the nucleus.	-2.56	-1.42	1.78	1.08	1.94
GO:0006607	NLS-bearing substrate import into nucleus	The directed movement of a protein bearing a nuclear localization signal (NLS) from the cytoplasm into the nucleus, across the nuclear membrane.	3.15	-2	1.7	2.3	1.79
GO:0006611	protein export from nucleus	The directed movement of a protein from the nucleus into the cytoplasm.	2.22	3.05	-1.97	3.02	-2.96
GO:0006612	protein targeting to membrane	The process of directing proteins towards a membrane using signals contained within the protein.	2.23	-0.51	0.46	0.7	1.17
GO:0006614	SRP-dependent cotranslational protein targeting to membrane	The targeting of proteins to a membrane that occurs during translation and is dependent upon two key components, the signal-recognition particle (SRP) and the SRP receptor. SRP is a cytosolic particle that transiently binds to the endoplasmic reticulum (ER) signal sequence in a nascent protein, to the large ribosomal unit, and to the SRP receptor in the ER membrane.	0.9	1.16	2.18	1.56	0.44
GO:0006622	protein targeting to lysosome	The process of directing proteins towards the lysosome using signals contained within the protein.	2.5	2.01	2.14	-1.34	1.33
GO:0006625	protein targeting to peroxisome	The process of directing proteins towards the peroxisome using signals contained within the protein.	-3.84	-2.87	-3.72	-2.58	1.55
GO:0006626	protein targeting to mitochondrion	The process of directing proteins towards and into the mitochondrion, mediated by mitochondrial proteins that recognize signals contained within the imported protein.	2.88	3.6	4.03	2.26	2.09
GO:0006629	lipid metabolic process	The chemical reactions and pathways involving lipids, compounds soluble in an organic solvent but not, or sparingly, in an aqueous solvent. Includes fatty acids; neutral fats, other fatty-acid esters, and soaps; long-chain (fatty) alcohols and waxes; sphingoids and other long-chain bases; glycolipids, phospholipids and sphingolipids; and carotenes, polyprenols, sterols, terpenes and other isopren…	1.97	0	0.75	0.48	0.91
GO:0006631	fatty acid metabolic process	The chemical reactions and pathways involving fatty acids, aliphatic monocarboxylic acids liberated from naturally occurring fats and oils by hydrolysis.	2.33	1.23	-0.93	0.52	0.73
GO:0006633	fatty acid biosynthetic process	The chemical reactions and pathways resulting in the formation of a fatty acid, any of the aliphatic monocarboxylic acids that can be liberated by hydrolysis from naturally occurring fats and oils. Fatty acids are predominantly straight-chain acids of 4 to 24 carbon atoms, which may be saturated or unsaturated; branched fatty acids and hydroxy fatty acids also occur, and very long chain acids of …	1.73	0.17	-1.35	0.49	1.39
GO:0006635	fatty acid beta-oxidation	The metabolic oxidation of a long-chain fatty acid by successive cycles of reactions during each of which the fatty acid is shortened by a two-carbon fragment removed as acetyl coenzyme A.	3.44	-2.74	-3.48	-3.47	1.11
GO:0006637	acyl-CoA metabolic process	The chemical reactions and pathways involving acyl-CoA, any derivative of coenzyme A in which the sulfhydryl group is in thiolester linkage with a fatty-acyl group.	1.17	-1.33	1.7	-1.12	0
GO:0006638	neutral lipid metabolic process	The chemical reactions and pathways involving neutral lipids, lipids only soluble in solvents of very low polarity.	1.42	1.18	3.19	1.77	0
GO:0006641	triacylglycerol metabolic process	The chemical reactions and pathways involving triacylglycerol, any triester of glycerol. The three fatty acid residues may all be the same or differ in any permutation. Triacylglycerols are important components of plant oils, animal fats and animal plasma lipoproteins.	1.87	0.76	2.39	1.68	1.31
GO:0006643	membrane lipid metabolic process	The chemical reactions and pathways involving membrane lipids, any lipid found in or associated with a biological membrane.	2.71	0.07	1.07	0.8	0
GO:0006644	phospholipid metabolic process	The chemical reactions and pathways involving phospholipids, any lipid containing phosphoric acid as a mono- or diester.	3.95	3.16	3.11	1.9	0.99
GO:0006650	glycerophospholipid metabolic process	The chemical reactions and pathways involving glycerophospholipids, any derivative of glycerophosphate that contains at least one O-acyl, O-alkyl, or O-alkenyl group attached to the glycerol residue.	2.87	0.29	1.93	-2.21	1.78
GO:0006656	phosphatidylcholine biosynthetic process	The chemical reactions and pathways resulting in the formation of phosphatidylcholines, any of a class of glycerophospholipids in which the phosphatidyl group is esterified to the hydroxyl group of choline.	1.26	0.65	4.21	1.73	-1.22
GO:0006658	phosphatidylserine metabolic process	The chemical reactions and pathways involving phosphatidylserines, any of a class of glycerophospholipids in which the phosphatidyl group is esterified to the hydroxyl group of L-serine. They are important constituents of cell membranes.	2.2	1.36	2.26	1.68	0
GO:0006661	phosphatidylinositol biosynthetic process	The chemical reactions and pathways resulting in the formation of phosphatidylinositol, any glycophospholipid with its sn-glycerol 3-phosphate residue is esterified to the 1-hydroxyl group of 1D-myo-inositol.	0.72	0	1.45	1.5	0.34
GO:0006662	glycerol ether metabolic process	The chemical reactions and pathways involving glycerol ethers, any anhydride formed between two organic hydroxy compounds, one of which is glycerol.	1.12	0.44	2.38	0	0
GO:0006664	glycolipid metabolic process	The chemical reactions and pathways involving glycolipids, compounds containing (usually) 1-4 linked monosaccharide residues joined by a glycosyl linkage to a lipid.	3.55	0.42	1.14	0.86	0
GO:0006665	sphingolipid metabolic process	The chemical reactions and pathways involving sphingolipids, any of a class of lipids containing the long-chain amine diol sphingosine or a closely related base (a sphingoid).	-2.41	-1.06	-2.36	-1.45	0.8
GO:0006672	ceramide metabolic process	The chemical reactions and pathways involving ceramides, any N-acylated sphingoid.	-3.65	-1.3	-1.35	0.73	-0.98
GO:0006684	sphingomyelin metabolic process	The chemical reactions and pathways involving sphingomyelin, N-acyl-4-sphingenyl-1-O-phosphorylcholine, any of a class of phospholipids in which the amino group of sphingosine is in amide linkage with one of several fatty acids, while the terminal hydroxyl group of sphingosine is esterified to phosphorylcholine.	-4.2	-2.26	-1.28	-1.62	-1.83
GO:0006687	glycosphingolipid metabolic process	The chemical reactions and pathways involving glycosphingolipids, any compound with residues of sphingoid and at least one monosaccharide.	-3.13	-1.44	0.43	-1.28	0.31
GO:0006688	glycosphingolipid biosynthetic process	The chemical reactions and pathways resulting in the formation of glycosphingolipid, a compound with residues of sphingoid and at least one monosaccharide.	-0.52	0.36	-2.46	1.47	-0.78
GO:0006690	icosanoid metabolic process	The chemical reactions and pathways involving icosanoids, any of a group of C20 polyunsaturated fatty acids.	-2.94	-1.39	3.77	-1.61	0.04
GO:0006693	prostaglandin metabolic process	The chemical reactions and pathways involving prostaglandins, any of a group of biologically active metabolites which contain a cyclopentane ring due to the formation of a bond between two carbons of a fatty acid. They have a wide range of biological activities.	4.94	-4.65	4.08	3.31	2.61
GO:0006694	steroid biosynthetic process	The chemical reactions and pathways resulting in the formation of steroids, compounds with a 1,2,cyclopentanoperhydrophenanthrene nucleus; includes de novo formation and steroid interconversion by modification.	1.8	0.12	1.06	0.05	0.06
GO:0006695	cholesterol biosynthetic process	The chemical reactions and pathways resulting in the formation of cholesterol, cholest-5-en-3 beta-ol, the principal sterol of vertebrates and the precursor of many steroids, including bile acids and steroid hormones.	2.75	2.14	3.5	3.3	2.19
GO:0006700	C21-steroid hormone biosynthetic process	The chemical reactions and pathways resulting in the formation of C21-steroid hormones, steroid compounds containing 21 carbons which function as hormones.	-2.63	1.86	2.88	1.41	0
GO:0006704	glucocorticoid biosynthetic process	The chemical reactions and pathways resulting in the formation of glucocorticoids, hormonal C21 corticosteroids synthesized from cholesterol.	2.61	-0.86	1.52	0	1.46
GO:0006706	steroid catabolic process	The chemical reactions and pathways resulting in the breakdown of steroids, compounds with a 1,2,cyclopentanoperhydrophenanthrene nucleus.	2.4	-1.31	-1.83	-1.35	0
GO:0006707	cholesterol catabolic process	The chemical reactions and pathways resulting in the breakdown of cholesterol, cholest-5-en-3 beta-ol, the principal sterol of vertebrates and the precursor of many steroids, including bile acids and steroid hormones.	2.69	2.01	3.88	1.47	3.48
GO:0006720	isoprenoid metabolic process	The chemical reactions and pathways involving isoprenoid compounds, isoprene (2-methylbuta-1,3-diene) or compounds containing or derived from linked isoprene (3-methyl-2-butenylene) residues.	3.28	2.22	3.03	1.92	0.58
GO:0006725	cellular aromatic compound metabolic process	The chemical reactions and pathways involving aromatic compounds, any organic compound characterized by one or more planar rings, each of which contains conjugated double bonds and delocalized pi electrons, as carried out by individual cells.	3.35	2.37	-2.38	1.28	0.9
GO:0006729	tetrahydrobiopterin biosynthetic process	The chemical reactions and pathways resulting in the formation of tetrahydrobiopterin, the reduced form of biopterin (2-amino-4-hydroxy-6-(1,2-dihydroxypropyl)-pteridine). It functions as a hydroxylation coenzyme, e.g. in the conversion of phenylalanine to tyrosine.	-1.41	-1.49	-1.51	-1.74	-0.91
GO:0006730	one-carbon compound metabolic process	The chemical reactions and pathways involving compounds containing a single carbon atom.	3.08	3.25	3.87	2.51	-1.94
GO:0006732	coenzyme metabolic process	The chemical reactions and pathways involving coenzymes, any of various nonprotein organic cofactors that are required, in addition to an enzyme and a substrate, for an enzymatic reaction to proceed.	3.71	2.91	5.99	3.92	2.42
GO:0006739	NADP metabolic process	The chemical reactions and pathways involving nicotinamide-adenine dinucleotide phosphate, a coenzyme involved in many redox and biosynthetic reactions; metabolism may be of either the oxidized form, NADP, or the reduced form, NADPH.	3.07	2.91	4.79	3.37	1.47
GO:0006744	ubiquinone biosynthetic process	The chemical reactions and pathways resulting in the formation of ubiquinone, a lipid-soluble electron-transporting coenzyme.	-1.57	-0.55	-1.38	0	0.66
GO:0006749	glutathione metabolic process	The chemical reactions and pathways involving glutathione, the tripeptide glutamylcysteinylglycine, which acts as a coenzyme for some enzymes and as an antioxidant in the protection of sulfhydryl groups in enzymes and other proteins; it has a specific role in the reduction of hydrogen peroxide (H2O2) and oxidized ascorbate, and it participates in the gamma-glutamyl cycle.	2.52	1.57	1.93	2.25	1.8
GO:0006754	ATP biosynthetic process	The chemical reactions and pathways resulting in the formation of ATP, adenosine 5'-triphosphate, a universally important coenzyme and enzyme regulator.	3.1	-1.33	-2.92	-0.59	-1.83
GO:0006760	folic acid and derivative metabolic process	The chemical reactions and pathways involving folic acid and its derivatives.	3.01	3.01	4.38	2.45	1.04
GO:0006767	water-soluble vitamin metabolic process	The chemical reactions and pathways involving any of a diverse group of vitamins that are soluble in water.	2.55	-1.16	-2.95	-1.7	2.44
GO:0006775	fat-soluble vitamin metabolic process	The chemical reactions and pathways involving of any of a diverse group of vitamins that are soluble in organic solvents and relatively insoluble in water.	4.45	2.73	3.08	-1.33	-1.58
GO:0006776	vitamin A metabolic process	The chemical reactions and pathways involving any of the vitamin A compounds, retinol, retinal (retinaldehyde) and retinoic acid, all of which are derivatives of beta-carotene.	3.97	-1.3	2.5	1.51	-0.15
GO:0006778	porphyrin metabolic process	The chemical reactions and pathways involving any member of a large group of derivatives or analogs of porphyrin. Porphyrins consists of a ring of four pyrrole nuclei linked each to the next at their alpha positions through a methine group.	2.68	3	4.85	2.68	0.71
GO:0006779	porphyrin biosynthetic process	The chemical reactions and pathways resulting in the formation of any member of a large group of derivatives or analogs of porphyrin. Porphyrin consists of a ring of four pyrrole nuclei linked each to the next at their alpha positions through a methine group.	2.27	-1.36	-3.82	-1.76	-0.7
GO:0006783	heme biosynthetic process	The chemical reactions and pathways resulting in the formation of heme, any compound of iron complexed in a porphyrin (tetrapyrrole) ring, from less complex precursors.	1.96	-0.54	0.3	-0.61	0
GO:0006790	sulfur metabolic process	The chemical reactions and pathways involving the nonmetallic element sulfur or compounds that contain sulfur, such as the amino acids methionine and cysteine or the tripeptide glutathione.	2.25	0.23	2.12	1.81	1.53
GO:0006793	phosphorus metabolic process	The chemical reactions and pathways involving the nonmetallic element phosphorus or compounds that contain phosphorus, usually in the form of a phosphate group (PO4).	4.05	2.75	3.14	1.33	0
GO:0006796	phosphate metabolic process	The chemical reactions and pathways involving the phosphate group, the anion or salt of any phosphoric acid.	3.05	0.59	1.04	-0.56	0
GO:0006800	oxygen and reactive oxygen species metabolic process	The chemical reactions and pathways involving dioxygen (O2), or any of the reactive oxygen species, e.g. superoxide anions (O2-), hydrogen peroxide (H2O2), and hydroxyl radicals (-OH).	3.41	3.9	4.86	2.69	3.23
GO:0006801	superoxide metabolic process	The chemical reactions and pathways involving superoxide, the superoxide anion O2- (superoxide free radical), or any compound containing this species.	2.71	2.27	2.91	-2.81	-1.44
GO:0006805	xenobiotic metabolic process	The chemical reactions and pathways involving a xenobiotic compound, a compound foreign to living organisms. Used of chemical compounds, e.g. a xenobiotic chemical, such as a pesticide.	1.09	1.17	1.05	1.4	1.73
GO:0006807	nitrogen compound metabolic process	The chemical reactions and pathways involving various organic and inorganic nitrogenous compounds; includes nitrogen fixation, nitrification, denitrification, assimilatory/dissimilatory nitrate reduction and the interconversion of nitrogenous organic matter and ammonium.	2.54	1.38	0.48	2.45	-1.16
GO:0006809	nitric oxide biosynthetic process	The chemical reactions and pathways resulting in the formation of nitric oxide, nitrogen monoxide (NO), a colorless gas only slightly soluble in water.	3.12	1.98	1.77	1.87	1.31
GO:0006812	cation transport	The directed movement of cations, atoms or small molecules with a net positive charge, into, out of, within or between cells.	2.84	2.32	2.32	2.18	1.99
GO:0006813	potassium ion transport	The directed movement of potassium ions (K+) into, out of, within or between cells.	3.69	0.82	0.99	0.27	1.78
GO:0006814	sodium ion transport	The directed movement of sodium ions (Na+) into, out of, within or between cells.	3.14	-2.21	-2.81	-2.28	2.18
GO:0006816	calcium ion transport	The directed movement of calcium (Ca) ions into, out of, within or between cells.	3.68	1.71	3.06	2.53	2.08
GO:0006817	phosphate transport	The directed movement of phosphate into, out of, within or between cells.	-1.43	-0.33	-0.82	-2.1	1.01
GO:0006820	anion transport	The directed movement of anions, atoms or small molecules with a net negative charge, into, out of, within or between cells.	1.42	0.27	0.18	1.19	1.1
GO:0006821	chloride transport	The directed movement of chloride into, out of, within or between cells.	3.21	2.32	2.06	2.34	1.19
GO:0006825	copper ion transport	The directed movement of copper (Cu) ions into, out of, within or between cells.	4.53	3.4	2.45	2.31	1
GO:0006826	iron ion transport	The directed movement of iron (Fe) ions into, out of, within or between cells.	3.94	1.15	2.83	2.23	1.91
GO:0006829	zinc ion transport	The directed movement of zinc (Zn) ions into, out of, within or between cells.	2.35	1.69	2.27	1.76	1.81
GO:0006833	water transport	The directed movement of water (H2O) into, out of, within or between cells.	3.64	4.38	4.1	3.69	0.76
GO:0006835	dicarboxylic acid transport	The directed movement of dicarboxylic acids into, out of, within or between cells.	2.83	1.97	2.45	3.03	1.11
GO:0006836	neurotransmitter transport	The directed movement of a neurotransmitter into, out of, within or between cells. Neurotransmitters are any chemical substance that is capable of transmitting (or inhibiting the transmission of) a nerve impulse from a neuron to another cell.	2.41	0.09	-0.94	2.61	1.63
GO:0006839	mitochondrial transport	Transport of substances into, out of or within a mitochondrion.	3.74	-2.33	-3.11	-1.67	1.33
GO:0006857	oligopeptide transport	The directed movement of oligopeptides into, out of, within or between cells. Oligopeptides are molecules that contain a small number (2 to 20) of amino-acid residues connected by peptide linkages.	0.13	0	0	0.9	1.13
GO:0006865	amino acid transport	The directed movement of amino acids, organic acids containing one or more amino substituents, into, out of, within or between cells.	3.46	-2.47	2.46	1.31	2.42
GO:0006869	lipid transport	The directed movement of lipids into, out of, within or between cells. Lipids are compounds soluble in an organic solvent but not, or sparingly, in an aqueous solvent.	1.78	0.5	1.82	1.09	1.24
GO:0006874	cellular calcium ion homeostasis	The regulation of the levels, transport, and metabolism of calcium ions within a cell or between a cell and its external environment.	3.22	3.68	5.95	2.82	3.11
GO:0006875	cellular metal ion homeostasis	The regulation of the levels, transport, and metabolism of metal ions within a cell or between a cell and its external environment.	1.96	1.09	2.39	1.48	1.47
GO:0006878	cellular copper ion homeostasis	The regulation of the levels, transport, and metabolism of copper ions within a cell or between a cell and its external environment.	3.5	-3.04	-1.72	-2.19	0
GO:0006879	cellular iron ion homeostasis	The regulation of the levels, transport, and metabolism of iron ions within a cell or between a cell and its external environment.	4.41	-1.65	2.9	1.53	2.07
GO:0006882	cellular zinc ion homeostasis	The regulation of the levels, transport, and metabolism of zinc ions within a cell or between a cell and its external environment.	2	3.14	2.64	2.7	1.09
GO:0006884	cell volume homeostasis	Any process involved in maintaining the equilibrium of a cell's volume. The cell's volume refers to the three-dimensional space occupied by a cell.	2.54	0.73	0.98	0.34	0
GO:0006885	regulation of pH	Any process that modulates the internal pH of an organism, part of an organism or a cell, measured by the concentration of the hydrogen ion.	3.51	-2.92	2.31	-2.92	1.29
GO:0006886	intracellular protein transport	The directed movement of proteins in a cell, including the movement of proteins between specific compartments or structures within a cell, such as organelles of a eukaryotic cell.	2.58	-0.5	1.86	0	0.92
GO:0006887	exocytosis	A process of secretion by a cell that results in the release of intracellular molecules (e.g. hormones, matrix proteins) contained within a membrane-bounded vesicle by fusion of the vesicle with the plasma membrane of a cell. This is the process whereby most molecules are secreted from eukaryotic cells.	2.7	2.27	3.9	3.1	2.22
GO:0006888	ER to Golgi vesicle-mediated transport	The directed movement of substances from the endoplasmic reticulum (ER) to the Golgi, mediated by COP II vesicles. Small COP II coated vesicles form from the ER and then fuse directly with the cis-Golgi. Larger structures are transported along microtubules to the cis-Golgi.	2.05	0.58	1.86	0.88	0.93
GO:0006890	retrograde vesicle-mediated transport, Golgi to ER	The directed movement of substances from the Golgi back to the endoplasmic reticulum, mediated by vesicles bearing specific protein coats such as COPI or COG.	-2.05	-0.91	-0.25	1.12	0
GO:0006891	intra-Golgi vesicle-mediated transport	The directed movement of substances within the Golgi, mediated by small transport vesicles. These either fuse with the cis-Golgi or with each other to form the membrane stacks known as the cis-Golgi reticulum (network).	2.45	2.45	-2.81	-1.87	0
GO:0006892	post-Golgi vesicle-mediated transport	The directed movement of substances from the Golgi to other parts of the cell, including organelles and the plasma membrane, mediated by small transport vesicles.	-4.57	-2.8	-2.39	-0.51	-1.94
GO:0006893	Golgi to plasma membrane transport	The directed movement of substances from the Golgi to the plasma membrane in transport vesicles that move from the trans-Golgi network to the plasma membrane, where they fuse and release their contents by exocytosis.	1.32	0.87	1.75	0.79	0.87
GO:0006895	Golgi to endosome transport	The directed movement of substances from the Golgi to early sorting endosomes. Clathrin vesicles transport substances from the trans-Golgi to endosomes.	2.67	1.98	2.2	2.63	2.45
GO:0006897	endocytosis	A type of vesicle-mediated transport in which cells take up external materials or membrane constituents by the invagination of small region of the plasma membrane to form a new membrane-bounded vesicle.	-2.76	0	-0.85	-1.28	1.33
GO:0006898	receptor-mediated endocytosis	The uptake of external materials by cells, utilizing receptors to ensure specificity of transport. A specific receptor on the cell surface binds tightly to the extracellular macromolecule (the ligand) that it recognizes; the plasma-membrane region containing the receptor-ligand complex then undergoes endocytosis, forming a transport vesicle containing the receptor-ligand complex and excluding mos…	-4.98	2.28	4.4	-3.72	2.91
GO:0006903	vesicle targeting	The process by which vesicles are directed to specific destination membranes, mediated by microtubules that grow between molecules at the vesicle membrane and target membrane surfaces.	-3.21	-1.9	-3.88	-2.92	2.62
GO:0006904	vesicle docking during exocytosis	The initial attachment of a vesicle membrane to a target membrane, mediated by proteins protruding from the membrane of the vesicle and the target membrane, during exocytosis.	-3.33	-2.33	-3.64	3.2	1.57
GO:0006906	vesicle fusion	Fusion of the membrane of a transport vesicle with its target membrane.	-1.98	-1.39	-0.71	-0.89	-0.72
GO:0006909	phagocytosis	The process whereby phagocytes engulf external particulate material. The particles are initially contained within phagocytic vacuoles (phagosomes), which then fuse with primary lysosomes to effect digestion of the particles.	3.24	3.47	2.87	2.5	2.07
GO:0006910	phagocytosis, recognition	The initial step in phagocytosis involving adhesion to bacteria, immune complexes and other particulate matter, or an apoptotic cell and based on recognition of factors such as bacterial cell wall components, opsonins like complement and antibody or protein receptors and lipids like phosphatidyl serine, and leading to intracellular signaling in the phagocytosing cell.	-0.69	0.02	0.77	0.88	0.25
GO:0006911	phagocytosis, engulfment	The internalization of bacteria, immune complexes and other particulate matter or of an apoptotic cell by phagocytosis, including the membrane and cytoskeletal processes required, which involves one of three mechanisms: zippering of pseudopods around a target via repeated receptor-ligand interactions, sinking of the target directly into plasma membrane of the phagocytosing cell, or induced uptake…	-3.97	3.2	-3.6	3.1	1.75
GO:0006913	nucleocytoplasmic transport	The directed movement of molecules between the nucleus and the cytoplasm.	2.77	2.07	2.96	3	1.72
GO:0006914	autophagy	The process by which cells digest parts of their own cytoplasm; allows for both recycling of macromolecular constituents under conditions of cellular stress and remodeling the intracellular structure for cell differentiation.	-2.73	-1.94	-2.6	-1.86	2.18
GO:0006916	anti-apoptosis	A process which directly inhibits any of the steps required for cell death by apoptosis.	2.85	0.87	1.89	0.66	1.73
GO:0006917	induction of apoptosis	A process that directly activates any of the steps required for cell death by apoptosis.	2.95	0.55	1.47	0.53	1.46
GO:0006919	caspase activation	Upregulation of the activity of a caspase, any of a group of cysteine proteases involved in apoptosis.	3.1	1.2	1.73	0.4	-0.47
GO:0006924	activated T cell apoptosis	The process of apoptosis in activated T cells.	3.04	2.55	3.3	2.52	1.6
GO:0006927	transformed cell apoptosis	The process of apoptosis in transformed cells, cells that have undergone changes manifested by escape from control mechanisms, increased growth potential, alterations in the cell surface, karyotypic abnormalities, morphological and biochemical deviations from the norm.	4.39	3.01	2.44	-3.45	0.74
GO:0006928	cell motion	Any process involved in the controlled movement of a cell.	3.06	0.9	2.62	1.01	-0.63
GO:0006929	substrate-bound cell migration	The orderly movement of cells from one site to another along a substrate such as the extracellular matrix; the migrating cell forms a protrusion that attaches to the substrate.	1.53	2.65	4.35	-3.48	-1.36
GO:0006935	chemotaxis	The directed movement of a motile cell or organism, or the directed growth of a cell guided by a specific chemical concentration gradient. Movement may be towards a higher concentration (positive chemotaxis) or towards a lower concentration (negative chemotaxis).	2.27	0.33	2.32	0.55	1.76
GO:0006936	muscle contraction	A process whereby force is generated within muscle tissue, resulting in a change in muscle geometry. Force generation involves a chemo-mechanical energy conversion step. The chemo-mechanical energy conversion step is carried out by the actin/myosin complex activity, which generates force through ATP hydrolysis.	3.48	0.6	1.86	2.03	1.3
GO:0006937	regulation of muscle contraction	Any process that modulates the frequency, rate or extent of muscle contraction.	3.63	1.07	2.21	1.57	0.98
GO:0006939	smooth muscle contraction	A process whereby force is generated within smooth muscle tissue, resulting in a change in muscle geometry. Force generation involves a chemo-mechanical energy conversion step. The chemo-mechanical energy conversion step is carried out by the actin/myosin complex activity, which generates force through ATP hydrolysis. Smooth muscle differs from striated muscle in the much higher actin/myosin rati…	3.89	3.6	3.73	2.77	1.58
GO:0006940	regulation of smooth muscle contraction	Any process that modulates the frequency, rate or extent of smooth muscle contraction.	3.81	3.02	3.8	4.5	0.83
GO:0006941	striated muscle contraction	A process whereby force is generated within striated muscle tissue, resulting in a change in muscle geometry. Force generation involves a chemo-mechanical energy conversion step. The chemo-mechanical energy conversion step is carried out by the actin/myosin complex activity, which generates force through ATP hydrolysis. Striated muscle is a type of muscle in which the repeating units (sarcomeres)…	4.58	1.95	4.02	1.49	2.21
GO:0006942	regulation of striated muscle contraction	Any process that modulates the frequency, rate or extent of striated muscle contraction.	5.31	2.39	4.65	2.23	1.72
GO:0006944	membrane fusion	The joining of two lipid bilayers to form a single membrane.	-2.83	-1.97	2.64	1.63	0.97
GO:0006950	response to stress	A change in state or activity of a cell or an organism (in terms of movement, secretion, enzyme production, gene expression, etc.) as a result of a disturbance in organismal or cellular homeostasis, usually, but not necessarily, exogenous (e.g. temperature, humidity, ionizing radiation).	2.91	-0.62	-1.61	1.01	1.49
GO:0006952	defense response	Reactions, triggered in response to the presence of a foreign body or the occurrence of an injury, which result in restriction of damage to the organism attacked or prevention/recovery from the infection caused by the attack.	2.45	1.28	1.26	0	0
GO:0006953	acute-phase response	Process involving non-antibody proteins whose concentrations in the plasma increase in response to infection or injury of homeothermic animals.	2.78	0.77	-0.43	1.45	-1.68
GO:0006954	inflammatory response	The immediate defensive reaction (by vertebrate tissue) to infection or injury caused by chemical or physical agents. The process is characterized by local vasodilation, extravasation of plasma into intercellular spaces and accumulation of white blood cells and macrophages.	2.22	0.45	1.41	0.11	1.43
GO:0006956	complement activation	Any process involved in the activation of any of the steps of the complement cascade, which allows for the direct killing of microbes, the disposal of immune complexes, and the regulation of other immune processes; the initial steps of complement activation involve one of three pathways, the classical pathway, the alternative pathway, and the lectin pathway, all of which lead to the terminal comp…	4.33	2.39	5.4	-2.6	2.66
GO:0006957	complement activation, alternative pathway	Any process involved in the activation of any of the steps of the alternative pathway of the complement cascade which allows for the direct killing of microbes and the regulation of other immune processes.	3.6	3.65	4.71	2.49	1.19
GO:0006958	complement activation, classical pathway	Any process involved in the activation of any of the steps of the classical pathway of the complement cascade which allows for the direct killing of microbes, the disposal of immune complexes, and the regulation of other immune processes.	4.26	3.48	5.19	-2.19	2.49
GO:0006959	humoral immune response	An immune response mediated through a body fluid.	2.57	2.79	3.38	-1.48	1.18
GO:0006968	cellular defense response	A defense response that is mediated by cells.	3.4	1.85	2.66	-1.17	1.68
GO:0006970	response to osmotic stress	A change in state or activity of a cell or an organism (in terms of movement, secretion, enzyme production, gene expression, etc.) as a result of a stimulus indicating an increase or decrease in the concentration of solutes outside the organism or cell.	2.9	1.6	0.59	0.74	0
GO:0006972	hyperosmotic response	A change in state or activity of a cell or an organism or cell (in terms of movement, secretion, enzyme production, gene expression, etc.) as a result of detection of, or exposure to, a hyperosmotic environment, i.e. an environment with a higher concentration of solutes than the organism or cell.	-0.52	-1.4	1.21	0.25	0
GO:0006974	response to DNA damage stimulus	A change in state or activity of a cell or an organism (in terms of movement, secretion, enzyme production, gene expression, etc.) as a result of a stimulus indicating damage to its DNA from environmental insults or errors during metabolism.	2.15	0.27	1.45	0.68	1.58
GO:0006977	DNA damage response, signal transduction by p53 class mediator resulting in cell cycle arrest	A cascade of processes induced by the cell cycle regulator phosphoprotein p53, or an equivalent protein, in response to the detection of DNA damage and resulting in the stopping or reduction in rate of the cell cycle.	0.78	0	0	0	-0.91
GO:0006979	response to oxidative stress	A change in state or activity of a cell or an organism (in terms of movement, secretion, enzyme production, gene expression, etc.) as a result of oxidative stress, a state often resulting from exposure to high levels of reactive oxygen species, e.g. superoxide anions, hydrogen peroxide (H2O2), and hydroxyl radicals.	2.24	0.87	2.14	1.43	1.35
GO:0006983	ER overload response	The series of molecular signals generated by the accumulation of normal or misfolded proteins in the endoplasmic reticulum and leading to activation of transcription by NF-kappaB.	3.28	1.4	2.82	3.26	2.04
GO:0006986	response to unfolded protein	A change in state or activity of a cell or an organism (in terms of movement, secretion, enzyme production, gene expression, etc.) as a result of an unfolded protein stimulus.	2.45	-0.64	1.69	0.34	0.74
GO:0006996	organelle organization	A process that is carried out at the cellular level which results in the formation, arrangement of constituent parts, or disassembly of an organelle within a cell. An organelle is an organized structure of distinctive morphology and function. Includes the nucleus, mitochondria, plastids, vacuoles, vesicles, ribosomes and the cytoskeleton. Excludes the plasma membrane.	-2.75	1.9	1.74	-2.45	1.82
GO:0006997	nucleus organization	A process that is carried out at the cellular level which results in the formation, arrangement of constituent parts, or disassembly of the nucleus.	3.18	0.81	1.71	1.81	2.42
GO:0007004	telomere maintenance via telomerase	The maintenance of proper telomeric length by the addition of telomeric repeats by telomerase.	-2.07	0.85	2.1	0.58	-1.49
GO:0007005	mitochondrion organization	A process that is carried out at the cellular level which results in the formation, arrangement of constituent parts, or disassembly of a mitochondrion; includes mitochondrial morphology and distribution, and replication of the mitochondrial genome as well as synthesis of new mitochondrial components.	2.3	1.08	1.5	1.48	0.87
GO:0007006	mitochondrial membrane organization	A process that is carried out at the cellular level which results in the formation, arrangement of constituent parts, or disassembly of a mitochondrial membrane, either of the lipid bilayer surrounding a mitochondrion.	3	2.41	3.28	2.29	2.06
GO:0007009	plasma membrane organization	A process that is carried out at the cellular level which results in the formation, arrangement of constituent parts, or disassembly of the plasma membrane.	3.49	-2.84	3.88	3.63	1.57
GO:0007010	cytoskeleton organization	A process that is carried out at the cellular level which results in the formation, arrangement of constituent parts, or disassembly of cytoskeletal structures.	3.53	0.94	2.54	2.81	1.91
GO:0007015	actin filament organization	A process that is carried out at the cellular level which results in the formation, arrangement of constituent parts, or disassembly of cytoskeletal structures comprising actin filaments. Includes processes that control the spatial distribution of actin filaments, such as organizing filaments into meshworks, bundles, or other structures, as by cross-linking.	4.34	1.98	2.68	1.73	1.72
GO:0007016	cytoskeletal anchoring at plasma membrane	Process by which cytoskeletal filaments are directly or indirectly linked to the plasma membrane.	2.43	2.8	3.28	2.25	2.46
GO:0007017	microtubule-based process	Any cellular process that depends upon or alters the microtubule cytoskeleton, that part of the cytoskeleton comprising microtubules and their associated proteins.	-2.32	-0.82	-0.45	1.21	-1.68
GO:0007018	microtubule-based movement	Movement of organelles, other microtubules and other particles along microtubules, mediated by motor proteins.	2.83	2.71	-3.22	2.55	2.57
GO:0007020	microtubule nucleation	The 'de novo' formation of a microtubule, in which tubulin heterodimers form metastable oligomeric aggregates, some of which go on to support formation of a complete microtubule. Microtubule nucleation usually occurs from a specific site within a cell.	-2.82	-1.32	-0.8	-0.74	-1
GO:0007025	beta-tubulin folding	Folding of the microtubule constituent protein beta-tubulin.	-1.52	-1.13	-1.65	-0.71	-1.05
GO:0007026	negative regulation of microtubule depolymerization	Any process that stops, prevents or reduces the frequency, rate or extent of microtubule depolymerization; prevention of depolymerization of a microtubule can result from binding by 'capping' at the plus end (e.g. by interaction with another cellular protein of structure) or by exposing microtubules to a stabilizing drug such as taxol.	-3.23	-3.76	-4.03	2.65	-2.36
GO:0007029	endoplasmic reticulum organization	A process that is carried out at the cellular level which results in the formation, arrangement of constituent parts, or disassembly of the endoplasmic reticulum.	-2.11	-4.36	-2.57	-0.6	-0.1
GO:0007030	Golgi organization	A process that is carried out at the cellular level which results in the formation, arrangement of constituent parts, or disassembly of the Golgi apparatus.	2.21	1.22	0.77	0.25	0
GO:0007031	peroxisome organization	A process that is carried out at the cellular level which results in the formation, arrangement of constituent parts, or disassembly of a peroxisome. A peroxisome is a small, membrane-bounded organelle that uses dioxygen (O2) to oxidize organic molecules.	-3.3	-2.47	-2.49	-2.59	-0.64
GO:0007032	endosome organization	A process that is carried out at the cellular level which results in the formation, arrangement of constituent parts, or disassembly of endosomes.	1.89	-1.73	-1.67	1.96	0.59
GO:0007034	vacuolar transport	The directed movement of substances into, out of or within a vacuole.	-1	-0.84	-1.14	1.21	1.3
GO:0007040	lysosome organization	A process that is carried out at the cellular level which results in the formation, arrangement of constituent parts, or disassembly of a lysosome. A lysosome is a cytoplasmic, membrane-bounded organelle that is found in most animal cells and that contains a variety of hydrolases.	2.51	1.25	0.73	0.72	0
GO:0007043	cell-cell junction assembly	The aggregation, arrangement and bonding together of a set of components to form a junction between cells.	3.5	3.19	2.26	2.69	2
GO:0007050	cell cycle arrest	The process by which the cell cycle is halted during one of the normal phases (G1, S, G2, M).	2.56	1.39	0.99	0.28	1.21
GO:0007051	spindle organization	A process that is carried out at the cellular level which results in the formation, arrangement of constituent parts, or disassembly of the spindle, the array of microtubules and associated molecules that forms between opposite poles of a eukaryotic cell during DNA segregation and serves to move the duplicated chromosomes apart.	-1.92	-1.92	-1.39	-0.34	-1.77
GO:0007052	mitotic spindle organization	A process that is carried out at the cellular level which results in the formation, arrangement of constituent parts, or disassembly of the microtubule spindle during a mitotic cell cycle.	-2.89	-2.44	-3.47	-2.46	-2.21
GO:0007059	chromosome segregation	The process by which genetic material, in the form of chromosomes, is organized and then physically separated and apportioned to two or more sets.	-2.75	1.95	3.4	2.01	2.52
GO:0007062	sister chromatid cohesion	The cell cycle process by which the sister chromatids of a replicated chromosome are joined along the entire length of the chromosome.	2.34	0.18	1.8	1.02	2.77
GO:0007067	mitosis	Progression through mitosis, the division of the eukaryotic cell nucleus to produce two daughter nuclei that, usually, contain the identical chromosome complement to their mother.	2.29	-0.72	1.83	1.71	-1.55
GO:0007076	mitotic chromosome condensation	The cell cycle process whereby chromatin structure is compacted prior to mitosis in eukaryotic cells.	1.36	1.08	0.83	0.93	-1.18
GO:0007088	regulation of mitosis	Any process that modulates the frequency, rate or extent of mitosis.	-3.32	-2.89	-3.18	-2.46	-1.79
GO:0007089	traversing start control point of mitotic cell cycle	Passage through a cell cycle control point late in G1 phase of the mitotic cell cycle just before entry into S phase; in most organisms studied, including budding yeast and animal cells, passage through start normally commits the cell to progressing through the entire cell cycle.	0.85	0.06	0	-0.76	-0.03
GO:0007090	regulation of S phase of mitotic cell cycle	A cell cycle process that modulates the frequency, rate or extent of the progression through the S phase of the mitotic cell cycle.	2.7	1.09	1.18	1.61	-1.41
GO:0007093	mitotic cell cycle checkpoint	A signal transduction-based surveillance mechanism that ensures accurate chromosome replication and segregation by preventing progression through a mitotic cell cycle until conditions are suitable for the cell to proceed to the next stage.	-2.42	-1.76	-2.4	-1.8	-1.63
GO:0007094	mitotic cell cycle spindle assembly checkpoint	A signal transduction based surveillance mechanism that ensures the fidelity of cell division by preventing the premature advance of cells from metaphase to anaphase prior to the successful attachment of kinetochores to spindle microtubules (spindle assembly).	-1.2	-0.97	-1.1	0.47	-1.24
GO:0007096	regulation of exit from mitosis	Any process involved in the progression from anaphase/telophase to G1 that is associated with a conversion from high to low mitotic CDK activity.	3.01	-1.62	-0.92	-0.82	-1.92
GO:0007098	centrosome cycle	The cell cycle process whereby centrosome duplication and separation takes place. The centrosome cycle can operate with a considerable degree of independence from other processes of the cell cycle.	-1.8	2.85	-1.79	-1.72	-1.71
GO:0007126	meiosis	Progression through the nuclear division phase of a meiotic cell cycle, the specialized nuclear and cell division in which a single diploid cell undergoes two nuclear divisions following a single round of DNA replication in order to produce four daughter cells that contain half the number of chromosomes as the diploid cell. Meiotic division occurs during the formation of gametes from diploid orga…	2.08	0	0.95	0.48	1.82
GO:0007127	meiosis I	Progression through the first phase of meiosis, in which cells divide and homologous chromosomes are paired and segregated from each other, producing two daughter cells.	4.75	3.01	4.18	3.76	3.85
GO:0007129	synapsis	The cell cycle process whereby the side by side pairing and physical juxtaposition of homologous chromosomes is created at the metaphase plate.	2.54	0.17	0.5	-1.53	1.28
GO:0007131	reciprocal meiotic recombination	The cell cycle process whereby double strand breaks are formed and repaired through a double Holliday junction intermediate. This results in the equal exchange of genetic material between non-sister chromatids in a pair of homologous chromosomes. These reciprocal recombinant products ensure the proper segregation of homologous chromosomes during meiosis I and create genetic diversity.	3.58	2.35	-3.39	2.97	2.05
GO:0007140	male meiosis	Progression through the nuclear division phase of a meiotic cell cycle in the male germline.	3.1	1.16	2.16	0.41	2.36
GO:0007154	cell communication	Any process that mediates interactions between a cell and its surroundings. Encompasses interactions such as signaling or attachment between one cell and another cell, between a cell and an extracellular matrix, or between a cell and any other aspect of its environment.	3.35	1.6	2.56	1.65	1.95
GO:0007156	homophilic cell adhesion	The attachment of an adhesion molecule in one cell to an identical molecule in an adjacent cell.	3.66	2.55	4.22	2.64	2.06
GO:0007157	heterophilic cell adhesion	The attachment of an adhesion molecule in one cell to a nonidentical adhesion molecule in an adjacent cell.	1.52	2.41	4.82	1.06	0
GO:0007158	neuron adhesion	The attachment of a neuron to another cell via adhesion molecules.	4.03	3.87	4.37	4.38	2.57
GO:0007159	leukocyte adhesion	The attachment of a leukocyte to another cell via adhesion molecules.	2.89	3.33	6.16	-3.09	-1.69
GO:0007160	cell-matrix adhesion	The binding of a cell to the extracellular matrix via adhesion molecules.	4.3	3.13	4.51	2.52	3.13
GO:0007162	negative regulation of cell adhesion	Any process that stops, prevents or reduces the frequency, rate or extent of cell adhesion.	2	-1.17	-0.61	-2.5	0.5
GO:0007163	establishment or maintenance of cell polarity	Any cellular process that results in the specification, formation or maintenance of anisotropic intracellular organization or cell growth patterns.	2.61	1.69	-1.68	0.54	1.58
GO:0007164	establishment of tissue polarity	Coordinated organization of groups of cells in a tissue, such that they all orient to similar coordinates.	1.42	-0.94	-2.67	-1.9	-0.98
GO:0007166	cell surface receptor linked signal transduction	Any series of molecular signals initiated by the binding of an extracellular ligand to a receptor on the surface of the target cell.	2.55	0.7	1.72	0.83	0.82
GO:0007167	enzyme linked receptor protein signaling pathway	Any series of molecular signals initiated by the binding of an extracellular ligand to a receptor on the surface of the target cell, where the receptor possesses catalytic activity or is closely associated with an enzyme such as a protein kinase.	2.87	-2.5	1.75	-3.32	1.9
GO:0007169	transmembrane receptor protein tyrosine kinase signaling pathway	The series of molecular signals generated as a consequence of a transmembrane receptor tyrosine kinase binding to its physiological ligand.	2.99	2.68	3.11	2.14	2.61
GO:0007171	activation of transmembrane receptor protein tyrosine kinase activity	Any process that initiates the activity of the inactive transmembrane receptor protein tyrosine kinase activity.	2.36	0.83	-1.69	-1.01	0
GO:0007172	signal complex assembly	The aggregation, arrangement and bonding together of a set of components to form a complex capable of relaying a signal within a cell. Complex formation involves dimerization of a receptor protein tyrosine kinase followed by the association of several different intracellular signaling molecules with the cytoplasmic tails of the receptors.	-3.02	-2.31	-3.85	-3.49	-2.39
GO:0007173	epidermal growth factor receptor signaling pathway	The series of molecular signals generated as a consequence of an epidermal growth factor receptor binding to one of its physiological ligands.	-3.69	-2.04	-2.59	-0.31	1.45
GO:0007176	regulation of epidermal growth factor receptor activity	Any process that modulates the frequency, rate or extent of EGF receptor activity.	-4.3	-4.58	-4.68	-3.03	2
GO:0007178	transmembrane receptor protein serine/threonine kinase signaling pathway	The series of molecular signals generated as a consequence of a transmembrane receptor serine/threonine kinase binding to its physiological ligand.	3.39	1.9	3.44	1.33	1.36
GO:0007179	transforming growth factor beta receptor signaling pathway	The series of molecular signals generated as a consequence of a transforming growth factor beta receptor binding to one of its physiological ligands.	1.35	0.78	1.11	1.19	1.25
GO:0007185	transmembrane receptor protein tyrosine phosphatase signaling pathway	The series of molecular signals generated as a consequence of a transmembrane receptor tyrosine phosphatase binding to its physiological ligand.	2.77	2.05	-2.22	2.78	1.14
GO:0007187	G-protein signaling, coupled to cyclic nucleotide second messenger	The series of molecular signals generated as a consequence of a G-protein coupled receptor binding to its physiological ligand, followed by modulation of a nucleotide cyclase activity and a subsequent change in the concentration of a cyclic nucleotide.	2.47	0.94	0.75	1.92	0.75
GO:0007188	G-protein signaling, coupled to cAMP nucleotide second messenger	The series of molecular signals generated as a consequence of a G-protein coupled receptor binding to its physiological ligand, followed by modulation of adenylyl cyclase activity and a subsequent change in the concentration of cyclic AMP.	2.13	0	-0.16	1.28	0.52
GO:0007189	G-protein signaling, adenylate cyclase activating pathway	The series of molecular signals generated as a consequence of a G-protein coupled receptor binding to its physiological ligand, followed by activation of adenylyl cyclase and a subsequent increase in the concentration of cyclic AMP.	3.16	0.61	0	1.65	1.73
GO:0007190	activation of adenylate cyclase activity	Any process that initiates the activity of the inactive enzyme adenylate cyclase.	2.56	0.77	1.11	1.83	0.77
GO:0007191	dopamine receptor, adenylate cyclase activating pathway	The series of molecular signals generated as a consequence of a dopamine receptor binding to its physiological ligand, followed by activation of adenylyl cyclase and a subsequent increase in the concentration of cyclic AMP.	2.28	2.34	1.54	1.82	1.44
GO:0007193	G-protein signaling, adenylate cyclase inhibiting pathway	The series of molecular signals generated as a consequence of a G-protein coupled receptor binding to its physiological ligand, followed by inhibition of adenylyl cyclase and a subsequent decrease in the concentration of cyclic AMP.	3.36	2.83	3.34	2.27	1.93
GO:0007194	negative regulation of adenylate cyclase activity	Any process that stops, prevents or reduces the frequency, rate or extent of adenylate cyclase activity.	2.21	2.08	1.99	0.48	0.4
GO:0007199	G-protein signaling, coupled to cGMP nucleotide second messenger	The series of molecular signals generated as a consequence of a G-protein coupled receptor binding to its physiological ligand, followed by activation of guanylyl cyclase and a subsequent increase in the concentration of cyclic GMP.	3.5	2.6	1.95	2.06	0.93
GO:0007200	G-protein signaling, coupled to IP3 second messenger (phospholipase C activating)	The series of molecular signals generated as a consequence of a G-protein coupled receptor binding to its physiological ligand, followed by the activation of phospholipase C and the subsequent release of inositol trisphosphate.	2.41	0.52	1.52	0.54	0
GO:0007202	activation of phospholipase C activity	The initiation of the activity of the inactive enzyme phospolipase C as the result of a series of molecular signals generated as a consequence of a G-protein coupled receptor binding to its physiological ligand.	2.81	2.04	1.41	1.3	2.03
GO:0007204	elevation of cytosolic calcium ion concentration	Any process that increases the concentration of calcium ions in the cytosol.	1.75	0	1.28	0.62	-1.22
GO:0007205	activation of protein kinase C activity	The initiation of the activity of the inactive enzyme protein kinase C as the result of a series of molecular signals generated as a consequence of a G-protein coupled receptor binding to its physiological ligand.	-2.89	2.59	3.97	2.61	2.05
GO:0007212	dopamine receptor signaling pathway	The series of molecular signals generated as a consequence of a dopamine receptor binding to one of its physiological ligands.	2.68	2.12	3.02	3.32	2.15
GO:0007213	acetylcholine receptor signaling, muscarinic pathway	The series of molecular signals generated as a consequence of a muscarinic acetylcholine receptor binding to one of its physiological ligands; muscarinic acetylcholine receptors activate inhibitory G proteins and can be activated by the fungal alkaloid muscarine.	5.47	2.83	4.26	1.69	2.1
GO:0007214	gamma-aminobutyric acid signaling pathway	The series of molecular signals generated by the binding of gamma-aminobutyric acid (GABA, 4-aminobutyrate), an amino acid which acts as a neurotransmitter in some organisms, to a cell surface receptor.	-2.84	-2.08	-1.35	1.73	2.84
GO:0007215	glutamate signaling pathway	The series of molecular signals generated as a consequence of glutamate binding to a cell surface receptor.	-4.71	-1.95	-0.5	-1.43	4.51
GO:0007218	neuropeptide signaling pathway	The series of molecular signals generated as a consequence of a peptide neurotransmitter binding to a cell surface receptor.	2.33	1	1.56	1.15	0.61
GO:0007219	Notch signaling pathway	The series of molecular signals initiated by binding of an extracellular ligand to a Notch receptor on the surface of the target cell.	2.83	1.17	2.44	1.96	1.48
GO:0007220	Notch receptor processing	The series of successive proteolytic cleavage events that take place after a Notch receptor binds a ligand, and which lead to the release of the Notch Intracellular Domain (NICD), which is the active form of the receptor.	2.98	0	-2.15	-2.63	0.98
GO:0007223	Wnt receptor signaling pathway, calcium modulating pathway	The series of molecular signals initiated by binding of a Wnt protein to a receptor on the surface of the target cell where activated receptors leads to an increase in intracellular calcium and activation of protein kinase C (PKC).	2.62	3.6	2.78	1.58	0.22
GO:0007224	smoothened signaling pathway	The series of molecular signals generated as a consequence of activation of the transmembrane protein Smoothened.	2.8	0.99	1.88	1.47	0.91
GO:0007229	integrin-mediated signaling pathway	Any series of molecular signals generated as a consequence of an integrin binding to one of its physiological ligands.	2.97	0.71	2.04	0.95	1.91
GO:0007242	intracellular signaling cascade	A series of reactions within the cell that occur as a result of a single trigger reaction or compound.	2.43	0.58	1.48	1.26	1.84
GO:0007243	protein kinase cascade	A series of reactions, mediated by protein kinases, which occurs as a result of a single trigger reaction or compound.	2.93	0.87	1.84	0.75	0.85
GO:0007249	I-kappaB kinase/NF-kappaB cascade	A series of reactions initiated by the activation of the transcription factor NF-kappaB. NF-kappaB is sequestered by the inhibitor I-kappaB, and is released when I-kappaB is phosphorylated by activated I-kappaB kinase.	2.62	0.69	-0.12	-0.64	0.79
GO:0007250	activation of NF-kappaB-inducing kinase activity	The stimulation of the activity of NF-kappaB-inducing kinase through phosphorylation at specific residues.	3.1	1.85	0.14	2.04	2.92
GO:0007254	JNK cascade	A cascade of protein kinase activities, culminating in the phosphorylation and activation of a member of the JUN kinase subfamily of stress-activated protein kinases, which in turn are a subfamily of mitogen-activated protein (MAP) kinases that is activated primarily by cytokines and exposure to environmental stress.	2.39	0.94	0.94	0.72	1.51
GO:0007257	activation of JNK activity	The initiation of the activity of the inactive enzyme JUN kinase by phosphorylation by a JUN kinase kinase (JNKK).	2.59	0.81	1.25	0.2	-0.62
GO:0007259	JAK-STAT cascade	Any process by which STAT proteins (Signal Transducers and Activators of Transcription) are activated by members of the JAK (janus activated kinase) family of tyrosine kinases, following the binding of cytokines to their cognate receptor. Once activated, STATs dimerize and translocate to the nucleus and modulate the expression of target genes.	2.92	1.4	2.37	1.92	0.82
GO:0007260	tyrosine phosphorylation of STAT protein	The process of introducing a phosphate group to a tyrosine residue of a STAT (Signal Transducer and Activator of Transcription) protein.	2.33	0.68	1.68	0.46	0
GO:0007263	nitric oxide mediated signal transduction	A series of molecular signals mediated by the detection of nitric oxide (NO).	3.11	3.29	5.36	3.76	2.85
GO:0007264	small GTPase mediated signal transduction	Any series of molecular signals in which a small monomeric GTPase relays one or more of the signals.	-2.54	-0.9	-1.81	-0.62	0.77
GO:0007265	Ras protein signal transduction	A series of molecular signals within the cell that are mediated by a member of the Ras superfamily of proteins switching to a GTP-bound active state.	2.59	0.6	1.74	1.56	1.12
GO:0007266	Rho protein signal transduction	A series of molecular signals within the cell that are mediated by a member of the Rho family of proteins switching to a GTP-bound active state.	3.49	2.83	4.79	2.42	2.67
GO:0007267	cell-cell signaling	Any process that mediates the transfer of information from one cell to another.	2.15	0.98	2.29	0.14	1.04
GO:0007268	synaptic transmission	The process of communication from a neuron to a target (neuron, muscle, or secretory cell) across a synapse.	-2.77	3.58	-3.74	2.68	2.33
GO:0007269	neurotransmitter secretion	The regulated release of neurotransmitter into the synaptic cleft. A neurotransmitter is any of a group of substances that are released on excitation from the axon terminal of a presynaptic neuron of the central or peripheral nervous system and travel across the synaptic cleft to either excite or inhibit the target cell. Among the many substances that have the properties of a neurotransmitter are…	-2.47	1.22	0.98	2.56	-1.45
GO:0007270	nerve-nerve synaptic transmission	The process of communication from a neuron to another neuron across a synapse.	3.29	3.58	4.13	3.85	2.58
GO:0007271	synaptic transmission, cholinergic	The process of communication from a neuron to another neuron across a synapse using the neurotransmitter acetylcholine.	3.36	4.08	5.07	3.07	2.99
GO:0007274	neuromuscular synaptic transmission	The process of communication from a neuron to a muscle, across a synapse.	-3.36	2.18	-0.72	-0.79	-0.9
GO:0007276	gamete generation	The generation and maintenance of gametes. A gamete is a haploid reproductive cell.	-2.17	-0.41	-2	2.94	-1.2
GO:0007281	germ cell development	The process whose specific outcome is the progression of the immature germ cell over time, from its formation to the mature structure (gamete).	-2.68	-0.03	-3.35	2.18	1.82
GO:0007283	spermatogenesis	The process of formation of spermatozoa, including spermatocytogenesis and spermiogenesis.	3.73	1.38	1.97	1.68	2.1
GO:0007286	spermatid development	The process whose specific outcome is the progression of a male gamete over time, from initial commitment of the cell to a specific fate, to the fully functional differentiated cell.	2.06	0.32	3.16	1.03	1.53
GO:0007292	female gamete generation	Generation of the female gamete; specialised haploid cells produced by meiosis and along with a male gamete takes part in sexual reproduction.	2.72	3.02	-1.85	1.23	1.24
GO:0007338	single fertilization	The union of male and female gametes to form a zygote.	1.54	0.46	0.51	0	1.45
GO:0007339	binding of sperm to zona pellucida	The process by which the sperm binds to the zona pellucida glycoprotein layer of the egg. The process begins with the attachment of the sperm plasma membrane to the zona pellucida and includes attachment of the acrosome inner membrane to the zona pellucida after the acrosomal reaction takes place.	2.1	-1.4	-1.59	-1.3	1.24
GO:0007340	acrosome reaction	The discharge, by sperm, of a single, anterior secretory granule following their attachment to the zona pellucida surrounding the oocyte. The process begins with the fusion of the outer acrosomal membrane with the sperm plasma membrane and ends with the disperasl of the acrosomal contents into the egg.	1.67	0.32	1.29	0.94	1.53
GO:0007346	regulation of mitotic cell cycle	Any process that modulates the rate or extent of progress through the mitotic cell cycle.	1.42	0	-0.21	0.37	0.92
GO:0007368	determination of left/right symmetry	The establishment of an organism's body plan or part of an organism with respect to the left and right halves. The pattern can either be symmetric, such that the halves are mirror images, or asymmetric where the pattern deviates from this symmetry.	3.47	0.91	1.98	0.89	1.72
GO:0007369	gastrulation	A complex and coordinated series of cellular movements that occurs at the end of cleavage during embryonic development of most animals. The details of gastrulation vary from species to species, but usually result in the formation of the three primary germ layers, ectoderm, mesoderm and endoderm.	2.44	-0.08	-0.74	0.48	0.79
GO:0007379	segment specification	The process whereby segments assume individual identities; exemplified in insects by the actions of the products of the homeotic genes.	-2.82	-1.38	-1.88	-0.88	0
GO:0007389	pattern specification process	Any developmental process that results in the creation of defined areas or spaces within an organism to which cells respond and eventually are instructed to differentiate.	3.51	-1.79	3.04	1.44	0.81
GO:0007398	ectoderm development	The process whose specific outcome is the progression of the ectoderm over time, from its formation to the mature structure. In animal embryos, the ectoderm is the outer germ layer of the embryo, formed during gastrulation.	4.1	3.37	-3.23	2.37	1.94
GO:0007399	nervous system development	The process whose specific outcome is the progression of nervous tissue over time, from its formation to its mature state.	2.95	2.45	3.73	1.78	2
GO:0007405	neuroblast proliferation	The expansion of a neuroblast population by cell division. A neuroblast is any cell that will divide and give rise to a neuron.	0.81	0	-0.14	0	-0.43
GO:0007406	negative regulation of neuroblast proliferation	Any process that stops, prevents or reduces the frequency, rate or extent of the proliferation of neuroblasts.	3.95	2.04	3.27	3.61	0.32
GO:0007409	axonogenesis	Generation of a long process of a neuron, that carries efferent (outgoing) action potentials from the cell body towards target cells.	2.07	2.67	3.33	2.46	1.95
GO:0007411	axon guidance	The process by which the migration of an axon growth cone is directed to a specific target site in response to a combination of attractive and repulsive cues.	3.57	3.91	4.75	4.18	2.53
GO:0007413	axonal fasciculation	The collection of axons into a bundle of rods, known as a fascicle.	3.7	1.61	0	3.87	1.98
GO:0007416	synaptogenesis	The biosynthesis of a synapse.	-3.17	3.13	-3.41	2.09	-2.11
GO:0007417	central nervous system development	The process whose specific outcome is the progression of the central nervous system over time, from its formation to the mature structure. The central nervous system is the core nervous system that serves an integrating and coordinating function. In vertebrates it consists of the brain, spinal cord and spinal nerves. In those invertebrates with a central nervous system it typically consists of a …	2.99	3.4	-3.62	2.81	2.75
GO:0007420	brain development	The process whose specific outcome is the progression of the brain over time, from its formation to the mature structure. The brain is one of the two components of the central nervous system and is the center of thought and emotion. It is responsible for the coordination and control of bodily activities and the interpretation of information from the senses (sight, hearing, smell, etc.).	-2.67	0.36	-1.43	2.5	1.47
GO:0007422	peripheral nervous system development	The process whose specific outcome is the progression of the peripheral nervous system over time, from its formation to the mature structure. The peripheral nervous system is one of the two major divisions of the nervous system. Nerves in the PNS connect the central nervous system (CNS) with sensory organs, other organs, muscles, blood vessels and glands.	2.85	2.44	3.62	3.36	2.13
GO:0007423	sensory organ development	The process whose specific outcome is the progression of sensory organs over time, from its formation to the mature structure.	0.78	0.02	0.55	2.31	0.72
GO:0007435	salivary gland morphogenesis	The process by which the anatomical structures of the salivary gland are generated and organized. Morphogenesis pertains to the creation of form.	2.29	1.72	1.91	1.59	1.82
GO:0007492	endoderm development	The process whose specific outcome is the progression of the endoderm over time, from its formation to the mature structure. The endoderm is the innermost germ layer that develops into the gastrointestinal tract, the lungs and associated tissues.	3.23	1.28	2.43	0.65	1.37
GO:0007498	mesoderm development	The process whose specific outcome is the progression of the mesoderm over time, from its formation to the mature structure. The mesoderm is the middle germ layer that develops into muscle, bone, cartilage, blood and connective tissue.	3.13	1.11	2.12	0.66	1.6
GO:0007507	heart development	The process whose specific outcome is the progression of the heart over time, from its formation to the mature structure. The heart is a hollow, muscular organ, which, by contracting rhythmically, keeps up the circulation of the blood.	3.17	0.26	2.03	0.43	1.55
GO:0007512	adult heart development	The process whose specific outcome is the progression of the adult heart over time, from its formation to the mature structure.	2.3	1.42	2.4	0.92	1.5
GO:0007517	muscle development	The process whose specific outcome is the progression of the muscle over time, from its formation to the mature structure. The muscle is an organ consisting of a tissue made up of various elongated cells that are specialized to contract and thus to produce movement and mechanical work.	3.09	3.25	4.24	2.49	2.62
GO:0007519	skeletal muscle development	The developmental sequence of events leading to the formation of adult muscle that occurs in the anima. In vertebrate skeletal muscle the main events are: the fusion of myoblasts to form myotubes that increase in size by further fusion to them of myoblasts, the formation of myofibrils within their cytoplasm and the establishment of functional neuromuscular junctions with motor neurons. At this st…	2.9	0.76	2.06	-1.69	0.91
GO:0007520	myoblast fusion	A process whereby non-proliferating myoblasts fuse to existing fibres or to myotubes to form new fibers. A myoblast is a mononucleate cell type that, by fusion with other myoblasts, gives rise to the myotubes that eventually develop into skeletal muscle fibers.	3.96	-3.3	-3.59	3.17	1.64
GO:0007528	neuromuscular junction development	The process whose specific outcome is the progression of the neuromuscular junction over time, from its formation to the mature structure.	2.85	-2.9	3.58	2.4	2.07
GO:0007530	sex determination	Any process that establishes and transmits the specification of sexual status of an individual organism.	1.42	1.49	1.25	0.05	-0.12
GO:0007548	sex differentiation	The establishment of the sex of an organism by physical differentiation.	-0.42	-0.7	-1.06	0.26	0
GO:0007549	dosage compensation	Compensating for the two-fold variation in X:autosome chromosome ratios between sexes by a global activation or inactivation of all, or most of, genes on one or both of the X chromosomes.	3.05	2.4	1.83	2.58	1.23
GO:0007565	female pregnancy	The set of physiological processes that allow an embryo or foetus to develop within the body of a female animal. It covers the time from fertilization of a female ovum by a male spermatozoon until birth.	2.84	-1.55	-2.25	-1.35	0.57
GO:0007566	embryo implantation	Attachment of the blastocyst to the uterine lining.	3.61	2.82	2.63	1.41	1.52
GO:0007568	aging	The inherent decline over time, from the optimal fertility and viability of early maturity, that may precede death and may be preceded by other indications, such as sterility.	2.15	1.04	2.22	0.69	0.59
GO:0007569	cell aging	Progression of the cell from its inception to the end of its lifespan.	-2.42	-2.09	-1.88	-0.25	1.05
GO:0007584	response to nutrient	A change in state or activity of a cell or an organism (in terms of movement, secretion, enzyme production, gene expression, etc.) as a result of a nutrient stimulus.	2.53	0.55	1.8	0.69	-0.63
GO:0007585	respiratory gaseous exchange	The process of gaseous exchange between an organism and its environment. In plants, microorganisms, and many small animals, air or water makes direct contact with the organism's cells or tissue fluids, and the processes of diffusion supply the organism with dioxygen (O2) and remove carbon dioxide (CO2). In larger animals the efficiency of gaseous exchange is improved by specialized respiratory or…	1.97	0.62	0.56	1.67	0.57
GO:0007586	digestion	The whole of the physical, chemical, and biochemical processes carried out by multicellular organisms to break down ingested nutrients into components that may be easily absorbed and directed into metabolism.	2.99	2.12	3.72	0.64	1.29
GO:0007588	excretion	The elimination by an organism of the waste products that arise as a result of metabolic activity. These products include water, carbon dioxide (CO2), and nitrogenous compounds.	2.83	0.92	2.23	1.13	1.63
GO:0007589	body fluid secretion	The regulated release of a fluid by a cell or group of cells in a multicellular organism.	2.54	1.22	1.28	0.15	-0.73
GO:0007595	lactation	The secretion of milk by the mammary gland.	1.72	-1.29	-1.41	1.34	0.18
GO:0007596	blood coagulation	The sequential process by which the multiple coagulation factors of the blood interact, ultimately resulting in the formation of an insoluble fibrin clot; it may be divided into three stages: stage 1, the formation of intrinsic and extrinsic prothrombin converting principle; stage 2, the formation of thrombin; stage 3, the formation of stable fibrin polymers.	3.06	1.81	3.8	-0.85	1.75
GO:0007600	sensory perception	The series of events required for an organism to receive a sensory stimulus, convert it to a molecular signal, and recognize and characterize the signal.	2.33	2.31	5.55	2.24	0.9
GO:0007601	visual perception	The series of events required for an organism to receive a visual stimulus, convert it to a molecular signal, and recognize and characterize the signal. Visual stimuli are detected in the form of photons and are processed to form an image.	2.89	0.96	0.89	1.24	1.26
GO:0007602	phototransduction	The sequence of reactions within a cell required to convert absorbed photons into a molecular signal.	3.06	0.99	0	1.55	0.19
GO:0007603	phototransduction, visible light	The sequence of reactions within a cell required to convert absorbed photons from visible light into a molecular signal. A visible light stimulus is electromagnetic radiation that can be perceived visually by an organism; for organisms lacking a visual system, this can be defined as light with a wavelength within the range 380 to 780 nm.	2.31	1.54	2.27	1.51	0.69
GO:0007605	sensory perception of sound	The series of events required for an organism to receive an auditory stimulus, convert it to a molecular signal, and recognize and characterize the signal. Sonic stimuli are detected in the form of vibrations and are processed to form a sound.	3.39	0.79	1.95	1.51	1.26
GO:0007608	sensory perception of smell	The series of events required for an organism to receive an olfactory stimulus, convert it to a molecular signal, and recognize and characterize the signal. Olfaction involves the detection of chemical composition of an organism's ambient medium by chemoreceptors.	2.43	3.36	1.28	0	0
GO:0007610	behavior	The specific actions or reactions of an organism in response to external or internal stimuli. Patterned activity of a whole organism in a manner dependent upon some combination of that organism's internal state and external conditions.	3.76	3.73	3.95	-3.57	2.65
GO:0007611	learning or memory	The acquisition and processing of information and/or the storage and retrieval of this information over time.	-4.61	-3.19	-2.44	-1.56	2.09
GO:0007612	learning	Any process in an organism in which a relatively long-lasting adaptive behavioral change occurs as the result of experience.	2.02	1.01	2.01	1.11	0.65
GO:0007613	memory	The activities involved in the mental information processing system that receives (registers), modifies, stores, and retrieves informational stimuli. The main stages involved in the formation and retrieval of memory are encoding (processing of received information by acquisition), storage (building a permanent record of received information as a result of consolidation) and retrieval (calling bac…	2.2	1.17	2.74	1.97	0.46
GO:0007617	mating behavior	The behavioral interactions between organisms for the purpose of mating, or sexual reproduction resulting in the formation of zygotes.	2.31	1.76	2.89	1.73	0.14
GO:0007623	circadian rhythm	Any biological process in an organism that recurs with a regularity of approximately 24 hours.	3.84	1.72	2.39	1.69	0.12
GO:0007625	grooming behavior	The specific actions or reactions of an organism relating to grooming, cleaning and brushing to remove dirt and parasites.	-1.86	-1.16	-0.75	0	-0.56
GO:0007626	locomotory behavior	The specific movement from place to place of an organism in response to external or internal stimuli. Locomotion of a whole organism in a manner dependent upon some combination of that organism's internal state and external conditions.	3.12	1.69	-1.7	2.03	1.34
GO:0007628	adult walking behavior	The actions or reactions of an adult relating to the progression of that organism along the ground by the process of lifting and setting down each leg.	-2.98	1.69	3.67	2.69	2.55
GO:0007631	feeding behavior	Behavior associated with the intake of food.	3.13	2.66	-2.1	1.49	1.62
GO:0007638	mechanosensory behavior	Behavior that is dependent upon the sensation of a mechanical stimulus.	0.15	0	0.87	0.6	1.17
GO:0008015	blood circulation	The flow of blood through the body of an animal, enabling the transport of O2 and nutrients to the tissues and the removal of waste products.	2.49	0.5	1.95	1.32	0.8
GO:0008016	regulation of heart contraction	Any process that modulates the frequency, rate or extent of heart contraction. Heart contraction is the process by which the heart decreases in volume in a characteristic way to propel blood through the body.	3.22	2.12	3.85	2.78	1.42
GO:0008033	tRNA processing	The process by which a pre-tRNA molecule is converted to a mature tRNA, ready for addition of an aminoacyl group.	2.53	1.82	2.08	2.91	1.67
GO:0008037	cell recognition	The process by which a cell in a multicellular organism interprets its surroundings.	2.41	0	-0.36	-0.09	0
GO:0008038	neuron recognition	The process by which a neuronal cell in a multicellular organism interprets its surroundings.	3.54	3.57	3.35	3.33	2.39
GO:0008045	motor axon guidance	The process by which the migration of an axon growth cone of a motor neuron is directed to a specific target site in response to a combination of attractive and repulsive cues.	-1.72	0.05	2.02	2.42	1.8
GO:0008064	regulation of actin polymerization or depolymerization	Any process that modulates the frequency, rate or extent of the assembly or disassembly of actin filaments by the addition or removal of actin monomers from a filament.	3.35	3.47	5.93	-4.38	-3.88
GO:0008088	axon cargo transport	The directed movement of organelles or molecules along microtubules in nerve cell axons.	-2.92	4.38	3.88	5.02	4.11
GO:0008089	anterograde axon cargo transport	The directed movement of organelles or molecules along microtubules from the cell body toward the cell periphery in nerve cell axons.	-3.44	3.89	-2.86	2.47	0
GO:0008104	protein localization	Any process by which a protein is transported to, or maintained in, a specific location.	3.46	1.58	3.76	1.87	2.82
GO:0008154	actin polymerization or depolymerization	Assembly or disassembly of actin filaments by the addition or removal of actin monomers from a filament.	-5.01	2.19	4.27	4.1	-1.69
GO:0008156	negative regulation of DNA replication	Any process that stops, prevents or reduces the frequency, rate or extent of DNA replication.	2.41	0.64	1.49	0.07	0.01
GO:0008202	steroid metabolic process	The chemical reactions and pathways involving steroids, compounds with a 1,2,cyclopentanoperhydrophenanthrene nucleus.	1.63	-0.03	0.62	0.9	0.55
GO:0008203	cholesterol metabolic process	The chemical reactions and pathways involving cholesterol, cholest-5-en-3 beta-ol, the principal sterol of vertebrates and the precursor of many steroids, including bile acids and steroid hormones. It is a component of the plasma membrane lipid bilayer and of plasma lipoproteins and can be found in all animal tissues.	1.46	0.9	2.17	1.53	1.32
GO:0008206	bile acid metabolic process	The chemical reactions and pathways involving bile acids, any of a group of steroid carboxylic acids occurring in bile, where they are present as the sodium salts of their amides with glycine or taurine.	1.2	-1.14	-1.51	-0.63	-0.94
GO:0008209	androgen metabolic process	The chemical reactions and pathways involving androgens, C19 steroid hormones that can stimulate the development of male sexual characteristics.	3.98	-3.27	-3.68	-4.83	-1.26
GO:0008210	estrogen metabolic process	The chemical reactions and pathways involving estrogens, C18 steroid hormones that can stimulate the development of female sexual characteristics. Also found in plants.	-2.78	2.94	-3.83	2.15	1.64
GO:0008211	glucocorticoid metabolic process	The chemical reactions and pathways involving glucocorticoids, hormonal C21 corticosteroids synthesized from cholesterol. Glucocorticoids act primarily on carbohydrate and protein metabolism, and have anti-inflammatory effects.	2.83	0.94	1.38	2.26	1.94
GO:0008216	spermidine metabolic process	The chemical reactions and pathways involving spermidine, N-(3-aminopropyl)-1,4-diaminobutane.	-3.26	1.3	-1.41	-0.27	-0.61
GO:0008217	regulation of blood pressure	The process that modulates the force with which blood travels through the circulatory system. The process is controlled by a balance of processes that increase pressure and decrease pressure.	3.52	1.03	1.54	1.24	1.33
GO:0008219	cell death	The specific activation or halting of processes within a cell so that its vital functions markedly cease, rather than simply deteriorating gradually over time, which culminates in cell death.	2.59	0.34	0.6	0.87	0.89
GO:0008272	sulfate transport	The directed movement of sulfate into, out of, within or between cells.	1.82	0.97	2.6	1.21	1.31
GO:0008277	regulation of G-protein coupled receptor protein signaling pathway	Any process that modulates the frequency, rate or extent of G-protein coupled receptor protein signaling pathway activity.	1.78	1.03	2.55	1.63	0.37
GO:0008284	positive regulation of cell proliferation	Any process that activates or increases the rate or extent of cell proliferation.	2.9	0.53	1.71	0.36	0.09
GO:0008285	negative regulation of cell proliferation	Any process that stops, prevents or reduces the rate or extent of cell proliferation.	2.48	0.8	1.34	0.61	1.17
GO:0008286	insulin receptor signaling pathway	The series of molecular signals generated as a consequence of the insulin receptor binding to insulin.	1.33	1.03	2.96	1.96	1.14
GO:0008299	isoprenoid biosynthetic process	The chemical reactions and pathways resulting in the formation of any isoprenoid compound, isoprene (2-methylbuta-1,3-diene) or compounds containing or derived from linked isoprene (3-methyl-2-butenylene) residues.	1.09	-1.73	-2.71	-0.84	-0.48
GO:0008306	associative learning	Learning by associating a stimulus (the cause) with a particular outcome (the effect).	-2.96	2.84	2.41	2.17	0.85
GO:0008333	endosome to lysosome transport	The directed movement of substances from endosomes to lysosomes.	-2.78	-2.27	-2.05	-2.39	-2.01
GO:0008340	determination of adult life span	The control of viability and duration in the adult phase of the life-cycle.	1.47	1.68	0.42	0.74	0.67
GO:0008343	adult feeding behavior	Feeding behavior in a fully developed and mature organism.	2.61	3.12	1.72	3.17	2.36
GO:0008344	adult locomotory behavior	Locomotory behavior in a fully developed and mature organism.	1.62	0.41	0.6	1.31	0.29
GO:0008347	glial cell migration	The orderly movement of glial cells, non-neuronal cells that provide support and nutrition, maintain homeostasis, form myelin, and participate in signal transmission in the nervous system.	2.46	0.56	0.68	1.36	0.04
GO:0008354	germ cell migration	The orderly movement of a germ cell, a cell specialized to produce haploid gametes, through the embryo from its site of production to the place where the gonads will form.	-3.86	-1.12	0.6	-1.38	-1.68
GO:0008360	regulation of cell shape	Any process that modulates the surface configuration of a cell.	3.82	1.66	2.18	2.11	1.56
GO:0008361	regulation of cell size	Any process that modulates the size of a cell.	2.41	0.44	1.37	1.51	1.92
GO:0008366	axon ensheathment	Any process by which the axon of a neuron is insulated, and that insulation maintained, thereby preventing dispersion of the electrical signal.	2.11	2.01	2.21	-2.58	0
GO:0008380	RNA splicing	The process of removing sections of the primary RNA transcript to remove sequences not present in the mature form of the RNA and joining the remaining sections to form the mature form of the RNA.	2.01	0	0.92	0.4	0.93
GO:0008542	visual learning	Any process in an organism in which a change in behavior of an individual in response to repeated exposure to a visual cue.	-2.9	2.55	-3.58	4.87	0.98
GO:0008543	fibroblast growth factor receptor signaling pathway	The series of molecular signals generated as a consequence of a fibroblast growth factor receptor binding to one of its physiological ligands.	3.26	2.64	2.1	1.59	2.73
GO:0008544	epidermis development	The process whose specific outcome is the progression of the epidermis over time, from its formation to the mature structure. The epidermis is the outer epithelial layer of a plant or animal, it may be a single layer that produces an extracellular material (e.g. the cuticle of arthropods) or a complex stratified squamous epithelium, as in the case of many vertebrate species.	2.39	0.47	1.92	1.4	0.77
GO:0008584	male gonad development	The process whose specific outcome is the progression of the male gonad over time, from its formation to the mature structure.	2.35	2.06	1.32	2.2	0.93
GO:0008585	female gonad development	The process whose specific outcome is the progression of the female gonad over time, from its formation to the mature structure.	3.05	-3.24	-4.28	-4.04	0.9
GO:0008589	regulation of smoothened signaling pathway	Any process that modulates the frequency, rate or extent of smoothened signaling.	1	0	0.33	1.77	0.16
GO:0008593	regulation of Notch signaling pathway	Any process that modulates the frequency, rate or extent of the Notch signaling pathway.	2.29	2.56	2.63	3.79	-2.59
GO:0008595	determination of anterior/posterior axis, embryo	The specification of the anterior/posterior axis of the embryo by the products of genes expressed maternally and genes expressed in the zygote.	2.48	1.3	-1.23	-0.62	0
GO:0008610	lipid biosynthetic process	The chemical reactions and pathways resulting in the formation of lipids, compounds soluble in an organic solvent but not, or sparingly, in an aqueous solvent.	1.54	0	0.78	0	0.3
GO:0008624	induction of apoptosis by extracellular signals	Any process induced by extracellular signals that directly activates any of the steps required for cell death by apoptosis.	3.76	2.25	1.68	2.45	1.87
GO:0008625	induction of apoptosis via death domain receptors		3.18	2.64	1.98	2.25	1.1
GO:0008629	induction of apoptosis by intracellular signals	Any process induced by intracellular signals that directly activates any of the steps required for cell death by apoptosis.	4.07	2.5	4.09	2.51	1.61
GO:0008630	DNA damage response, signal transduction resulting in induction of apoptosis	A cascade of processes initiated by the detection of DNA damage and resulting in the induction of apoptosis (programmed cell death).	3.91	3.31	4.31	3.04	2.59
GO:0008631	induction of apoptosis by oxidative stress	The activation, by oxidative stress, of any of the steps required for cell death by apoptosis.	2.14	2.57	3.28	1.62	1.56
GO:0008632	apoptotic program	The intracellular signaling cascade that results when a cell is triggered to undergo apoptosis.	4.62	3.38	2.84	2.37	3.12
GO:0008633	activation of pro-apoptotic gene products	The conversion of proteins that induce or sustain apoptosis to an active form.	2.92	2.84	1.99	0.37	1.04
GO:0008634	negative regulation of survival gene product expression	Any process that stops, prevents or reduces the frequency, rate or extent of survival gene product expression; survival gene products are those that antagonize the apoptotic program. Regulation can be at the transcriptional, translational, or posttranslational level.	2.53	1.03	2.12	1.93	0.54
GO:0008635	caspase activation via cytochrome c	Upregulation of the activity of a caspase, any of a group of cysteine proteases involved in apoptosis, mediated by cytochrome c.	3.83	-3.15	-4.14	2.07	-0.6
GO:0008637	apoptotic mitochondrial changes	The morphological and physiological alterations undergone by mitochondria during apoptosis.	3.34	1.57	3.85	3.02	1.72
GO:0008643	carbohydrate transport	The directed movement of carbohydrate into, out of, within or between cells. Carbohydrates are any of a group of organic compounds based of the general formula Cx(H2O)y.	4.08	1.8	3.19	3.14	1.84
GO:0008652	amino acid biosynthetic process	The chemical reactions and pathways resulting in the formation of amino acids, organic acids containing one or more amino substituents.	2.5	-0.29	-1.76	4.24	-1.74
GO:0008654	phospholipid biosynthetic process	The chemical reactions and pathways resulting in the formation of phospholipids, any lipid containing phosphoric acid as a mono- or diester.	3.49	0.38	2.35	0.93	0.81
GO:0009056	catabolic process	The chemical reactions and pathways resulting in the breakdown of substances, including the breakdown of carbon compounds with the liberation of energy for use by the cell or organism.	0.42	0.4	1.2	-0.76	0
GO:0009057	macromolecule catabolic process	The chemical reactions and pathways resulting in the breakdown of a macromolecule, any molecule of high relative molecular mass, the structure of which essentially comprises the multiple repetition of units derived, actually or conceptually, from molecules of low relative molecular mass.	3.74	2.47	4.24	3.6	2.93
GO:0009058	biosynthetic process	The chemical reactions and pathways resulting in the formation of substances; typically the energy-requiring part of metabolism in which simpler substances are transformed into more complex ones.	2.99	0.96	1.88	1.28	1.26
GO:0009059	macromolecule biosynthetic process	The chemical reactions and pathways resulting in the formation of a macromolecule, any molecule of high relative molecular mass, the structure of which essentially comprises the multiple repetition of units derived, actually or conceptually, from molecules of low relative molecular mass.	2.46	3.22	-2.78	1.67	0.99
GO:0009060	aerobic respiration	The enzymatic release of energy from organic compounds (especially carbohydrates and fats) which requires oxygen as the terminal electron acceptor.	-1.19	0.95	0.41	0.37	0
GO:0009062	fatty acid catabolic process	The chemical reactions and pathways resulting in the breakdown of a fatty acid, any of the aliphatic monocarboxylic acids that can be liberated by hydrolysis from naturally occurring fats and oils. Fatty acids are predominantly straight-chain acids of 4 to 24 carbon atoms, which may be saturated or unsaturated; branched fatty acids and hydroxy fatty acids also occur, and very long chain acids of …	-1.04	0	0.77	0	0
GO:0009063	amino acid catabolic process	The chemical reactions and pathways resulting in the breakdown of amino acids, organic acids containing one or more amino substituents.	3.04	1.91	4.24	3.7	1.7
GO:0009065	glutamine family amino acid catabolic process	The chemical reactions and pathways resulting in the breakdown of amino acids of the glutamine family, comprising arginine, glutamate, glutamine and proline.	3.65	3.46	3.93	2.79	1.9
GO:0009066	aspartate family amino acid metabolic process	The chemical reactions and pathways involving amino acids of the aspartate family, comprising asparagine, aspartate, lysine, methionine and threonine.	1.56	0	0.52	0	0.88
GO:0009067	aspartate family amino acid biosynthetic process	The chemical reactions and pathways resulting in the formation of amino acids of the aspartate family, comprising asparagine, aspartate, lysine, methionine and threonine.	2.1	1.44	1.99	1.47	-1.75
GO:0009068	aspartate family amino acid catabolic process	The chemical reactions and pathways resulting in the breakdown of amino acids of the aspartate family, comprising asparagine, aspartate, lysine, methionine and threonine.	1.18	0	-0.21	0	0.48
GO:0009070	serine family amino acid biosynthetic process	The chemical reactions and pathways resulting in the formation of amino acids of the serine family, comprising cysteine, glycine, homoserine, selenocysteine and serine.	-2.67	0.72	1.21	3.76	2.38
GO:0009071	serine family amino acid catabolic process	The chemical reactions and pathways resulting in the breakdown of amino acids of the serine family, comprising cysteine, glycine, homoserine, selenocysteine and serine.	2.98	2.73	2.17	2.84	1.68
GO:0009072	aromatic amino acid family metabolic process	The chemical reactions and pathways involving aromatic amino acid family, amino acids with aromatic ring (phenylalanine, tyrosine, tryptophan).	3.76	2.46	1.86	1.45	0
GO:0009081	branched chain family amino acid metabolic process	The chemical reactions and pathways involving amino acids containing a branched carbon skeleton, comprising isoleucine, leucine and valine.	-1.09	-1.3	-1.06	-0.3	-1.55
GO:0009083	branched chain family amino acid catabolic process	The chemical reactions and pathways resulting in the breakdown of amino acids containing a branched carbon skeleton, comprising isoleucine, leucine and valine.	-1.12	-0.76	-0.56	-0.12	-1.61
GO:0009084	glutamine family amino acid biosynthetic process	The chemical reactions and pathways resulting in the formation of amino acids of the glutamine family, comprising arginine, glutamate, glutamine and proline.	3.54	4.01	5.55	5.87	2.08
GO:0009100	glycoprotein metabolic process	The chemical reactions and pathways involving glycoproteins, any protein that contains covalently bound glycose (i.e. monosaccharide) residues other than as a moiety of nucleic acid; the glycose occurs most commonly as oligosaccharide or fairly small polysaccharide but occasionally as monosaccharide.	2.83	0.35	-2.5	-0.72	1.43
GO:0009101	glycoprotein biosynthetic process	The chemical reactions and pathways resulting in the formation of glycoproteins, any protein that contains covalently bound glycose (i.e. monosaccharide) residues other than as a moiety of nucleic acid; the glycose occurs most commonly as oligosaccharide or fairly small polysaccharide but occasionally as monosaccharide.	1.75	1.99	3.82	1.45	0
GO:0009103	lipopolysaccharide biosynthetic process	The chemical reactions and pathways resulting in the formation of lipopolysaccharides, any of a group of related, structurally complex components of the outer membrane of Gram-negative bacteria.	1.34	-0.67	0	0	0.74
GO:0009108	coenzyme biosynthetic process	The chemical reactions and pathways resulting in the formation of coenzymes, any of various nonprotein organic cofactors that are required, in addition to an enzyme and a substrate, for an enzymatic reaction to proceed.	2.14	1.25	2.02	1.48	1.73
GO:0009110	vitamin biosynthetic process	The chemical reactions and pathways resulting in the formation of a vitamin, one of a number of unrelated organic substances that occur in many foods in small amounts and that are necessary in trace amounts for the normal metabolic functioning of the body.	-1.55	-1.49	-1.09	-0.82	-2.23
GO:0009111	vitamin catabolic process	The chemical reactions and pathways resulting in the breakdown of a vitamin, one of a number of unrelated organic substances that occur in many foods in small amounts and that are necessary in trace amounts for the normal metabolic functioning of the body.	3.8	3.13	4.29	-2.62	-2.03
GO:0009113	purine base biosynthetic process	The chemical reactions and pathways resulting in the formation of purine bases, one of the two classes of nitrogen-containing ring compounds found in DNA and RNA, which include adenine and guanine.	-3.28	-2.66	-3.06	3.26	-1.93
GO:0009116	nucleoside metabolic process	The chemical reactions and pathways involving a nucleoside, a nucleobase linked to either beta-D-ribofuranose (ribonucleoside) or 2-deoxy-beta-D-ribofuranose, (a deoxyribonucleotide), e.g. adenosine, guanosine, inosine, cytidine, uridine and deoxyadenosine, deoxyguanosine, deoxycytidine and thymidine (= deoxythymidine).	-2.05	1.53	-1.26	1.88	-1.46
GO:0009117	nucleotide metabolic process	The chemical reactions and pathways involving a nucleotide, a nucleoside that is esterified with (ortho)phosphate or an oligophosphate at any hydroxyl group on the glycose moiety; may be mono-, di- or triphosphate; this definition includes cyclic nucleotides (nucleoside cyclic phosphates).	3.34	1.82	4.24	1.96	3.18
GO:0009119	ribonucleoside metabolic process	The chemical reactions and pathways involving any ribonucleoside, a nucleoside in which purine or pyrimidine base is linked to a ribose (beta-D-ribofuranose) molecule.	2.23	1.58	1.49	1.41	0
GO:0009120	deoxyribonucleoside metabolic process	The chemical reactions and pathways involving any one of a family of organic molecules consisting of a purine or pyrimidine base covalently bonded to a sugar deoxyribose (a deoxyribonucleoside).	4.25	4.04	-4.26	4.25	1.68
GO:0009123	nucleoside monophosphate metabolic process	The chemical reactions and pathways involving a nucleoside monophosphate, a glycosamine consisting of a base linked to a deoxyribose or ribose sugar esterified with phosphate on its glycose moiety.	3.5	1.22	-1.01	2.99	3.11
GO:0009124	nucleoside monophosphate biosynthetic process	The chemical reactions and pathways resulting in the formation of a nucleoside monophosphate, a glycosamine consisting of a base linked to a deoxyribose or ribose sugar esterified with phosphate on its glycose moiety.	-3.3	-2.09	-0.86	2.25	-2.5
GO:0009132	nucleoside diphosphate metabolic process	The chemical reactions and pathways involving a nucleoside diphosphate, a glycosamine consisting of a base linked to a deoxyribose or ribose sugar esterified with diphosphate on its glycose moiety.	-4.57	-2.77	-4.69	-2.47	-2.12
GO:0009141	nucleoside triphosphate metabolic process	The chemical reactions and pathways involving a nucleoside triphosphate, a glycosamine consisting of a base linked to a deoxyribose or ribose sugar esterified with triphosphate on its glycose moiety.	3.19	-3.31	3.61	-3.21	-1.15
GO:0009143	nucleoside triphosphate catabolic process	The chemical reactions and pathways resulting in the breakdown of a nucleoside triphosphate, a glycosamine consisting of a base linked to a deoxyribose or ribose sugar esterified with triphosphate on its glycose moiety.	2.37	-0.99	-1.74	-1.82	-0.7
GO:0009151	purine deoxyribonucleotide metabolic process	The chemical reactions and pathways involving purine deoxyribonucleotide, a compound consisting of deoxyribonucleoside (a purine base linked to a deoxyribose sugar) esterified with a phosphate moiety at either the 3' or 5'-hydroxyl group of its glycose moiety.	3.06	2.83	2.08	2.65	1.69
GO:0009154	purine ribonucleotide catabolic process	The chemical reactions and pathways resulting in the breakdown of a purine ribonucleotide, a compound consisting of ribonucleoside (a purine base linked to a ribose sugar) esterified with a phosphate moiety at either the 3' or 5'-hydroxyl group of its glycose moiety.	-2.55	-1.63	3.86	-2.88	2.21
GO:0009161	ribonucleoside monophosphate metabolic process	The chemical reactions and pathways involving a ribonucleoside monophosphate, a glycosamine consisting of a base linked to a ribose sugar esterified with phosphate on its glycose moiety.	2.77	-1.79	-1.28	1.54	-2.31
GO:0009164	nucleoside catabolic process	The chemical reactions and pathways resulting in the breakdown of any one of a family of organic molecules consisting of a purine or pyrimidine base covalently bonded to a sugar ribose (a ribonucleoside) or deoxyribose (a deoxyribonucleoside).	3.7	2.81	-2.41	3.32	0.49
GO:0009165	nucleotide biosynthetic process	The chemical reactions and pathways resulting in the formation of nucleotides, any nucleoside that is esterified with (ortho)phosphate or an oligophosphate at any hydroxyl group on the glycose moiety; may be mono-, di- or triphosphate; this definition includes cyclic-nucleotides (nucleoside cyclic phosphates).	4.08	3.45	5.55	3.78	3.41
GO:0009166	nucleotide catabolic process	The chemical reactions and pathways resulting in the breakdown of nucleotides, any nucleoside that is esterified with (ortho)phosphate or an oligophosphate at any hydroxyl group on the glycose moiety; may be mono-, di- or triphosphate; this definition includes cyclic-nucleotides (nucleoside cyclic phosphates).	-4.16	4.02	6.09	-3.5	3.41
GO:0009167	purine ribonucleoside monophosphate metabolic process	The chemical reactions and pathways involving purine ribonucleoside monophosphate, a glycosamine consisting of a purine base linked to a ribose sugar esterified with phosphate on its glycose moiety.	-2.9	2.2	3.93	3.2	2.15
GO:0009168	purine ribonucleoside monophosphate biosynthetic process	The chemical reactions and pathways resulting in the formation of purine ribonucleoside monophosphate, a glycosamine consisting of a purine base linked to a ribose sugar esterified with phosphate on its glycose moiety.	-3.06	2.39	3.99	4.18	0.77
GO:0009187	cyclic nucleotide metabolic process	The chemical reactions and pathways involving a cyclic nucleotide, a nucleotide in which the phosphate group is in diester linkage to two positions on the sugar residue.	3.34	3.35	5.32	2.43	3.33
GO:0009190	cyclic nucleotide biosynthetic process	The chemical reactions and pathways resulting in the formation of a cyclic nucleotide, a nucleotide in which the phosphate group is in diester linkage to two positions on the sugar residue.	3.13	3.42	4.95	2.96	3.13
GO:0009191	ribonucleoside diphosphate catabolic process	The chemical reactions and pathways resulting in the breakdown of a ribonucleoside diphosphate, a glycosamine consisting of a base linked to a ribose sugar esterified with diphosphate on its glycose moiety.	-3.77	-2.13	2.92	-1.68	0.89
GO:0009200	deoxyribonucleoside triphosphate metabolic process	The chemical reactions and pathways involving a deoxyribonucleoside triphosphate, a glycosamine consisting of a base linked to a deoxyribose sugar esterified with triphosphate on its glycose moiety.	3.64	3.08	-3.51	3.47	-1.6
GO:0009214	cyclic nucleotide catabolic process	The chemical reactions and pathways resulting in the breakdown of a cyclic nucleotide, a nucleotide in which the phosphate group is in diester linkage to two positions on the sugar residue.	2.23	1.32	0.38	0.38	1.78
GO:0009219	pyrimidine deoxyribonucleotide metabolic process	The chemical reactions and pathways involving a pyrimidine deoxynucleotide, a compound consisting of nucleoside (a pyrimidine base linked to a deoxyribose sugar) esterified with a phosphate moiety at either the 3' or 5'-hydroxyl group of its glycose moiety.	4.21	4.28	4.7	3.24	2.05
GO:0009225	nucleotide-sugar metabolic process	The chemical reactions and pathways involving nucleotide-sugars, any nucleotide in which the distal phosphoric residue of a nucleoside 5'-diphosphate is in glycosidic linkage with a monosaccharide or monosaccharide derivative.	-0.65	-1.11	0	-0.62	-0.61
GO:0009259	ribonucleotide metabolic process	The chemical reactions and pathways involving a ribonucleotide, a compound consisting of ribonucleoside (a base linked to a ribose sugar) esterified with a phosphate moiety at either the 3' or 5'-hydroxyl group of its glycose moiety.	4.54	-3.51	-3.3	-2.4	1.68
GO:0009260	ribonucleotide biosynthetic process	The chemical reactions and pathways resulting in the formation of a ribonucleotide, a compound consisting of ribonucleoside (a base linked to a ribose sugar) esterified with a phosphate moiety at either the 3' or 5'-hydroxyl group of its glycose moiety.	3.11	2.41	-2.6	2.39	-1.9
GO:0009261	ribonucleotide catabolic process	The chemical reactions and pathways resulting in the breakdown of a ribonucleotide, a compound consisting of ribonucleoside (a base linked to a ribose sugar) esterified with a phosphate moiety at either the 3' or 5'-hydroxyl group of its glycose moiety.	-3.38	-2.42	-2.67	-2.23	1.86
GO:0009264	deoxyribonucleotide catabolic process	The chemical reactions and pathways resulting in the breakdown of a deoxyribonucleotide, a compound consisting of deoxyribonucleoside (a base linked to a deoxyribose sugar) esterified with a phosphate moiety at either the 3' or 5'-hydroxyl group of its glycose moiety.	4.46	3.18	3.83	2.75	2.47
GO:0009266	response to temperature stimulus	A change in state or activity of a cell or an organism (in terms of movement, secretion, enzyme production, gene expression, etc.) as a result of a temperature stimulus.	1.31	0	0	0	0
GO:0009267	cellular response to starvation	A change in state or activity of a cell (in terms of movement, secretion, enzyme production, gene expression, etc.) as a result of deprivation of nourishment.	-3.82	-2.19	-2.63	2.7	2.45
GO:0009268	response to pH	A change in state or activity of a cell or an organism (in terms of movement, secretion, enzyme production, gene expression, etc.) as a result of a pH stimulus.	1.47	0.53	0.21	0	0.42
GO:0009296	flagellum assembly	The assembly of a flagellum. In bacteria, this is a whiplike motility appendage present on the surface of some species; in eukaryotes, flagella are threadlike protoplasmic extensions used to propel flagellates and sperm. Flagella are composed of flagellin and have the same basic structure as cilia but are longer in proportion to the cell and present in much smaller numbers.	1.87	0.77	3.15	2.72	1.62
GO:0009303	rRNA transcription	The synthesis of ribosomal RNA (rRNA), any RNA that forms part of the ribosomal structure, from a DNA template.	1.28	0	0	0.86	-0.24
GO:0009306	protein secretion	The regulated release of proteins from a cell or group of cells.	1.73	1.22	3.37	0.24	0.62
GO:0009308	cellular amine metabolic process	The chemical reactions and pathways involving any organic compound that is weakly basic in character and contains an amino or a substituted amino group, as carried out by individual cells. Amines are called primary, secondary, or tertiary according to whether one, two, or three carbon atoms are attached to the nitrogen atom.	3.41	-0.33	-2.45	-1.51	0.78
GO:0009311	oligosaccharide metabolic process	The chemical reactions and pathways involving oligosaccharides, molecules with between two and (about) 20 monosaccharide residues connected by glycosidic linkages.	-3.87	2.61	1.18	3.76	0.34
GO:0009314	response to radiation	A change in state or activity of a cell or an organism (in terms of movement, secretion, enzyme production, gene expression, etc.) as a result of an electromagnetic radiation stimulus. Electromagnetic radiation is a propagating wave in space with electric and magnetic components. These components oscillate at right angles to each other and to the direction of propagation.	2.91	-1.68	3.87	-2.91	2.95
GO:0009395	phospholipid catabolic process	The chemical reactions and pathways resulting in the breakdown of phospholipids, any lipid containing phosphoric acid as a mono- or diester.	3.09	-1.06	0	0.85	-0.97
GO:0009396	folic acid and derivative biosynthetic process	The chemical reactions and pathways resulting in the formation of folic acid and its derivatives.	1.97	2.5	1.86	1.92	-1.14
GO:0009405	pathogenesis	The set of specific processes that generate the ability of an organism to cause disease in another.	2.26	2.18	4.11	2.11	1
GO:0009408	response to heat	A change in state or activity of a cell or an organism (in terms of movement, secretion, enzyme production, gene expression, etc.) as a result of a heat stimulus, a temperature stimulus above the optimal temperature for that organism.	2.74	2.32	0.93	1.19	0.48
GO:0009409	response to cold	A change in state or activity of a cell or an organism (in terms of movement, secretion, enzyme production, gene expression, etc.) as a result of a cold stimulus, a temperature stimulus below the optimal temperature for that organism.	3.29	2.88	3.49	2.52	-0.92
GO:0009411	response to UV	A change in state or activity of a cell or an organism (in terms of movement, secretion, enzyme production, gene expression, etc.) as a result of an ultraviolet radiation (UV light) stimulus. Ultraviolet radiation is electromagnetic radiation with a wavelength in the range of 10 to 380 nanometers.	1.85	0.74	1.79	1.18	1.27
GO:0009416	response to light stimulus	A change in state or activity of a cell or an organism (in terms of movement, secretion, enzyme production, gene expression, etc.) as a result of a light stimulus, electromagnetic radiation of wavelengths classified as infrared, visible or ultraviolet light.	3.51	2.74	3.38	2.7	1.32
GO:0009451	RNA modification	The covalent alteration of one or more nucleotides within an RNA molecule to produce an RNA molecule with a sequence that differs from that coded genetically.	2.39	0.38	2.69	2.95	0.77
GO:0009566	fertilization	The union of gametes of opposite sexes during the process of sexual reproduction to form a zygote. It involves the fusion of the gametic nuclei (karyogamy) and cytoplasm (plasmogamy).	2.42	1.19	2.84	1.59	1.47
GO:0009581	detection of external stimulus	The series of events in which an external stimulus is received by a cell and converted into a molecular signal.	2.09	0	-1.13	0	0
GO:0009583	detection of light stimulus	The series of events in which a light stimulus (in the form of photons) is received and converted into a molecular signal.	2.2	2.03	1.73	2.37	0.44
GO:0009593	detection of chemical stimulus	The series of events in which a chemical stimulus is received by a cell and converted into a molecular signal.	2.1	1.14	-2.83	-1.02	0.82
GO:0009595	detection of biotic stimulus	The series of events in which a biotic stimulus, one caused or produced by a living organism, is received and converted into a molecular signal.	2.27	0.8	2.91	1.65	0.61
GO:0009605	response to external stimulus	A change in state or activity of a cell or an organism (in terms of movement, secretion, enzyme production, gene expression, etc.) as a result of an external stimulus.	-2.7	2.05	2.92	0.68	1.55
GO:0009607	response to biotic stimulus	A change in state or activity of a cell or an organism (in terms of movement, secretion, enzyme production, gene expression, etc.) as a result of a biotic stimulus, a stimulus caused or produced by a living organism.	3.19	2.44	-3.03	-1.24	-0.62
GO:0009611	response to wounding	A change in state or activity of a cell or an organism (in terms of movement, secretion, enzyme production, gene expression, etc.) as a result of a stimulus indicating damage to the organism.	3.2	2.77	4.54	2.85	1.83
GO:0009612	response to mechanical stimulus	A change in state or activity of a cell or an organism (in terms of movement, secretion, enzyme production, gene expression, etc.) as a result of a mechanical stimulus.	3.02	0.5	1.34	0.71	1.21
GO:0009615	response to virus	A change in state or activity of a cell or an organism (in terms of movement, secretion, enzyme production, gene expression, etc.) as a result of a stimulus from a virus.	3.5	0.88	2.63	-1.06	1.56
GO:0009617	response to bacterium	A change in state or activity of a cell or an organism (in terms of movement, secretion, enzyme production, gene expression, etc.) as a result of a stimulus from a bacterium.	2.53	1.58	3.92	1.82	-1.42
GO:0009620	response to fungus	A change in state or activity of a cell or an organism (in terms of movement, secretion, enzyme production, gene expression, etc.) as a result of a stimulus from a fungus.	2.73	1.05	-0.79	1.86	1.85
GO:0009628	response to abiotic stimulus	A change in state or activity of a cell or an organism (in terms of movement, secretion, enzyme production, gene expression, etc.) as a result of an abiotic (non-living) stimulus.	3	0.44	2.28	1.8	0.18
GO:0009636	response to toxin	A change in state or activity of a cell or an organism (in terms of movement, secretion, enzyme production, gene expression, etc.) as a result of a toxin stimulus.	3.43	1.9	3.58	2.99	1.69
GO:0009650	UV protection	Any process by which an organism or cell protects itself from ultraviolet radiation (UV), which may also result in resistance to repeated exposure to UV.	1.95	3	4.08	1.29	0.65
GO:0009653	anatomical structure morphogenesis	The process by which anatomical structures are generated and organized. Morphogenesis pertains to the creation of form.	2.37	0.35	0.89	1.09	1.04
GO:0009725	response to hormone stimulus	A change in state or activity of a cell or an organism (in terms of movement, secretion, enzyme production, gene expression, etc.) as a result of a hormone stimulus.	3.56	1.75	3.19	2.42	1.22
GO:0009749	response to glucose stimulus	A change in state or activity of a cell or an organism (in terms of movement, secretion, enzyme production, gene expression, etc.) as a result of a glucose stimulus.	3.09	0.67	0.83	2.5	1.13
GO:0009755	hormone-mediated signaling	A series of molecular signals mediated by the detection of a hormone.	3.07	1.2	-0.19	0.34	0.94
GO:0009790	embryonic development	The process whose specific outcome is the progression of an embryo from its formation until the end of its embryonic life stage. The end of the embryonic stage is organism-specific. For example, for mammals, the process would begin with zygote formation and end with birth. For insects, the process would begin at zygote formation and end with larval hatching. For plant zygotic embryos, this would …	2.56	1.05	2.05	1.06	0.39
GO:0009791	post-embryonic development	The process whose specific outcome is the progression of the organism over time, from the completion of embryonic development to the mature structure. See embryonic development.	2.84	0.46	1.55	1.1	1.64
GO:0009792	embryonic development ending in birth or egg hatching	The process whose specific outcome is the progression of an embryo over time, from zygote formation until the end of the embryonic life stage. The end of the embryonic life stage is organism-specific and may be somewhat arbitrary; for mammals it is usually considered to be birth, for insects the hatching of the first instar larva from the eggshell.	2.89	1.75	-3.35	-0.82	0.39
GO:0009798	axis specification	The establishment, maintenance and elaboration of a pattern along a line or a point.	3.17	-1.95	-2.43	1.04	0
GO:0009880	embryonic pattern specification	The process that results in the patterns of cell differentiation that will arise in an embryo.	2.91	0.01	-1.29	2.63	0.96
GO:0009887	organ morphogenesis	Morphogenesis of an organ. An organ is defined as a tissue or set of tissues that work together to perform a specific function or functions. Morphogenesis is the process by which anatomical structures are generated and organized. Organs are commonly observed as visibly distinct structures, but may also exist as loosely associated clusters of cells that work together to perform a specific function…	2.68	0.72	1.62	0.73	1.49
GO:0009888	tissue development	The process whose specific outcome is the progression of a tissue over time, from its formation to the mature structure.	0.45	0	0	0.29	0
GO:0009889	regulation of biosynthetic process	Any process that modulates the frequency, rate or extent of the chemical reactions and pathways resulting in the formation of substances.	-2.25	-1.38	-2.35	1.9	2.09
GO:0009892	negative regulation of metabolic process	Any process that stops, prevents or reduces the frequency, rate or extent of the chemical reactions and pathways within a cell or an organism.	2.61	-2.12	2.46	0.53	0
GO:0009893	positive regulation of metabolic process	Any process that activates or increases the frequency, rate or extent of the chemical reactions and pathways within a cell or an organism.	1.07	0.85	1.7	0.94	1.42
GO:0009894	regulation of catabolic process	Any process that modulates the frequency, rate, or extent of the chemical reactions and pathways resulting in the breakdown of substances.	1.33	1.57	3.63	0	2.34
GO:0009913	epidermal cell differentiation	The process whereby a relatively unspecialized cell acquires specialized features of an epidermal cell, any of the cells making up the epidermis.	3.46	2.73	3.25	2	0.73
GO:0009950	dorsal/ventral axis specification	The establishment, maintenance and elaboration of the dorsal/ventral axis. The dorsal/ventral axis is defined by a line that runs orthogonal to both the anterior/posterior and left/right axes. The dorsal end is defined by the upper or back side of an organism. The ventral end is defined by the lower or front side of an organism.	-1.84	1.22	-2.52	1.82	0
GO:0009952	anterior/posterior pattern formation	The regionalization process by which specific areas of cell differentiation are determined along the anterior-posterior axis. The anterior-posterior axis is defined by a line that runs from the head or mouth of an organism to the tail or opposite end of the organism.	4.03	1.61	2.27	1.02	1.28
GO:0009953	dorsal/ventral pattern formation	The regionalization process by which the areas along the dorsal/ventral axis are established that will lead to differences in cell differentiation. The dorsal/ventral axis is defined by a line that runs orthogonal to both the anterior/posterior and left/right axes. The dorsal end is defined by the upper or back side of an organism. The ventral end is defined by the lower or front side of an organ…	-2.94	-0.36	-1.76	1.12	0
GO:0009954	proximal/distal pattern formation	The regionalization process by which specific areas of cell differentiation are determined along a proximal/distal axis. The proximal/distal axis is defined by a line that runs from main body (proximal end) of an organism outward (distal end).	4.32	3.76	3.76	3.33	1.62
GO:0009966	regulation of signal transduction	Any process that modulates the frequency, rate or extent of signal transduction.	3.55	1.97	3.3	0.22	1.29
GO:0009967	positive regulation of signal transduction	Any process that activates or increases the frequency, rate or extent of signal transduction.	2.5	1.29	2.36	1.1	1.44
GO:0009968	negative regulation of signal transduction	Any process that stops, prevents or reduces the frequency, rate or extent of signal transduction.	3.81	1.31	2.23	1.28	1
GO:0009987	cellular process	Any process that is carried out at the cellular level, but not necessarily restricted to a single cell. For example, cell communication occurs among more than one cell, but occurs at the cellular level.	2.65	1.37	2.16	0.67	-1.08
GO:0009991	response to extracellular stimulus	A change in state or activity of a cell or an organism (in terms of movement, secretion, enzyme production, gene expression, etc.) as a result of an extracellular stimulus.	-4.8	3.21	2.11	2.86	-1.67
GO:0010001	glial cell differentiation	The process whereby a relatively unspecialized cell acquires the specialized features of a glial cell.	-2.24	-1.76	2.62	-2.31	-1.03
GO:0010033	response to organic substance	A change in state or activity of a cell or an organism (in terms of movement, secretion, enzyme production, gene expression, etc.) as a result of an organic substance stimulus.	2.22	1.54	2.28	1.04	1.87
GO:0010035	response to inorganic substance	A change in state or activity of a cell or an organism (in terms of movement, secretion, enzyme production, gene expression, etc.) as a result of an inorganic substance stimulus.	1.48	-0.16	0	-1.01	1.28
GO:0010038	response to metal ion	A change in state or activity of a cell or an organism (in terms of movement, secretion, enzyme production, gene expression, etc.) as a result of a metal ion stimulus.	3.03	-1.61	0.52	-1.11	1.8
GO:0010039	response to iron ion	A change in state or activity of a cell or an organism (in terms of movement, secretion, enzyme production, gene expression, etc.) as a result of an iron ion stimulus.	0	0.45	-2.01	0.58	1.1
GO:0010165	response to X-ray	A change in state or activity of a cell or an organism (in terms of movement, secretion, enzyme production, gene expression, etc.) as a result of X-ray radiation. An X-ray is a form of electromagnetic radiation with a wavelength in the range of 10 nanometers to 100 picometers (corresponding to frequencies in the range 30 PHz to 3 EHz).	1.41	-0.64	2.7	-0.76	0.17
GO:0010171	body morphogenesis	The process by which the anatomical structures of the soma are generated and organized. Morphogenesis pertains to the creation of form.	0.72	0	0	-1.27	-0.88
GO:0010212	response to ionizing radiation	A change in state or activity of a cell or an organism (in terms of movement, secretion, enzyme production, gene expression, etc.) as a result of a ionizing radiation stimulus. Ionizing radiation is radiation with sufficient energy to remove electrons from atoms and may arise from spontaneous decay of unstable isotopes, resulting in alpha and beta particles and gamma rays. Ionizing radiation also…	2.27	1.91	2.37	1.58	0.48
GO:0010224	response to UV-B	A change in state or activity of a cell or an organism (in terms of movement, secretion, enzyme production, gene expression, etc.) as a result of a UV-B radiation stimulus. UV-B radiation (UV-B light) spans the wavelengths 290 to 320 nm.	3.12	3.09	2.22	0.72	1.43
GO:0010332	response to gamma radiation	A change in state or activity of a cell or an organism (in terms of movement, secretion, enzyme production, gene expression, etc.) as a result of a gamma radiation stimulus. Gamma radiation is a form of electromagnetic radiation (EMR) or light emission of a specific frequency produced from sub-atomic particle interaction, such as electron-positron annihilation and radioactive decay. Gamma rays ar…	2.33	1.58	1.91	1.24	-0.28
GO:0010382	cell wall metabolic process	The chemical reactions and pathways involving the cell wall, the rigid or semi-rigid envelope lying outside the cell membrane of plant, fungal and most prokaryotic cells, maintaining their shape and protecting them from osmotic lysis.	1.13	1.85	-2.35	-1.65	2.08
GO:0010458	exit from mitosis	The cell cycle process where a cell leaves M phase. M phase is the part of the mitotic cell cycle during which mitosis and cytokinesis take place.	1.63	-1.65	-1.8	-1.12	-1.87
GO:0010460	positive regulation of heart rate	Any process that activates or increases the frequency or rate of heart contraction.	1.74	2.25	2.11	1.49	0
GO:0010467	gene expression	The process by which a gene's coding sequence is converted into a mature gene product or products (proteins or RNA). This includes the production of an RNA transcript as well as any processing to produce a mature RNA product or an mRNA (for protein-coding genes) and the translation of that mRNA into protein. Some protein processing events may be included when they are required to form an active f…	4.5	3.72	3.49	3.18	2.27
GO:0010468	regulation of gene expression	Any process that modulates the frequency, rate or extent of gene expression. Gene expression is the process in which a gene's coding sequence is converted into a mature gene product or products (proteins or RNA). This includes the production of an RNA transcript as well as any processing to produce a mature RNA product or an mRNA (for protein-coding genes) and the translation of that mRNA into pr…	3.83	2.13	2.97	1.32	2.01
GO:0010517	regulation of phospholipase activity	Any process that modulates the frequency, rate or extent of phospholipase activity, the hydrolysis of a phospholipid.	-1.98	-0.74	-0.14	-1.29	-0.99
GO:0010551	regulation of specific transcription from RNA polymerase II promoter	Any process that modulates the frequency, rate or extent of the specifically regulated synthesis of RNA from DNA encoding a specific gene or set of genes by RNA polymerase II (Pol II), originating at a Pol II-specific promoter.	-1.6	0	-0.37	0	-0.7
GO:0010552	positive regulation of specific transcription from RNA polymerase II promoter	Any process that increases the frequency, rate or extent of the specifically regulated synthesis of RNA from DNA encoding a specific gene or set of genes by RNA polymerase II (Pol II), originating at a Pol II-specific promoter.	2.71	-2.19	2.88	-1.75	-1.3
GO:0010556	regulation of macromolecule biosynthetic process	Any process that modulates the rate, frequency or extent of the chemical reactions and pathways resulting in the formation of a macromolecule, any molecule of high relative molecular mass, the structure of which essentially comprises the multiple repetition of units derived, actually or conceptually, from molecules of low relative molecular mass.	-2.13	-2.11	-1.54	-0.7	0.09
GO:0010557	positive regulation of macromolecule biosynthetic process	Any process that increases the rate, frequency or extent of the chemical reactions and pathways resulting in the formation of a macromolecule, any molecule of high relative molecular mass, the structure of which essentially comprises the multiple repetition of units derived, actually or conceptually, from molecules of low relative molecular mass.	3.57	-1.62	3.4	-0.72	0
GO:0010558	negative regulation of macromolecule biosynthetic process	Any process that decreases the rate, frequency or extent of the chemical reactions and pathways resulting in the formation of a macromolecule, any molecule of high relative molecular mass, the structure of which essentially comprises the multiple repetition of units derived, actually or conceptually, from molecules of low relative molecular mass.	-1.45	-1.36	1.77	-0.64	-0.32
GO:0010564	regulation of cell cycle process	Any process that modulates a cellular process that is involved in the progression of biochemical and morphological phases and events that occur in a cell during successive cell replication or nuclear replication events.	-1.93	-2.3	1.26	1.12	-1.95
GO:0010574	regulation of vascular endothelial growth factor production	Any process that modulates the frequency, rate, or extent of production of vascular endothelial growth factor.	-0.79	-0.46	-1.38	-0.08	-0.9
GO:0010594	regulation of endothelial cell migration	Any process that modulates the rate, frequency, or extent of the orderly movement of endothelial cells into the extracellular matrix to form an endothelium.	2.85	0.37	1.01	2.66	0.56
GO:0010604	positive regulation of macromolecule metabolic process	Any process that increases the frequency, rate or extent of the chemical reactions and pathways involving macromolecules, any molecule of high relative molecular mass, the structure of which essentially comprises the multiple repetition of units derived, actually or conceptually, from molecules of low relative molecular mass.	2	-1.75	4.31	1.58	-0.47
GO:0010605	negative regulation of macromolecule metabolic process	Any process that decreases the frequency, rate or extent of the chemical reactions and pathways involving macromolecules, any molecule of high relative molecular mass, the structure of which essentially comprises the multiple repetition of units derived, actually or conceptually, from molecules of low relative molecular mass.	2.08	-0.81	-1.48	0	-1.06
GO:0010627	regulation of protein kinase cascade	Any process that modulates the rate, frequency or extent of a series of reactions, mediated by protein kinases, which occurs as a result of a single trigger reaction or compound.	1.38	0	2.02	0	0.18
GO:0010638	positive regulation of organelle organization	Any process that increases the frequency, rate or extent of a process involved in the formation, arrangement of constituent parts, or disassembly of an organelle.	-2.49	3.76	1.89	3.17	-1.67
GO:0010639	negative regulation of organelle organization	Any process that decreases the frequency, rate or extent of a process involved in the formation, arrangement of constituent parts, or disassembly of an organelle.	1.1	0.75	1.68	0.67	-1.6
GO:0010646	regulation of cell communication	Any process that modulates the frequency, rate or extent of cell communication. Cell communication is the process that mediates interactions between a cell and its surroundings. Encompasses interactions such as signaling or attachment between one cell and another cell, between a cell and an extracellular matrix, or between a cell and any other aspect of its environment.	-3.46	-3.15	2.96	3.19	2.64
GO:0010657	muscle cell apoptosis	A form of programmed cell death induced by external or internal signals that trigger the activity of proteolytic caspases, whose actions dismantle a muscle cell and result in its death. A muscle cell is a mature contractile cell, commonly known as a myocyte, that forms one of three kinds of muscle.	2.91	1.5	-0.81	-1.33	0.24
GO:0010660	regulation of muscle cell apoptosis	Any process that modulates the rate or frequency of muscle cell apoptosis. Muscle cell apoptosis is a form of programmed cell death induced by external or internal signals that trigger the activity of proteolytic caspases, whose actions dismantle a muscle cell and result in its death.	2.91	1.5	-0.81	-1.33	0.24
GO:0010675	regulation of cellular carbohydrate metabolic process	Any process that modulates the rate, extent or frequency of the chemical reactions and pathways involving carbohydrates, any of a group of organic compounds based of the general formula Cx(H2O)y, as carried out by individual cells.	-2.29	-0.96	-1.37	-0.58	1.4
GO:0010712	regulation of collagen metabolic process	Any process that modulates the frequency, rate or extent of the chemical reactions and pathways resulting in the metabolism of collagen, any of a group of fibrous proteins of very high tensile strength that form the main component of connective tissue in animals.	1.62	-1.44	-3	0.18	0
GO:0010741	negative regulation of protein kinase cascade	Any process that decreases the rate, frequency or extent of a series of reactions, mediated by protein kinases, which occurs as a result of a single trigger reaction or compound.	-4.15	-2.18	2.46	-1.67	1.61
GO:0010769	regulation of cell morphogenesis involved in differentiation	Any process that modulates the frequency, rate or extent of cell morphogenesis contributing to cell differentiation. Cell morphogenesis involved in differentiation is the change in form (cell shape and size) that occurs when relatively unspecialized cells acquire specialized structural and/or functional features that characterize the cells, tissues, or organs of the mature organism or some other …	3.21	-0.35	-0.41	-1.02	-0.88
GO:0010811	positive regulation of cell-substrate adhesion	Any process that increases the frequency, rate or extent of cell-substrate adhesion. Cell-substrate adhesion is the attachment of a cell to the underlying substrate via adhesion molecules.	3.14	4.33	4.15	-1.62	-2.72
GO:0010817	regulation of hormone levels	Any process that modulates the levels of hormone within an organism or a tissue. A hormone is any substance formed in very small amounts in one specialized organ or group of cells and carried (sometimes in the bloodstream) to another organ or group of cells in the same organism, upon which it has a specific regulatory action.	2.44	1.74	2.44	2.33	0.48
GO:0012501	programmed cell death	Cell death resulting from activation of endogenous cellular processes.	2.53	1.25	1.45	1.67	1.43
GO:0014003	oligodendrocyte development	The process aimed at the progression of an oligodendrocyte over time, from initial commitment of the cell to a specific fate, to the fully functional differentiated cell. An oligodendrocyte is a type of glial cell involved in myelinating the axons in the central nervous system.	1.64	1.39	1.64	2.13	-0.9
GO:0014032	neural crest cell development	The process aimed at the progression of a neural crest cell over time, from initial commitment of the cell to its specific fate, to the fully functional differentiated cell.	2.81	1.08	1.4	-1.03	-1.17
GO:0014037	Schwann cell differentiation	The process whereby a relatively unspecialized cell acquires the specialized features of a Schwann cell. Schwann cells are found in the peripheral nervous system, where they insulate neurons and axons, and regulate the environment in which neurons function.	2.53	2.25	2.76	3.77	0.91
GO:0014047	glutamate secretion	The regulated release of glutamate by a cell or group of cells. The glutamate is the most abundant excitatory neurotransmitter in the nervous system.	3.68	3.37	3.77	3.27	0.4
GO:0014059	regulation of dopamine secretion	Any process that modulates the frequency, rate or extent of the regulated release of dopamine.	0.63	1.42	2.16	2.06	1.4
GO:0014065	phosphoinositide 3-kinase cascade	A series of reactions, mediated by the intracellular phosphoinositide 3-kinase (PI3K). PI3K cascades lie downstream of many cell surface receptor linked signaling pathways and regulate numerous cellular functions.	3.28	2.35	3.9	3.41	1.98
GO:0014068	positive regulation of phosphoinositide 3-kinase cascade	Any process that activates or increases the frequency, rate or extent of signal transduction mediated by the phosphoinositide 3-kinase cascade.	2.62	1.35	2.49	0.35	1.46
GO:0014070	response to organic cyclic substance	A change in state or activity of a cell or an organism (in terms of movement, secretion, enzyme production, gene expression, etc.) as a result of an organic cyclic substance stimulus.	3.55	3.44	5	3.7	2.04
GO:0014075	response to amine stimulus	A change in state or activity of a cell or an organism (in terms of movement, secretion, enzyme production, gene expression, etc.) as a result of an amine stimulus. An amine is a compound formally derived from ammonia by replacing one, two or three hydrogen atoms by hydrocarbyl groups.	2.2	1.28	0.45	2.77	1.46
GO:0014821	phasic smooth muscle contraction	A process whereby force is generated within phasic smooth muscle tissue, resulting in a change in muscle geometry. Force generation involves a chemo-mechanical energy conversion step. The chemo-mechanical energy conversion step is carried out by the actin/myosin complex activity, which generates force through ATP hydrolysis. In the phasic smooth muscle, the muscle contraction occurs without an or…	3.33	0.56	1.66	0.69	0
GO:0014823	response to activity	A change in state or activity of a cell or an organism (in terms of movement, secretion, enzyme production, gene expression, etc.) as a result of an activity stimulus.	2.68	2.25	3.1	1.78	0.99
GO:0014829	vascular smooth muscle contraction	A process, occurring in the vascular tissue, whereby actin/myosin complex activity generates force through ATP hydrolysis resulting in a change in smooth muscle geometry. This process is always coupled to chemo-mechanical energy conversion.	2.74	1.3	1.55	0.36	0
GO:0014896	muscle hypertrophy	The enlargement or overgrowth of all or part of an organ due to an increase in the size of its muscle cells. Physiological hypertrophy is a normal process during development (it stops in cardiac muscle after adolescence) and can also be brought on in response to demand. In athletes cardiac and skeletal muscles undergo hypertrophy stimulated by increasing muscle activity on exercise. Smooth muscle…	2.1	0.75	1.46	1.41	0.35
GO:0014909	smooth muscle cell migration	The orderly movement of smooth muscle cells from one site to another, often during the development of a multicellular organism.	-1.82	-0.35	-0.66	-1.7	-0.65
GO:0014910	regulation of smooth muscle cell migration	Any process that modulates the frequency, rate or extent of smooth muscle cell migration.	-1	-0.53	1.53	-1.88	1.16
GO:0015012	heparan sulfate proteoglycan biosynthetic process	The chemical reactions and pathways resulting in the formation of the heparan sulfate proteoglycan, a glycosaminoglycan with repeat unit consisting of alternating (alpha1->4)-linked hexuronic acid and glucosamine residues; the former are a mixture of sulfated and nonsulfated D-glucuronic acid and L-iduronic acid; the L-iduronic acid is either sulfated or acetylated on its amino group as well as b…	3.7	1.97	-0.74	-1.55	0.04
GO:0015671	oxygen transport	The directed movement of oxygen (O2) into, out of, within or between cells.	0.76	1.48	2.37	1.08	0.78
GO:0015672	monovalent inorganic cation transport	The directed movement of inorganic cations with a valency of one into, out of, within or between cells. Inorganic cations are atoms or small molecules with a positive charge which do not contain carbon in covalent linkage.	2.95	-1.95	0.36	1.51	1.92
GO:0015674	di-, tri-valent inorganic cation transport	The directed movement of inorganic cations with a valency of two or three into, out of, within or between cells. Inorganic cations are atoms or small molecules with a positive charge which do not contain carbon in covalent linkage.	-2.22	1.63	-4.48	-1.42	2.51
GO:0015695	organic cation transport	The directed movement of organic cations into, out of, within or between cells. Organic cations are atoms or small molecules with a positive charge which contain carbon in covalent linkage.	1.26	1.52	-4.56	-2.66	0.7
GO:0015711	organic anion transport	The directed movement of organic anions into, out of, within or between cells. Organic anions are atoms or small molecules with a negative charge which contain carbon in covalent linkage.	2.51	1.27	1.22	1.11	0.63
GO:0015718	monocarboxylic acid transport	The directed movement of monocarboxylic acids into, out of, within or between cells.	2.76	1.21	0.83	2.14	1.72
GO:0015758	glucose transport	The directed movement of the hexose monosaccharide glucose into, out of, within or between cells.	3.2	1.6	2.93	1.9	1.96
GO:0015780	nucleotide-sugar transport	The directed movement of nucleotide-sugars into, out of, within or between cells. Nucleotide-sugars are any nucleotide in which the distal phosphoric residue of a nucleoside 5'-diphosphate is in glycosidic linkage with a monosaccharide or monosaccharide derivative.	-1.43	-1.45	-1.4	-1.37	0
GO:0015804	neutral amino acid transport	The directed movement of neutral amino acids, amino acids with no net charge, into, out of, within or between cells.	0.62	-0.64	-0.48	1.97	0
GO:0015807	L-amino acid transport	The directed movement of L-enantiomer amino acids into, out of, within or between cells.	1.16	0.94	1	0.5	0.99
GO:0015813	L-glutamate transport	The directed movement of L-glutamate, the L enantiomer anion of 2-aminopentanedioic acid, into, out of, within or between cells.	2.91	2.42	5.26	2.91	1.64
GO:0015837	amine transport	The directed movement of amines, including polyamines, organic compounds containing one or more amino groups, into, out of, within or between cells.	5.95	3.86	6.74	4.22	2.46
GO:0015893	drug transport	The directed movement of a drug, a substance used in the diagnosis, treatment or prevention of a disease, into, out of, within or between cells.	1.99	-1.6	-0.84	-0.73	0.62
GO:0015908	fatty acid transport	The directed movement of fatty acids into, out of, within or between cells. Fatty acids are aliphatic monocarboxylic acids liberated from naturally occurring fats and oils by hydrolysis.	2.94	1.29	2.18	0	1.21
GO:0015909	long-chain fatty acid transport	The directed movement of long-chain fatty acids into, out of, within or between cells. A long-chain fatty acid is an aliphatic compound with a terminal carboxyl group and with a chain length greater than C12.	-2.32	-0.54	-0.08	1.39	1.02
GO:0015914	phospholipid transport	The directed movement of phospholipids into, out of, within or between cells. Phospholipids are any lipids containing phosphoric acid as a mono- or diester.	2.85	1.09	2.68	-1.69	-0.91
GO:0015918	sterol transport	The directed movement of sterols into, out of, within or between cells. Sterols are steroids with one or more hydroxyl groups and a hydrocarbon side-chain in the molecule.	-2.65	-1.37	-0.92	3.24	-0.85
GO:0015931	nucleobase, nucleoside, nucleotide and nucleic acid transport	The directed movement of nucleobases, nucleosides, nucleotides and nucleic acids, into, out of, within or between cells.	-2.86	2.62	0.88	1.42	-0.78
GO:0015936	coenzyme A metabolic process	The chemical reactions and pathways involving coenzyme A, 3'-phosphoadenosine-(5')diphospho(4')pantatheine, an acyl carrier in many acylation and acyl-transfer reactions in which the intermediate is a thiol ester.	1.47	0.77	0.75	0.19	0.64
GO:0015980	energy derivation by oxidation of organic compounds		3.04	2.63	1.67	2.29	0.37
GO:0015986	ATP synthesis coupled proton transport	The transport of protons across a membrane to generate an electrochemical gradient (proton-motive force) that powers ATP synthesis.	2.06	-0.56	1.02	0.98	0.28
GO:0015991	ATP hydrolysis coupled proton transport	The transport of protons against an electrochemical gradient, using energy from ATP hydrolysis.	2.08	-2.66	0	-0.92	0
GO:0015992	proton transport	The directed movement of protons (hydrogen ions) into, out of, within or between cells.	1.58	-0.26	-0.59	0.48	0.15
GO:0016032	viral reproduction	The process by which a virus reproduces. Usually, this is by infection of a host cell, replication of the viral genome, and assembly of progeny virus particles. In some cases the viral genetic material may integrate into the host genome and only subsequently, under particular circumstances, 'complete' its life cycle.	3.99	2.59	4.44	-2.8	1.33
GO:0016042	lipid catabolic process	The chemical reactions and pathways resulting in the breakdown of lipids, compounds soluble in an organic solvent but not, or sparingly, in an aqueous solvent.	2.56	0.77	1.06	0.65	1.61
GO:0016043	cellular component organization	A process that is carried out at the cellular level which results in the formation, arrangement of constituent parts, or disassembly of a cellular component.	3.81	2.55	2.2	2.89	2.46
GO:0016044	membrane organization	A process that is carried out at the cellular level which results in the formation, arrangement of constituent parts, or disassembly of a membrane. A membrane is a double layer of lipid molecules that encloses all cells, and, in eukaryotes, many organelles; may be a single or double lipid bilayer; also includes associated proteins.	-3.1	-1.41	-3	1.54	0.98
GO:0016049	cell growth	The process by which a cell irreversibly increases in size over time by accretion and biosynthetic production of matter similar to that already present.	2.99	2.44	2.64	2.01	2.06
GO:0016050	vesicle organization	A process that is carried out at the cellular level which results in the formation, arrangement of constituent parts, or disassembly of a vesicle.	-2.62	-0.72	-0.85	0.74	-1.69
GO:0016051	carbohydrate biosynthetic process	The chemical reactions and pathways resulting in the formation of carbohydrates, any of a group of organic compounds based of the general formula Cx(H2O)y.	0.95	-0.68	1.31	1.1	1.57
GO:0016052	carbohydrate catabolic process	The chemical reactions and pathways resulting in the breakdown of carbohydrates, any of a group of organic compounds based of the general formula Cx(H2O)y.	-2.34	-0.87	0.89	-1.18	1.15
GO:0016055	Wnt receptor signaling pathway	The series of molecular signals initiated by binding of Wnt protein to a frizzled family receptor on the surface of the target cell and ending with a change in cell state.	2.94	1.03	1.89	0.4	0.61
GO:0016064	immunoglobulin mediated immune response	An immune response mediated by immunoglobulins, whether cell-bound or in solution.	1.98	1.29	2.56	0	0.52
GO:0016070	RNA metabolic process	The chemical reactions and pathways involving RNA, ribonucleic acid, one of the two main type of nucleic acid, consisting of a long, unbranched macromolecule formed from ribonucleotides joined in 3',5'-phosphodiester linkage.	1.92	-1.56	1.25	0.95	-1.74
GO:0016071	mRNA metabolic process	The chemical reactions and pathways involving mRNA, messenger RNA, which is responsible for carrying the coded genetic 'message', transcribed from DNA, to sites of protein assembly at the ribosomes.	-1.69	-1.63	-3.67	-2.11	-0.79
GO:0016079	synaptic vesicle exocytosis	Fusion of intracellular membrane-bounded vesicles with the pre-synaptic membrane of the neuronal cell resulting in release of neurotransmitter into the synaptic cleft.	0.2	0	0	-0.76	1.13
GO:0016126	sterol biosynthetic process	The chemical reactions and pathways resulting in the formation of sterols, steroids with one or more hydroxyl groups and a hydrocarbon side-chain in the molecule.	2.82	2.68	3.72	2.79	2.12
GO:0016192	vesicle-mediated transport	The directed movement of substances, either within a vesicle or in the vesicle membrane, into, out of or within a cell.	2.25	-0.67	-1.68	0.54	0.94
GO:0016197	endosome transport	The directed movement of substances into, out of or mediated by an endosome, a membrane-bounded organelle that carries materials newly ingested by endocytosis. It passes many of the materials to lysosomes for degradation.	2.74	0.44	1.87	0.28	0.81
GO:0016202	regulation of striated muscle development	Any process that modulates the frequency, rate or extent of striated muscle development.	2.98	-2.77	1.64	0.67	-1.18
GO:0016254	preassembly of GPI anchor in ER membrane	The stepwise addition of the components of the GPI anchor on to phosphatidylinositol lipids in the endoplasmic reticulum membrane.	0.81	0.2	-0.46	1.39	0
GO:0016255	attachment of GPI anchor to protein	A transamidation reaction that results in the cleavage of the polypeptide chain and the concomitant transfer of the GPI anchor to the newly formed carboxy-terminal amino acid of the anchored protein. The cleaved C-terminal contains the C-terminal GPI signal sequence of the newly synthesized polypeptide chain.	-2.76	-2.07	-3.21	0	0
GO:0016265	death	A permanent cessation of all vital functions: the end of life; can be applied to a whole organism or to a part of an organism.	2.04	1.33	-2.72	-0.6	0.04
GO:0016310	phosphorylation	The process of introducing a phosphate group into a molecule, usually with the formation of a phosphoric ester, a phosphoric anhydride or a phosphoric amide.	3.5	1.79	2.65	2.96	-1.46
GO:0016311	dephosphorylation	The process of removing one or more phosphoric (ester or anhydride) residues from a molecule.	2.68	1.39	2.33	0.75	1.53
GO:0016331	morphogenesis of embryonic epithelium	The process by which the anatomical structures of embryonic epithelia are generated and organized. Morphogenesis pertains to the creation of form.	-3.3	-2	-3.89	2.46	1.09
GO:0016337	cell-cell adhesion	The attachment of one cell to another cell via adhesion molecules.	3.15	3.06	4.47	1.98	2.16
GO:0016338	calcium-independent cell-cell adhesion	The attachment of one cell to another cell via adhesion molecules that do not require the presence of calcium for the interaction.	4.2	3.57	4.62	-1.95	2.8
GO:0016339	calcium-dependent cell-cell adhesion	The attachment of one cell to another cell via adhesion molecules that require the presence of calcium for the interaction.	3.19	1.1	2.26	1.54	1.77
GO:0016358	dendrite development	The process whose specific outcome is the progression of the dendrite over time, from its formation to the mature structure. A dendrite is a freely branching protoplasmic process of a nerve cell.	-3.68	3.74	4.12	2.85	2.73
GO:0016446	somatic hypermutation of immunoglobulin genes	Mutations occurring somatically that result in amino acid changes in the rearranged V regions of immunoglobulins.	1.7	0	1.77	-0.91	0.42
GO:0016458	gene silencing	Any mechanism, at the level of transcription or post-transcription, causing long-term gene inactivation.	1.02	0	1.16	0.76	-0.91
GO:0016477	cell migration	The orderly movement of cells from one site to another, often during the development of a multicellular organism or multicellular structure.	2.71	1.78	3.55	1.98	1.64
GO:0016481	negative regulation of transcription	Any process that stops, prevents or reduces the frequency, rate or extent of transcription.	2.17	0.44	0.79	0.25	0.95
GO:0016485	protein processing	The posttranslational modification of a protein, particularly secretory proteins and proteins targeted for membranes or specific cellular locations.	3.99	0.8	1.94	2	1.43
GO:0016486	peptide hormone processing	The generation of a mature peptide hormone by posttranslational processing of a prohormone.	2.99	1.35	0.54	1.86	0
GO:0016525	negative regulation of angiogenesis	Any process that stops, prevents or reduces the frequency, rate or extent of angiogenesis.	2.68	0.96	0.8	3.16	0.84
GO:0016558	protein import into peroxisome matrix	The import of proteins into the peroxisomal matrix. A peroxisome targeting signal (PTS) binds to a soluble receptor protein in the cytosol, and the resulting complex then binds to a receptor protein in the peroxisome membrane and is imported.	-3.5	-2.27	-3.17	-2.21	-0.95
GO:0016567	protein ubiquitination	The process by which one or more ubiquitin moieties are added to a protein.	-1.56	-0.21	-0.62	0.05	-0.74
GO:0016568	chromatin modification	The alteration of DNA or protein in chromatin, which may result in changing the chromatin structure.	-1.96	0	0.72	0.81	-1.2
GO:0016570	histone modification	The covalent alteration of one or more amino acid residues within a histone protein.	-0.91	0	-0.22	1.31	0
GO:0016571	histone methylation	The modification of histones by addition of methyl groups.	-3.75	-2.71	3.44	2.71	1.19
GO:0016573	histone acetylation	The modification of histones by addition of acetyl groups.	3.07	0.76	1.01	0.38	0
GO:0016574	histone ubiquitination	The modification of histones by addition of ubiquitin groups.	-2.56	-0.57	-0.81	-2.79	0.28
GO:0016575	histone deacetylation	The modification of histones by removal of acetyl groups.	-2.23	-0.04	0	-0.26	-0.36
GO:0016577	histone demethylation	The modification of histones by removal of methyl groups.	-1.93	-1.79	0	-1.91	-0.3
GO:0016601	Rac protein signal transduction	A series of molecular signals within the cell that are mediated by a member of the Rac family of proteins switching to a GTP-bound active state.	2.66	2.26	3.53	2.6	0.02
GO:0016925	protein sumoylation	The process by which a SUMO protein (small ubiquitin-related modifier) is conjugated to a target protein via an isopeptide bond between the carboxyl terminus of SUMO with an epsilon-amino group of a lysine residue of the target protein.	-2.26	-0.92	-3.3	-1.92	-1.69
GO:0017015	regulation of transforming growth factor beta receptor signaling pathway	Any process that modulates the frequency, rate or extent of activity of any TGF-beta receptor signaling pathway.	3.95	-3.6	4.13	3.01	3.06
GO:0017145	stem cell division	The self-renewing division of a stem cell. A stem cell is an undifferentiated cell, in the embryo or adult, that can undergo unlimited division and give rise to one or several different cell types.	-2.57	-1.27	-1.38	-1.09	0
GO:0017148	negative regulation of translation	Any process that stops, prevents or reduces the frequency, rate or extent of the chemical reactions and pathways resulting in the formation of proteins by the translation of mRNA.	-2.51	-2.48	-1.55	-1.64	2.62
GO:0017156	calcium ion-dependent exocytosis	The release of intracellular molecules (e.g. hormones, matrix proteins) contained within a membrane-bounded vesicle by fusion of the vesicle with the plasma membrane of a cell, requiring the presence of calcium ions.	-2.35	-1.07	-2.63	-1.12	-0.84
GO:0017157	regulation of exocytosis	Any process that modulates the frequency, rate or extent of exocytosis.	-1.72	2.5	3.26	2.06	0
GO:0017158	regulation of calcium ion-dependent exocytosis	Any process that modulates the frequency, rate or extent of calcium ion-dependent exocytosis.	0.73	0.87	-1.2	1.72	1.51
GO:0018105	peptidyl-serine phosphorylation	The posttranslational phosphorylation of peptidyl-serine to form peptidyl-O-phospho-L-serine.	5.01	-3.84	5.64	3.81	0.73
GO:0018107	peptidyl-threonine phosphorylation	The posttranslational phosphorylation of peptidyl-threonine to form peptidyl-O-phospho-L-threonine.	5.17	-2.88	-3.39	1.81	1.28
GO:0018108	peptidyl-tyrosine phosphorylation	The posttranslational phosphorylation of peptidyl-tyrosine to form peptidyl-O4'-phospho-L-tyrosine.	-2.24	-1.67	-2.57	-1.25	-1.19
GO:0018149	peptide cross-linking	The formation of a covalent cross-link between or within protein chains.	4.05	1.73	2.82	1.29	0.76
GO:0018193	peptidyl-amino acid modification	The alteration of an amino acid residue in a peptide.	2.43	1.05	1.18	0.73	0.38
GO:0018202	peptidyl-histidine modification	The modification of peptidyl-histidine.	2.5	-0.38	0.27	0.29	-0.35
GO:0018205	peptidyl-lysine modification	The modification of peptidyl-lysine.	4.1	1.04	-0.61	0.32	0.8
GO:0018209	peptidyl-serine modification	The modification of peptidyl-serine.	3.78	1.61	2.55	2.31	-1.84
GO:0018279	protein amino acid N-linked glycosylation via asparagine	The posttranslational glycosylation of protein via the N4 atom of peptidyl-asparagine forming N4-glycosyl-L-asparagine; the most common form is N-acetylglucosaminyl asparagine; N-acetylgalactosaminyl asparagine also occurs; this modification typically occurs in extracellular peptides with an N-X-(ST) motif. Partial modification has been observed to occur with cysteine, rather than serine or threo…	3.12	2.21	3.38	2.41	-1.36
GO:0018298	protein-chromophore linkage	The covalent or noncovalent linking of a chromophore to a protein.	-2.15	-0.67	1.84	1.29	0
GO:0018342	protein prenylation	The enzymatic addition of prenyl moieties to proteins as a posttranslational modification; geranyl, farnesyl, or geranylgeranyl groups may be added.	-0.85	-1.55	-0.95	-0.32	0
GO:0018346	protein amino acid prenylation	The covalent attachment of a prenyl moiety to a protein amino acid.	-1.78	-1.63	-0.94	-0.72	-0.03
GO:0019047	provirus integration	The molecular events that lead to the integration of a viral genome into the host genome.	3.18	2.13	1.61	1.56	-2.31
GO:0019048	virus-host interaction	Interactions, directly with the host cell macromolecular machinery, to allow virus replication.	2.14	-1.66	-1.31	1.55	0.26
GO:0019059	initiation of viral infection	The set of processes involved in the start of virus infection of cells.	-3.9	2.55	1.97	-2.19	-2.26
GO:0019079	viral genome replication	Any process involved directly in viral genome replication, including viral nucleotide metabolism.	2.98	3.39	-4.49	-2.06	-1.84
GO:0019083	viral transcription	The mechanisms involved in viral gene transcription, especially referring to those with temporal properties unique to viral transcription.	1.8	1.11	1.36	0	0.43
GO:0019216	regulation of lipid metabolic process	Any process that modulates the frequency, rate or extent of the chemical reactions and pathways involving lipids.	-1.88	1.23	-0.71	-2.02	0.87
GO:0019217	regulation of fatty acid metabolic process	Any process that modulates the frequency, rate or extent of the chemical reactions and pathways involving fatty acids.	1.54	1.86	1.66	1.42	0
GO:0019218	regulation of steroid metabolic process	Any process that modulates the frequency, rate or extent of the chemical reactions and pathways involving steroids.	2.02	-1.35	-2.01	-0.79	2.15
GO:0019220	regulation of phosphate metabolic process	Any process that modulates the frequency, rate or extent of the chemical reactions and pathways involving phosphates.	4.05	2.75	3.14	1.33	0
GO:0019221	cytokine-mediated signaling pathway	Any series of molecular signals generated as a consequence of a cytokine or chemokine binding to a cell surface receptor.	2.98	1.48	1.63	1.03	-0.48
GO:0019222	regulation of metabolic process	Any process that modulates the frequency, rate or extent of the chemical reactions and pathways within a cell or an organism.	3.23	-1.93	-1.69	-1.69	0
GO:0019226	transmission of nerve impulse	The sequential electrochemical polarization and depolarization that travels across the membrane of a nerve cell (neuron) in response to stimulation.	-1.08	1.97	2.27	2.78	0.58
GO:0019229	regulation of vasoconstriction	Any process that modulates the frequency, rate or extent of reductions in the diameter of blood vessels.	1.96	0.25	1.74	2.48	0.96
GO:0019233	sensory perception of pain	The series of events required for an organism to receive a painful stimulus, convert it to a molecular signal, and recognize and characterize the signal. Pain is medically defined as the physical sensation of discomfort or distress caused by injury or illness, so can hence be described as a harmful stimulus which signals current (or impending) tissue damage. Pain may come from extremes of tempera…	2.04	0.89	3.56	2.1	0.65
GO:0019319	hexose biosynthetic process	The chemical reactions and pathways resulting in the formation of hexose, any monosaccharide with a chain of six carbon atoms in the molecule.	3.28	1.93	4.02	1.14	-0.79
GO:0019321	pentose metabolic process	The chemical reactions and pathways involving a pentose, any monosaccharide with a chain of five carbon atoms in the molecule.	2.52	1.9	2.87	2.46	1.87
GO:0019363	pyridine nucleotide biosynthetic process	The chemical reactions and pathways resulting in the formation of a pyridine nucleotide, a nucleotide characterized by a pyridine derivative as a nitrogen base.	2.47	2.68	3.45	2.85	2.76
GO:0019370	leukotriene biosynthetic process	The chemical reactions and pathways resulting in the formation of leukotriene, a pharmacologically active substance derived from a polyunsaturated fatty acid, such as arachidonic acid.	-3.64	-2.19	-1.98	-1.02	-2.47
GO:0019395	fatty acid oxidation	The removal of one or more electrons from a fatty acid, with or without the concomitant removal of a proton or protons, by reaction with an electron-accepting substance, by addition of oxygen or by removal of hydrogen.	1.31	-0.76	-0.99	0	0
GO:0019430	removal of superoxide radicals	Any process involved in removing superoxide radicals (O2-) from a cell or organism, e.g. by conversion to dioxygen (O2) and hydrogen peroxide (H2O2).	-2.81	-1.3	-1.21	-0.76	-0.18
GO:0019433	triacylglycerol catabolic process	The chemical reactions and pathways resulting in the breakdown of triacylglycerol, any triester of glycerol.	0.85	0.19	2.71	1.07	0.75
GO:0019438	aromatic compound biosynthetic process	The chemical reactions and pathways resulting in the formation of aromatic compounds, any substance containing an aromatic carbon ring.	-1.21	1.87	1.85	2.79	2.89
GO:0019439	aromatic compound catabolic process	The chemical reactions and pathways resulting in the breakdown of aromatic compounds, any substance containing an aromatic carbon ring.	2.45	0.27	3.73	0	0
GO:0019538	protein metabolic process	The chemical reactions and pathways involving a specific protein, rather than of proteins in general. Includes protein modification.	1.04	0.56	0	0.5	1.09
GO:0019674	NAD metabolic process	The chemical reactions and pathways involving nicotinamide adenine dinucleotide (NAD), a coenzyme present in most living cells and derived from the B vitamin nicotinic acid.	2	2.43	1.88	2.92	0.98
GO:0019722	calcium-mediated signaling	A series of molecular signals in which a cell uses calcium ions to convert an extracellular signal into a response.	2.4	0.73	1.26	0	-0.37
GO:0019724	B cell mediated immunity	Any process involved with the carrying out of an immune response by a B cell, through, for instance, the production of antibodies or cytokines, or antigen presentation to T cells.	3.37	2.55	4.47	-3.41	0.55
GO:0019725	cellular homeostasis	Any process involved in the maintenance of an internal equilibrium at the level of the cell.	3.29	1.86	4.53	2.12	0.5
GO:0019748	secondary metabolic process	The chemical reactions and pathways resulting in many of the chemical changes of compounds that are not necessarily required for growth and maintenance of cells, and are often unique to a taxon. In multicellular organisms secondary metabolism is generally carried out in specific cell types, and may be useful for the organism as a whole. In unicellular organisms, secondary metabolism is often used…	3.08	2.94	3.6	1.96	0.39
GO:0019752	carboxylic acid metabolic process	The chemical reactions and pathways involving carboxylic acids, any organic acid containing one or more carboxyl (COOH) groups or anions (COO-).	2.67	-0.49	1.24	-0.96	0.96
GO:0019827	stem cell maintenance	The process by which an organism retains a population of stem cells, preventing the commitment of all stem cell progeny to a differentiated cell fate.	-3.21	-2.01	-1.2	-1.96	-0.53
GO:0019835	cytolysis	The rupture of cell membranes and the loss of cytoplasm.	4.29	3.8	-4.09	-1.99	-2.81
GO:0019882	antigen processing and presentation	The process by which an antigen-presenting cell expresses antigen (peptide or lipid) on its cell surface in association with an MHC protein complex.	2.98	3.65	4.19	1.71	1.67
GO:0019883	antigen processing and presentation of endogenous antigen	The process by which an antigen-presenting cell expresses antigen (peptide or lipid) of endogenous origin on its cell surface in association with an MHC protein complex.	1.78	1.7	2.48	1.72	0.67
GO:0019884	antigen processing and presentation of exogenous antigen	The process by which an antigen-presenting cell expresses antigen (peptide or lipid) of exogenous origin on its cell surface in association with an MHC protein complex.	2.04	2.07	2.45	1.13	1.28
GO:0019886	antigen processing and presentation of exogenous peptide antigen via MHC class II	The process by which an antigen-presenting cell expresses a peptide antigen of exogenous origin on its cell surface in association with an MHC class II protein complex. The peptide antigen is typically, but not always, processed from a whole protein.	1.59	1.04	2.01	0	0
GO:0019915	sequestering of lipid	The accumulation and maintenance in cells or tissues of lipids, compounds soluble in organic solvents but insoluble or sparingly soluble in aqueous solvents. Lipid reserves can be accumulated during early developmental stages for mobilization and utilization at later stages of development.	-2.41	-0.71	-1.46	-3.13	0.85
GO:0019932	second-messenger-mediated signaling	A series of molecular signals in which an ion or small molecule is formed or released into the cytosol, thereby helping relay the signal within the cell.	-3.22	3.49	5.34	3.15	3.49
GO:0019933	cAMP-mediated signaling	A series of molecular signals in which a cell uses cyclic AMP to convert an extracellular signal into a response.	-1.47	-3.52	4.08	3.55	0.96
GO:0019953	sexual reproduction	The regular alternation, in the life cycle of haplontic, diplontic and diplohaplontic organisms, of meiosis and fertilization which provides for the production offspring. In diplontic organisms there is a life cycle in which the products of meiosis behave directly as gametes, fusing to form a zygote from which the diploid, or sexually reproductive polyploid, adult organism will develop. In diploh…	1.42	0.72	1.43	0.03	1.16
GO:0020027	hemoglobin metabolic process	The chemical reactions and pathways involving hemoglobin, including its uptake and utilization.	3.94	2.41	3.44	1.77	0.31
GO:0021510	spinal cord development	The process whose specific outcome is the progression of the spinal cord over time, from its formation to the mature structure. The spinal cord primarily conducts sensory and motor nerve impulses between the brain and the peripheral nervous tissues.	2.24	1.32	3.14	-3.06	1.28
GO:0021515	cell differentiation in spinal cord	The process whereby relatively unspecialized cells acquire specialized structural and/or functional features that characterize the cells of the spinal cord. Differentiation includes the processes involved in commitment of a cell to a specific fate.	-0.87	2.03	2.56	-1.36	-1.34
GO:0021533	cell differentiation in hindbrain	The process whereby relatively unspecialized cells acquire specialized structural and/or functional features that characterize the mature cells of the hindbrain. Differentiation includes the processes involved in commitment of a cell to a specific fate.	1.13	-0.25	-0.53	-0.21	-1.68
GO:0021537	telencephalon development	The process whose specific outcome is the progression of the telencephalon over time, from its formation to the mature structure. The telencephalon is the paired anteriolateral division of the prosencephalon plus the lamina terminalis from which the olfactory lobes, cerebral cortex, and subcortical nuclei are derived.	-2.33	-3.46	3.49	3.66	1.39
GO:0021545	cranial nerve development	The process whose specific outcome is the progression of the cranial nerves over time, from its formation to the mature structure. The cranial nerves are composed of twelve pairs of nerves that emanate from the nervous tissue of the hindbrain. These nerves are sensory, motor, or mixed in nature, and provide the motor and general sensory innervation of the head, neck and viscera. They mediate visi…	-1.33	0	-1.47	0.69	0.47
GO:0021549	cerebellum development	The process whose specific outcome is the progression of the cerebellum over time, from its formation to the mature structure. The cerebellum is the portion of the brain in the back of the head between the cerebrum and the pons. In mice, the cerebellum controls balance for walking and standing, modulates the force and range of movement and is involved in the learning of motor skills.	2.1	1.45	2.26	2.78	0
GO:0021602	cranial nerve morphogenesis	The process by which the anatomical structure of the cranial nerves are generated and organized. Morphogenesis pertains to the creation of form. The cranial nerves are composed of twelve pairs of nerves that emanate from the nervous tissue of the hindbrain. These nerves are sensory, motor, or mixed in nature, and provide the motor and general sensory innervation of the head, neck and viscera. The…	0.58	0	-2.34	0.69	0.44
GO:0021695	cerebellar cortex development	The process whose specific outcome is the progression of the cerebellar cortex over time, from its formation to the mature structure. The cerebellar cortex is a thin mantle of gray matter that covers the surface of each cerebral hemisphere. It has a characteristic morphology with convolutions (gyri) and crevices (sulci) that have specific functions. Six layers of nerve cells and the nerve pathway…	-1.45	-1.11	-1.04	2.72	-1.85
GO:0021696	cerebellar cortex morphogenesis	The process by which the anatomical structure of the cranial nerves are generated and organized. Morphogenesis pertains to the creation of form. The cerebellar cortex is a thin mantle of gray matter that covers the surface of each cerebral hemisphere. It has a characteristic morphology with convolutions (gyri) and crevices (sulci) that have specific functions. Six layers of nerve cells and the ne…	1.6	-1.57	-1.35	-0.95	-2.25
GO:0021697	cerebellar cortex formation	The process that gives rise to the cerebellar cortex. This process pertains to the initial formation of a structure from unspecified parts. The cerebellar cortex is a thin mantle of gray matter that covers the surface of each cerebral hemisphere. It has a characteristic morphology with convolutions (gyri) and crevices (sulci) that have specific functions. Six layers of nerve cells and the nerve p…	0.56	-1.07	-0.87	-1.28	-1.83
GO:0021700	developmental maturation	A developmental process, independent of morphogenetic (shape) change, that is required for an anatomical structure, cell or cellular component to attain its fully functional state.	-2.2	3.14	3.89	3.68	1.48
GO:0021756	striatum development	The progression of the striatum over time from its initial formation until its mature state. The striatum is a large cluster of dopaminergic nerve cells, consisting of the caudate nucleus and the putamen, that controls movement, balance, and walking.	1.91	-0.99	1.5	0.33	0.98
GO:0021766	hippocampus development	The progression of the hippocampus over time from its initial formation until its mature state.	3.09	1.59	-1.69	3.04	1.45
GO:0021782	glial cell development	The process aimed at the progression of a glial cell over time, from initial commitment of the cell to a specific fate, to the fully functional differentiated cell.	3.32	3.56	4.62	4.95	0.91
GO:0021795	cerebral cortex cell migration	The orderly movement of cells from one site to another in the cerebral cortex.	-1.57	-2.11	-3.51	-2.84	1.41
GO:0021799	cerebral cortex radially oriented cell migration	The migration of cells in the developing cerebral cortex in which cells move from the ventricular and/or subventricular zone toward the surface of the brain.	-0.67	-1.28	-0.42	2.73	0
GO:0021843	substrate-independent telencephalic tangential interneuron migration	The directional movement of tangentially migrating interneurons that are not guided by attaching to extracellular substrates.	-1.07	1.42	3.34	0	0.32
GO:0021846	cell proliferation in forebrain	The creation of greater cell numbers in the forebrain due to cell division of progenitor cells.	-1.97	0.98	1.93	0	0.7
GO:0021871	forebrain regionalization	The regionalization process resulting in the creation of areas within the forebrain that will direct the behavior of cell migration in differentiation as the forebrain develops.	-0.66	0.25	-0.56	-1.02	0.58
GO:0021879	forebrain neuron differentiation	The process whereby a relatively unspecialized cell acquires specialized features of a neuron that will reside in the forebrain.	1.4	-0.72	-0.17	-2.37	2.13
GO:0021892	cerebral cortex GABAergic interneuron differentiation	The process whereby a relatively unspecialized cell acquires specialized features of a GABAergic interneuron residing in the cerebral cortex.	-0.49	-1.11	-2.56	0	0.47
GO:0021904	dorsoventral neural tube patterning	The process by which the neural tube is regionalized in the dorsoventral axis.	2.35	0	-1.83	-2.59	1.25
GO:0021915	neural tube development	The process whose specific outcome is the progression of the neural tube over time, from its formation to the mature structure. The mature structure of the neural tube exists when the tube has been segmented into the forebrain, midbrain, hindbrain and spinal cord regions. In addition neural crest has budded away from the epithelium.	-2.78	-0.93	-1.1	-2.73	1.54
GO:0021952	central nervous system projection neuron axonogenesis	Generation of a long process of a CNS neuron, that carries efferent (outgoing) action potentials from the cell body towards target cells in a different central nervous system region.	0	0	-1.55	0	0
GO:0021954	central nervous system neuron development	The process whose specific outcome is the progression of a neuron whose cell body is located in the central nervous system, from initial commitment of the cell to a neuronal fate, to the fully functional differentiated neuron.	3.05	-2.09	-2.91	-2.7	-2.08
GO:0021983	pituitary gland development	The progression of the pituitary gland over time from its initial formation until its mature state. The pituitary gland is an endocrine gland that secretes hormones that regulate many other glands.	0.99	-2.24	2.29	2.63	1.2
GO:0021984	adenohypophysis development	The progression of the adenohypophysis over time from its initial formation until its mature state. The adenohypophysis is the anterior part of the pituitary. It secretes a variety of hormones and its function is regulated by the hypothalamus.	0.06	1.15	0	2.14	1.74
GO:0021987	cerebral cortex development	The progression of the cerebral cortex over time from its initial formation until its mature state. The cerebral cortex is the outer layered region of the telencephalon.	-3.1	-0.9	-1.3	-3.42	1.23
GO:0022008	neurogenesis	Generation of cells within the nervous system.	-2.06	-1.7	-3.29	-0.48	0.87
GO:0022402	cell cycle process	A cellular process that is involved in the progression of biochemical and morphological phases and events that occur in a cell during successive cell replication or nuclear replication events.	1.46	-0.42	-0.87	-0.51	1.95
GO:0022403	cell cycle phase	A cell cycle process comprising the steps by which a cell progresses through one of the biochemical and morphological phases and events that occur during successive cell replication or nuclear replication events.	4.2	2.56	-2.47	-2.78	3.75
GO:0022407	regulation of cell-cell adhesion	Any process that modulates the frequency, rate or extent of attachment of a cell to another cell.	2.3	0.54	2	2.08	0
GO:0022409	positive regulation of cell-cell adhesion	Any process that activates or increases the rate or extent of cell adhesion to another cell.	-2.79	-1.92	-2.61	1.4	-0.58
GO:0022414	reproductive process	A biological process that directly contributes to the process of producing new individuals by one or two organisms. The new individuals inherit some proportion of their genetic material from the parent or parents.	-3.27	-2.64	-3.55	-2.06	2.25
GO:0022415	viral reproductive process	A reproductive process involved in viral reproduction. Usually, this is by infection of a host cell, replication of the viral genome, and assembly of progeny virus particles. In some cases the viral genetic material may integrate into the host genome and only subsequently, under particular circumstances, 'complete' its life cycle.	-2.51	-1.56	4.07	-0.41	1.01
GO:0022600	digestive system process	A physical, chemical, or biochemical process carried out by living organisms to break down ingested nutrients into components that may be easily absorbed and directed into metabolism.	2.85	2.02	1.68	1.24	0.55
GO:0022602	ovulation cycle process	A process involved in the sexual cycle seen in female mammals, with physiologic changes in the endometrium that recur at regular intervals during the reproductive years.	2.69	1.81	2.62	2.17	0.31
GO:0022603	regulation of anatomical structure morphogenesis	Any process that modulates the frequency, rate or extent of anatomical structure morphogenesis.	3.82	2.55	3	2.43	1.18
GO:0022607	cellular component assembly	A cellular process that results in the assembly of a part of the cell.	2.88	1.91	1.85	3.04	3.64
GO:0022618	ribonucleoprotein complex assembly	The aggregation, arrangement and bonding together of proteins and RNA molecules to form a ribonucleoprotein complex.	-1.73	-0.34	-1.84	0	-0.79
GO:0022900	electron transport chain	A process whereby a series of electron carriers operate together to transfer electrons from donors to any of several different terminal electron acceptors to generate a transmembrane electrochemical gradient.	1.33	0.18	0.24	0	0.29
GO:0022904	respiratory electron transport chain	A process whereby a series of electron carriers operate together to transfer electrons from donors such as NADH and FADH2 to any of several different terminal electron acceptors to generate a transmembrane electrochemical gradient.	3.16	2.72	4.37	0.42	0.74
GO:0030001	metal ion transport	The directed movement of metal ions, any metal ion with an electric charge, into, out of, within or between cells.	2.72	2.53	3.23	1.97	1.23
GO:0030002	cellular anion homeostasis	The regulation of the levels, transport, and metabolism of anions within a cell or between a cell and its external environment.	-2.17	1.56	3.18	3.28	-0.89
GO:0030003	cellular cation homeostasis	The regulation of the levels, transport, and metabolism of cations within a cell or between a cell and its external environment.	0.93	0.01	1.57	0.75	0.76
GO:0030010	establishment of cell polarity	The specification and formation of anisotropic intracellular organization or cell growth patterns.	1.72	0.58	2.02	0.69	1
GO:0030030	cell projection organization	A process that is carried out at the cellular level which results in the formation, arrangement of constituent parts, or disassembly of a prolongation or process extending from a cell, e.g. a flagellum or axon.	4.46	1.36	2.71	2.45	1.25
GO:0030031	cell projection assembly	Formation of a prolongation or process extending from a cell, e.g. a flagellum or axon.	3.51	1.46	2.81	3.28	2.48
GO:0030032	lamellipodium assembly	Formation of a lamellipodium, a thin sheetlike extension of the surface of a migrating cell.	-2.82	-2.07	-1.39	-0.44	1.35
GO:0030036	actin cytoskeleton organization	A process that is carried out at the cellular level which results in the formation, arrangement of constituent parts, or disassembly of cytoskeletal structures comprising actin filaments and their associated proteins.	3.51	-0.97	1.33	1.05	1.15
GO:0030041	actin filament polymerization	Assembly of actin filaments by the addition of actin monomers to a filament.	-2.32	-1.49	-1.11	-2.15	-1.4
GO:0030048	actin filament-based movement	Movement of organelles or other particles along actin filaments, or sliding of actin filaments past each other, mediated by motor proteins.	-4.2	2.76	2.24	1.92	1.15
GO:0030049	muscle filament sliding	The sliding of actin thin filaments and myosin thick filaments past each other in muscle contraction. This involves a process of interaction of myosin located on a thick filament with actin located on a thin filament. During this process ATP is split and forces are generated.	2.56	1.45	0.84	1.17	0.11
GO:0030071	regulation of mitotic metaphase/anaphase transition	Any process that modulates the frequency, rate or extent of the onset of anaphase (chromosome movement) in the mitotic cell cycle.	1.75	-0.33	-2.02	-0.16	-0.27
GO:0030073	insulin secretion	The regulated release of proinsulin from secretory granules (B granules) in the B cells of the pancreas; accompanied by cleavage of proinsulin to form mature insulin.	2.25	1.29	1.93	2	0.54
GO:0030097	hemopoiesis	The process whose specific outcome is the progression of the myeloid and lymphoid derived organ/tissue systems of the blood and other parts of the body over time, from formation to the mature structure. The site of hemopoiesis is variable during development, but occurs primarily in bone marrow or kidney in many adult vertebrates.	2.55	0.72	2.74	0.63	1.26
GO:0030098	lymphocyte differentiation	The process whereby a relatively unspecialized precursor cell acquires specialized features of B cells, T cells, or natural killer cells.	1.6	-1.04	2.32	-0.84	1.87
GO:0030099	myeloid cell differentiation	The process whereby a relatively unspecialized myeloid precursor cell acquires the specialized features of any cell of the myeloid leukocyte, megakaryocyte, thrombocyte, or erythrocyte lineages.	2.24	-0.8	-1.27	-0.72	1.28
GO:0030100	regulation of endocytosis	Any process that modulates the frequency, rate or extent of endocytosis.	1.81	1.09	2.32	2.94	-2.13
GO:0030101	natural killer cell activation	The change in morphology and behavior of a natural killer cell in response to a cytokine, chemokine, cellular ligand, or soluble factor.	2.36	1.49	1.11	0.02	0
GO:0030104	water homeostasis	Any process involved in the maintenance of an internal equilibrium of water within an organism or cell.	-2.11	1.42	0	-1	0.55
GO:0030111	regulation of Wnt receptor signaling pathway	Any process that modulates the frequency, rate or extent of the activity of the Wnt receptor mediated signal transduction pathway.	3.61	-3.72	-4.08	-2.54	1.44
GO:0030146	diuresis	The process of renal water excretion.	1.27	1.73	0.95	2.5	1.11
GO:0030147	natriuresis	The process of renal sodium excretion.	1.52	1.39	1.21	1.44	0.72
GO:0030148	sphingolipid biosynthetic process	The chemical reactions and pathways resulting in the formation of sphingolipids, any of a class of lipids containing the long-chain amine diol sphingosine or a closely related base (a sphingoid).	2.06	1.38	-1.64	1.38	0.51
GO:0030149	sphingolipid catabolic process	The chemical reactions and pathways resulting in the breakdown of sphingolipids, any of a class of lipids containing the long-chain amine diol sphingosine or a closely related base (a sphingoid).	-2.42	-0.75	0	-0.7	0
GO:0030155	regulation of cell adhesion	Any process that modulates the frequency, rate or extent of attachment of a cell to another cell or to the extracellular matrix.	2.35	2.29	4.67	1.97	1.31
GO:0030162	regulation of proteolysis	Any process that modulates the frequency, rate or extent of the hydrolysis of a peptide bond or bonds within a protein.	2.38	-1.58	2.28	2.06	-2.03
GO:0030163	protein catabolic process	The chemical reactions and pathways resulting in the breakdown of a protein by the destruction of the native, active configuration, with or without the hydrolysis of peptide bonds.	-2.01	0.74	0.98	0.1	0.58
GO:0030166	proteoglycan biosynthetic process	The chemical reactions and pathways resulting in the formation of proteoglycans, any glycoprotein in which the carbohydrate units are glycosaminoglycans.	3.36	1.9	2.47	4.47	1.62
GO:0030168	platelet activation	A series of progressive, overlapping events triggered by exposure of the platelets to subendothelial tissue. These events include shape change, adhesiveness, aggregation, and release reactions. When carried through to completion, these events lead to the formation of a stable hemostatic plug.	3.32	-1.84	4.53	1.85	2.72
GO:0030174	regulation of DNA replication initiation	Any process that modulates the frequency, rate or extent of initiation of DNA replication; the process by which DNA becomes competent to replicate. In eukaryotes, replication competence is established in early G1 and lost during the ensuing S phase.	-1.1	1.13	-0.36	-0.28	-1.56
GO:0030178	negative regulation of Wnt receptor signaling pathway	Any process that stops, prevents or reduces the frequency, rate or extent of Wnt receptor signaling pathway activity.	2.82	1.99	2.97	1.33	0.97
GO:0030182	neuron differentiation	The process whereby a relatively unspecialized cell acquires specialized features of a neuron.	2.66	-1.75	-2.02	2.9	1.56
GO:0030183	B cell differentiation	The process whereby a precursor cell type acquires the specialized features of a B cell.	2.87	3.15	4.44	-1.58	-1.15
GO:0030193	regulation of blood coagulation	Any process that modulates the frequency, rate or extent of blood coagulation.	3.02	3.69	5.83	4.58	3.41
GO:0030194	positive regulation of blood coagulation	Any process that activates or increases the frequency, rate or extent of blood coagulation.	-0.17	0	1.42	0.2	0.37
GO:0030195	negative regulation of blood coagulation	Any process that stops, prevents or reduces the frequency, rate or extent of blood coagulation.	1.78	1.16	3.28	2.28	1.42
GO:0030198	extracellular matrix organization	A process that is carried out at the cellular level which results in the formation, arrangement of constituent parts, or disassembly of an extracellular matrix.	2.53	1.17	1.63	1	1.96
GO:0030199	collagen fibril organization	Any process that determines the size and arrangement of collagen fibrils within an extracellular matrix.	2.88	1.54	1.55	2.86	2.18
GO:0030201	heparan sulfate proteoglycan metabolic process	The chemical reactions and pathways involving any proteoglycan containing heparan sulfate, any member of a group of glycosaminoglycans that have repeat units consisting of alternating alpha1->4 linked hexuronic acid and glucosamine residues, the former being a mixture of sulfated and nonsulfated D-glucuronic and L-iduronic acids, and the latter being either sulfated or acetylated on its amino gro…	3.77	3.36	2.71	1.97	0.02
GO:0030203	glycosaminoglycan metabolic process	The chemical reactions and pathways involving glycosaminoglycans, any one of a group of polysaccharides that contain amino sugars. Formerly known as mucopolysaccharides, they include hyaluronic acid and chondroitin, which provide lubrication in joints and form part of the matrix of cartilage. The three-dimensional structure of these molecules enables them to trap water, which forms a gel and give…	2.47	1.02	2.92	0.94	0.42
GO:0030206	chondroitin sulfate biosynthetic process	The chemical reactions and pathways resulting in the formation of chondroitin sulfate, any member of a group of 10-60 kDa glycosaminoglycans, widely distributed in cartilage and other mammalian connective tissues, the repeat units of which consist of beta-(1,4)-linked D-glucuronyl beta-(1,3)-N-acetyl-D-galactosamine sulfate.	1.07	-0.59	-0.93	0	0
GO:0030212	hyaluronan metabolic process	The chemical reactions and pathways involving hyaluronan, the naturally occurring anionic form of hyaluronic acid, any member of a group of glycosaminoglycans, the repeat units of which consist of beta-1,4 linked D-glucuronyl-beta-(1,3)-N-acetyl-D-glucosamine.	2.52	1.1	-1.77	-2.46	-1.37
GO:0030216	keratinocyte differentiation	The process whereby a relatively unspecialized cell acquires specialized features of a keratinocyte.	3.1	2.18	2.85	1.33	1.48
GO:0030217	T cell differentiation	The process by which a precursor cell type acquires characteristics of a more mature T-cell. A T cell is a type of lymphocyte whose definin characteristic is the expression of a T cell receptor complex.	3.24	-2.5	2.19	-0.07	-1.61
GO:0030218	erythrocyte differentiation	The process by which a myeloid precursor cell acquires specializes features of an erythrocyte.	2.93	1.56	1.67	-1.37	-1.7
GO:0030224	monocyte differentiation	The process whereby a relatively unspecialized myeloid precursor cell acquires the specialized features of a monocyte.	1.17	0.55	0.76	1.82	1.19
GO:0030225	macrophage differentiation	The process whereby a relatively unspecialized monocyte acquires the specialized features of a macrophage.	3.62	-1.13	-2.43	-2.4	0.75
GO:0030238	male sex determination	The specification of male sex of an individual organism.	3.31	2.23	1.45	1.9	0.11
GO:0030239	myofibril assembly	Formation of myofibrils, the repeating units of striated muscle.	0.8	0	0.61	0.19	0.04
GO:0030252	growth hormone secretion	The regulated release of growth hormone from secretory granules into the blood.	0	-0.79	-0.64	-0.34	-2.47
GO:0030258	lipid modification	The covalent alteration of one or more fatty acids in a lipid, resulting in a change in the properties of the lipid.	-3.28	-2.42	-2.28	2.17	-1.75
GO:0030261	chromosome condensation	The progressive compaction of dispersed interphase chromatin into threadlike chromosomes prior to mitotic or meiotic nuclear division, or during apoptosis, in eukaryotic cells.	1.48	1.05	2.79	-0.27	-1.74
GO:0030262	apoptotic nuclear changes	The morphological and physiological alterations undergone by the nucleus during apoptosis.	2.25	3.45	4.15	3.18	2.4
GO:0030278	regulation of ossification	Any process that modulates the frequency, rate or extent of bone formation.	2.29	0	-1.76	0	0
GO:0030279	negative regulation of ossification	Any process that stops, prevents or reduces the frequency, rate or extent of bone formation.	3.7	-2.16	-1.67	-1.76	-0.86
GO:0030282	bone mineralization	The deposition of calcium phosphate in bone tissue.	2.57	-1.18	2.17	-1.89	-0.97
GO:0030299	cholesterol absorption	Uptake of cholesterol into the blood by absorption from the small intestine.	0.35	0	0.48	0.62	1.09
GO:0030301	cholesterol transport	The directed movement of cholesterol, cholest-5-en-3-beta-ol, into, out of, within or between cells.	1.76	1.28	1.44	3.21	1.56
GO:0030307	positive regulation of cell growth	Any process that activates or increases the frequency, rate or extent of cell growth.	3.02	3.37	-3.8	2.99	1.55
GO:0030308	negative regulation of cell growth	Any process that stops, prevents or reduces the frequency, rate or extent of cell growth.	2.67	2.89	2.2	1.7	1.76
GO:0030316	osteoclast differentiation	The process whereby a relatively unspecialized monocyte acquires the specialized features of a osteoclast cell.	2.39	0.5	-0.48	1.25	0.87
GO:0030317	sperm motility	Any process involved in the controlled movement of a sperm cell.	3.36	1.82	3.2	2.52	1.14
GO:0030318	melanocyte differentiation	The process whereby a relatively unspecialized cell acquires specialized features of a melanocyte.	4.12	3.32	2.64	1.64	2.68
GO:0030321	transepithelial chloride transport	The directed movement of chloride ions across an epithelium.	-3.72	-0.76	-2.22	-2.46	-1.19
GO:0030324	lung development	The process whose specific outcome is the progression of the lung over time, from its formation to the mature structure. In all air-breathing vertebrates the lungs are developed from the ventral wall of the oesophagus as a pouch which divides into two sacs. In amphibians and many reptiles the lungs retain very nearly this primitive sac-like character, but in the higher forms the connection with t…	2.62	0.83	1.5	1.27	1.42
GO:0030325	adrenal gland development	The process whose specific outcome is the progression of the adrenal gland over time, from its formation to the mature structure. This gland can either be a discrete structure located bilaterally above each kidney, or a cluster of cells in the head kidney that perform the functions of the adrenal gland. In either case, this organ consists of two cells types, aminergic chromaffin cells and steroid…	2.38	0.7	1.68	-2.95	1.29
GO:0030326	embryonic limb morphogenesis	The process, occurring in the embryo, by which the anatomical structures of the limb are generated and organized. Morphogenesis pertains to the creation of form. A limb is an appendage of an animal used for locomotion or grasping.	3.3	1.53	2.48	-2.7	1.32
GO:0030330	DNA damage response, signal transduction by p53 class mediator	A cascade of processes induced by the cell cycle regulator phosphoprotein p53, or an equivalent protein, in response to the detection of DNA damage.	2.43	2.03	1.35	0	-2.39
GO:0030334	regulation of cell migration	Any process that modulates the frequency, rate or extent of cell migration.	-2.41	-1.92	-3.15	1.86	-2.4
GO:0030335	positive regulation of cell migration	Any process that activates or increases the frequency, rate or extent of cell migration.	2.98	2.55	4.11	2.23	1.92
GO:0030336	negative regulation of cell migration	Any process that stops, prevents or reduces the frequency, rate or extent of cell migration.	2.49	2.23	1.42	-1.61	1.8
GO:0030384	phosphoinositide metabolic process	The chemical reactions and pathways involving phosphoinositides, any of a class of glycerophospholipids in which the phosphatidyl group is esterified to the hydroxyl group of inositol. They are important constituents of cell membranes.	3.33	-3.01	3.34	-1.85	2.2
GO:0030433	ER-associated protein catabolic process	The chemical reactions and pathways resulting in the breakdown of unfolded or misfolded proteins transported from the endoplasmic reticulum and targeted to cytoplasmic proteasomes for degradation.	-3	-1.23	-1.46	-0.72	-1.52
GO:0030500	regulation of bone mineralization	Any process that modulates the frequency, rate or extent of bone mineralization.	-2.96	-1.99	-1.34	-0.66	0
GO:0030501	positive regulation of bone mineralization	Any process that activates or increases the frequency, rate or extent of bone mineralization.	3.81	3.59	4.41	3.04	1.32
GO:0030509	BMP signaling pathway	A series of molecular signals generated as a consequence of any member of the BMP (bone morphogenetic protein) family binding to a cell surface receptor.	-2.57	-0.41	-1.31	1.58	0.88
GO:0030510	regulation of BMP signaling pathway	Any process that modulates the frequency, rate or extent of the activity of any BMP receptor signaling pathway.	2.4	-1.94	-2.91	2.68	2.4
GO:0030511	positive regulation of transforming growth factor beta receptor signaling pathway	Any process that activates or increases the frequency, rate or extent of TGF-beta receptor signaling pathway activity.	2.63	1.22	1.7	1.13	0.24
GO:0030514	negative regulation of BMP signaling pathway	Any process that stops, prevents or reduces the frequency, rate or extent of BMP signaling pathway activity.	-3.08	-1.16	-2.86	1.86	-1.34
GO:0030516	regulation of axon extension	Any process that modulates the rate, direction or extent of axon extension.	2.78	4.27	6.09	3.88	3.15
GO:0030517	negative regulation of axon extension	Any process that stops, prevents or reduces the frequency, rate or extent of axon outgrowth.	-1.94	0	-1.61	-3.26	-1.63
GO:0030518	steroid hormone receptor signaling pathway	Any series of molecular signals generated as a consequence of a steroid hormone binding to its receptor.	1.08	1.22	0.36	0.96	1.79
GO:0030520	estrogen receptor signaling pathway	Any series of molecular signals generated as a consequence of an estrogen binding to its receptor.	1.97	-1.83	1.87	1.72	2.07
GO:0030521	androgen receptor signaling pathway	Any series of molecular signals generated as a consequence of an androgen binding to its receptor.	1.47	1.21	1.11	0	-0.23
GO:0030534	adult behavior	Behavior in a fully developed and mature organism.	1.77	2.63	2.85	2.07	1.06
GO:0030539	male genitalia development	The process whose specific outcome is the progression of the male genitalia over time, from its formation to the mature structure.	2.45	1.97	4.45	3	2.52
GO:0030574	collagen catabolic process	The proteolytic chemical reactions and pathways resulting in the breakdown of collagen in the extracellular matrix, usually carried out by proteases secreted by nearby cells.	1.67	1.43	2.98	0	0.12
GO:0030593	neutrophil chemotaxis	The directed movement of a neutrophil cell, the most numerous polymorphonuclear leukocyte found in the blood, in response to an external stimulus, usually an infection or wounding.	1.75	1.02	2.72	0.79	1.09
GO:0030595	leukocyte chemotaxis	The movement of a leukocyte in response to an external stimulus.	3.12	-2.58	3.05	-1.37	1.4
GO:0030641	regulation of cellular pH	The regulation of the levels, transport, and metabolism of hydrogen ions (protons) within a cell or between a cell and its external environment.	-3.93	-2.55	4.28	3.04	-2.08
GO:0030799	regulation of cyclic nucleotide metabolic process	Any process that modulates the frequency, rate or extent of the chemical reactions and pathways involving cyclic nucleotides.	2.96	2.48	4.98	1.45	2.53
GO:0030802	regulation of cyclic nucleotide biosynthetic process	Any process that modulates the frequency, rate or extent of the chemical reactions and pathways resulting in the formation of cyclic nucleotides.	3.5	2.61	5.38	2.09	2.69
GO:0030808	regulation of nucleotide biosynthetic process	Any process that modulates the frequency, rate or extent of the chemical reactions and pathways resulting in the formation of nucleotides.	3.5	2.61	5.38	2.09	2.69
GO:0030814	regulation of cAMP metabolic process	Any process that modulates the frequency, rate or extent of the chemical reactions and pathways involving the nucleotide cAMP (cyclic AMP, adenosine 3',5'-cyclophosphate).	2.86	2.24	2.39	1.35	1.18
GO:0030819	positive regulation of cAMP biosynthetic process	Any process that activates or increases the frequency, rate or extent of the chemical reactions and pathways resulting in the formation of the nucleotide cAMP (cyclic AMP, adenosine 3',5'-cyclophosphate).	0.73	1.35	-0.95	1.4	0.08
GO:0030833	regulation of actin filament polymerization	Any process that modulates the frequency, rate or extent of the assembly of actin filaments by the addition of actin monomers to a filament.	-2.36	-1.47	-3.21	-1.79	-1.57
GO:0030838	positive regulation of actin filament polymerization	Any process that activates or increases the frequency, rate or extent of actin polymerization.	2.6	2.49	2.5	2	1.36
GO:0030850	prostate gland development	The process whose specific outcome is the progression of the prostate gland over time, from its formation to the mature structure. The prostate gland is a partly muscular, partly glandular body that is situated near the base of the mammalian male urethra and secretes an alkaline viscid fluid which is a major constituent of the ejaculatory fluid.	-1.68	0.99	-1.02	-1.19	0
GO:0030851	granulocyte differentiation	The process by which a myeloid precursor cell acquires the specialized features of a granulocyte. Granulocytes are a class of leukocytes characterized by the presence of granules in their cytoplasm. These cells are active in allergic immune reactions such as arthritic inflammation and rashes. This class includes basophils, eosinophils and neutrophils.	3.95	3.16	3.18	2.07	-1.37
GO:0030855	epithelial cell differentiation	The process whereby a relatively unspecialized cell acquires specialized features of an epithelial cell, any of the cells making up an epithelium.	1.83	0.58	1.44	1.8	1.28
GO:0030856	regulation of epithelial cell differentiation	Any process that modulates the frequency, rate or extent of epithelial cell differentiation.	1.63	-1.67	-0.88	2.24	0.6
GO:0030866	cortical actin cytoskeleton organization	A process that is carried out at the cellular level which results in the formation, arrangement of constituent parts, or disassembly of actin-based cytoskeletal structures in the cell cortex, i.e. just beneath the plasma membrane.	2.65	2.2	3.1	2.68	2.55
GO:0030878	thyroid gland development	The process whose specific outcome is the progression of the thyroid gland over time, from its formation to the mature structure. The thyroid gland is an endoderm-derived gland that produces thyroid hormone.	2.37	-0.91	-1.9	0.35	0
GO:0030879	mammary gland development	The process whose specific outcome is the progression of the mammary gland over time, from its formation to the mature structure. The mammary gland is a large compound sebaceous gland that in female mammals is modified to secrete milk.	2.24	1.63	1.14	2.46	2.19
GO:0030890	positive regulation of B cell proliferation	Any process that activates or increases the rate or extent of B cell proliferation.	3.68	4.68	5.35	3.82	2.11
GO:0030900	forebrain development	The process whose specific outcome is the progression of the forebrain over time, from its formation to the mature structure. The forebrain is the anterior of the three primary divisions of the developing chordate brain or the corresponding part of the adult brain (in vertebrates, includes especially the cerebral hemispheres, the thalamus, and the hypothalamus and especially in higher vertebrates…	3.26	2.71	2.78	3.4	2.94
GO:0030901	midbrain development	The process whose specific outcome is the progression of the midbrain over time, from its formation to the mature structure. The midbrain is the middle division of the three primary divisions of the developing chordate brain or the corresponding part of the adult brain (in vertebrates, includes a ventral part containing the cerebral peduncles and a dorsal tectum containing the corpora quadrigemin…	2.13	1.38	1.3	2.61	2.03
GO:0030902	hindbrain development	The process whose specific outcome is the progression of the hindbrain over time, from its formation to the mature structure. The hindbrain is the posterior of the three primary divisions of the developing chordate brain, or the corresponding part of the adult brain (in vertebrates, includes the cerebellum, pons, and medulla oblongata and controls the autonomic functions and equilibrium).	-1.81	-0.42	-1.53	-2.14	1.93
GO:0030949	positive regulation of vascular endothelial growth factor receptor signaling pathway	Any process that activates or increases the frequency, rate or extent of vascular endothelial growth factor receptor signaling pathway activity.	-2.5	-1.42	-1.74	0.78	1.76
GO:0030968	endoplasmic reticulum unfolded protein response	The series of molecular signals generated as a consequence of the presence of unfolded proteins in the endoplasmic reticulum (ER) or other ER-related stress; results in changes in the regulation of transcription and translation.	-3.25	-1.75	-2.53	-0.67	-1.35
GO:0031016	pancreas development	The process whose specific outcome is the progression of the pancreas over time, from its formation to the mature structure. The pancreas is an endoderm derived structure that produces precursors of digestive enzymes and blood glucose regulating enzymes.	3.61	2.45	3.78	1.32	1.53
GO:0031018	endocrine pancreas development	The process whose specific outcome is the progression of the endocrine pancreas over time, from its formation to the mature structure. The endocrine pancreas is made up of islet cells that produce insulin, glucagon and somatostatin.	3.25	-1.4	-1.85	-0.46	-1.49
GO:0031032	actomyosin structure organization	A process that is carried out at the cellular level which results in the formation, arrangement of constituent parts, or disassembly of cytoskeletal structures containing both actin and myosin. The myosin may be organized into filaments.	3.85	2.8	3.05	2.16	2.3
GO:0031047	gene silencing by RNA	Any process by which RNA molecules inactivate expression of target genes.	2.88	-1.85	-2.07	-1.2	1.45
GO:0031056	regulation of histone modification	Any process that modulates the frequency, rate or extent of the covalent alteration of a histone.	0.52	0	0	1.9	0.02
GO:0031069	hair follicle morphogenesis	The process by which the anatomical structures of the hair follicle are generated and organized.	3.42	-1.79	2.98	1.33	-1
GO:0031103	axon regeneration	The regrowth of axons following their loss or damage.	2.63	4.02	5.66	3.18	3
GO:0031110	regulation of microtubule polymerization or depolymerization	Any process that modulates the frequency, rate or extent of microtubule polymerization or depolymerization by the addition or removal of tubulin heterodimers from a microtubule.	-2.4	-2.49	-2.39	1.15	-2.26
GO:0031116	positive regulation of microtubule polymerization	Any process that activates or increases the frequency, rate or extent of microtubule polymerization.	-2.93	-2.88	-2.45	2.16	-0.51
GO:0031122	cytoplasmic microtubule organization	A process that is carried out at the cellular level which results in the formation, arrangement of constituent parts, or disassembly of structures formed of microtubules and associated proteins in the cytoplasm of a cell.	-3.06	-0.94	-2.14	-1.55	-1.33
GO:0031123	RNA 3'-end processing	Any process involved in forming the mature 3' end of an RNA molecule.	2.79	-2.59	4.02	1.71	-1.89
GO:0031145	anaphase-promoting complex-dependent proteasomal ubiquitin-dependent protein catabolic process	The chemical reactions and pathways resulting in the breakdown of a protein or peptide by hydrolysis of its peptide bonds, initiated by the covalent attachment of ubiquitin, with ubiquitin-protein ligation catalyzed by the anaphase-promoting complex, and mediated by the proteasome.	-1.02	0	1.5	1.01	-0.65
GO:0031175	neurite development	The process whose specific outcome is the progression of the neurite over time, from its formation to the mature structure. The neurite is any process extending from a neural cell, such as axons or dendrites.	-3.21	-2.81	-2.27	3.27	1.85
GO:0031214	biomineral formation	Formation of hard tissues that consist mainly of inorganic compounds, and also contain a small amounts of organic matrices that are believed to play important roles in their formation.	2.58	-1.01	-1.02	-2.24	-0.94
GO:0031279	regulation of cyclase activity	Any process that modulates the frequency, rate or extent of cyclase activity.	-0.37	0.15	0	0	0.75
GO:0031290	retinal ganglion cell axon guidance	The process by which the migration of an axon growth cone of a retinal ganglion cell (RGC) is directed to its target in the brain in response to a combination of attractive and repulsive cues.	0	0	0.25	0	0
GO:0031295	T cell costimulation	The process of providing, via surface-bound receptor-ligand pairs, a second, antigen-independent, signal in addition to that provided by the T cell receptor to augment T cell activation.	2.45	1.05	2.15	0.43	0
GO:0031323	regulation of cellular metabolic process	Any process that modulates the frequency, rate or extent of the chemical reactions and pathways by which individual cells transform chemical substances.	-2.21	-0.72	-1.38	-2.07	-1.5
GO:0031324	negative regulation of cellular metabolic process	Any process that stops, prevents or reduces the frequency, rate or extent of the chemical reactions and pathways by which individual cells transform chemical substances.	3.5	-0.71	2.95	1.73	1.15
GO:0031325	positive regulation of cellular metabolic process	Any process that activates or increases the frequency, rate or extent of the chemical reactions and pathways by which individual cells transform chemical substances.	-2.21	-1.67	-1.22	0.41	0.31
GO:0031326	regulation of cellular biosynthetic process	Any process that modulates the frequency, rate or extent of the chemical reactions and pathways resulting in the formation of substances, carried out by individual cells.	-1.72	-1.52	-1.19	-0.9	-0.47
GO:0031327	negative regulation of cellular biosynthetic process	Any process that stops, prevents or reduces the frequency, rate or extent of the chemical reactions and pathways resulting in the formation of substances, carried out by individual cells.	1.82	-1.39	1.68	-1.1	1.33
GO:0031328	positive regulation of cellular biosynthetic process	Any process that activates or increases the frequency, rate or extent of the chemical reactions and pathways resulting in the formation of substances, carried out by individual cells.	-2.54	-3.08	-5.07	2.83	3.11
GO:0031329	regulation of cellular catabolic process	Any process that modulates the frequency, rate or extent of the chemical reactions and pathways resulting in the breakdown of substances, carried out by individual cells.	-3.43	-2.54	-2.42	-1.21	2.49
GO:0031330	negative regulation of cellular catabolic process	Any process that stops, prevents or reduces the frequency, rate or extent of the chemical reactions and pathways resulting in the breakdown of substances, carried out by individual cells.	-3.24	-3.03	-2.63	-1.35	-1.85
GO:0031331	positive regulation of cellular catabolic process	Any process that activates or increases the frequency, rate or extent of the chemical reactions and pathways resulting in the breakdown of substances, carried out by individual cells.	2.92	3.2	4.88	2.13	3.15
GO:0031341	regulation of cell killing	Any process that modulates the frequency, rate or extent of cell killing, the process by which a cell brings about the death of another cell, either in the same or a different organism.	2.64	1.87	3.98	-1.98	-0.58
GO:0031344	regulation of cell projection organization	Any process that modulates the frequency, rate or extent of a process involved in the formation, arrangement of constituent parts, or disassembly of cell projections.	2.61	-1.1	1.16	0.93	0
GO:0031346	positive regulation of cell projection organization	Any process that activates or increases the frequency, rate or extent of the process involved in the formation, arrangement of constituent parts, or disassembly of cell projections.	2.57	-1.6	1.59	0.92	0.24
GO:0031347	regulation of defense response	Any process that modulates the frequency, rate or extent of a defense response.	3.2	0.87	-0.76	1.64	1.56
GO:0031365	N-terminal protein amino acid modification	The alteration of the N-terminal amino acid residue in a protein.	-1.59	-0.42	0	1.34	-1.55
GO:0031397	negative regulation of protein ubiquitination	Any process that stops, prevents or reduces the frequency, rate or extent of the addition of ubiquitin moieties to a protein.	-1.85	-2.35	0.09	1.49	0
GO:0031398	positive regulation of protein ubiquitination	Any process that activates or increases the frequency, rate or extent of the addition of ubiquitin moieties to a protein.	2.02	1.09	1.85	1.62	1.69
GO:0031400	negative regulation of protein modification process	Any process that stops, prevents or reduces the frequency, rate or extent of the covalent alteration of one or more amino acid residues within a protein.	4.07	2.14	2.15	2.25	1.1
GO:0031401	positive regulation of protein modification process	Any process that activates or increases the frequency, rate or extent of the covalent alteration of one or more amino acid residues within a protein.	1.41	1.6	0.97	1.97	0
GO:0031424	keratinization	The process in which the cytoplasm of the outermost cells of the vertebrate epidermis is replaced by keratin. Keratinization occurs in the stratum corneum, feathers, hair, claws, nails, hooves, and horns.	2.11	1.92	2.19	1.87	0.15
GO:0031497	chromatin assembly	The assembly of DNA, histone proteins, and other associated proteins into chromatin structure, beginning with the formation of the basic unit, the nucleosome, followed by organization of the nucleosomes into higher order structures, ultimately giving rise to a complex organization of specific domains within the nucleus.	2.55	1.87	0.91	-2.03	-1.91
GO:0031529	ruffle organization	A process that is carried out at the cellular level which results in the formation, arrangement of constituent parts, or disassembly of a ruffle, a projection at the leading edge of a crawling cell.	-3.2	-3.07	-3.47	3.54	1.25
GO:0031532	actin cytoskeleton reorganization	A process that is carried out at the cellular level which results in dynamic structural changes to the arrangement of constituent parts of cytoskeletal structures comprising actin filaments and their associated proteins.	2.15	1.05	1.48	1.28	2.03
GO:0031575	G1/S transition checkpoint	Any cell cycle checkpoint that blocks entry into S phase.	3.57	3.68	4.36	3.34	2.55
GO:0031579	membrane raft organization	A process that is carried out at the cellular level which results in the formation, arrangement of constituent parts, or disassembly of membrane rafts, small (10-200 nm), heterogeneous, highly dynamic, sterol- and sphingolipid-enriched membrane domains that compartmentalize cellular processes.	1.25	0	-0.94	-0.21	0
GO:0031623	receptor internalization	The process by which cell surface receptors are monoubiquitinated following ligand-induced activation, and subsequently taken up into endocytic vesicles and targeted to the lysosome or vacuole for degradation; serves as a mechanism to downregulate receptor signaling.	2.08	1.82	2.5	1.84	1.21
GO:0031639	plasminogen activation	The process whereby plasminogen is processed to plasmin. This process includes both the cleavage of plasminogen between Arg560-Val561 to form plasmin and cleavage at Arg310 by plasmin or trypsin to result in the final two-chain form of plasmin held together by disulfide bonds.	0.67	0	0	-0.44	0.63
GO:0031644	regulation of neurological system process	Any process that modulates the frequency, rate or extent of a neurophysiological process.	2.41	-0.46	2.66	1.82	-0.67
GO:0031647	regulation of protein stability	Any process that affects the structure and integrity of a protein by altering the likelihood of its degradation or aggregation.	1.91	2.54	3.05	1.48	0.4
GO:0031649	heat generation	Any homeostatic process by which an organism produces heat, thereby raising its internal temperature.	2.17	0.52	0.55	1.74	1.45
GO:0031663	lipopolysaccharide-mediated signaling pathway	The series of molecular signals generated in response to detection of lipopolysaccharide.	4.09	2.38	1.79	2.37	0.08
GO:0031667	response to nutrient levels	A change in state or activity of a cell or an organism (in terms of movement, secretion, enzyme production, gene expression, etc.) as a result of a stimulus reflecting the presence, absence, or concentration of nutrients.	-4.01	-2.63	-4.2	-4.08	0
GO:0031668	cellular response to extracellular stimulus	A change in state or activity of a cell (in terms of movement, secretion, enzyme production, gene expression, etc.) as a result of an extracellular stimulus.	2.01	-1.44	1.8	1.23	-1.46
GO:0031669	cellular response to nutrient levels	A change in state or activity of a cell (in terms of movement, secretion, enzyme production, gene expression, etc.) as a result of a stimulus reflecting the presence, absence, or concentration of nutrients.	1.55	2.38	3.5	1.96	0
GO:0032012	regulation of ARF protein signal transduction	Any process that modulates the frequency, rate or extent of ARF protein signal transduction.	-2.29	-2.68	3.08	-3.54	1.68
GO:0032024	positive regulation of insulin secretion	Any process that activates or increases the frequency, rate or extent of the regulated release of insulin.	-2.86	-2.03	-2.45	-2.95	0.76
GO:0032088	negative regulation of NF-kappaB transcription factor activity	Any process that stops, prevents or reduces the frequency, rate or extent of the activity of the transcription factor NF-kappaB.	1.79	-0.21	-0.26	0	-0.99
GO:0032094	response to food	A change in state or activity of a cell or an organism (in terms of movement, secretion, enzyme production, gene expression, etc.) as a result of a food stimulus; food is anything which, when taken into the body, serves to nourish or build up the tissues or to supply body heat.	2.47	1.18	2.46	2.93	1.29
GO:0032101	regulation of response to external stimulus	Any process that modulates the frequency, rate or extent of a response to an external stimulus.	-3.87	2.23	4.41	0.36	0.16
GO:0032107	regulation of response to nutrient levels	Any process that modulates the frequency, rate or extent of a response to nutrient levels.	-5.34	-3.51	-2.44	3.8	-2.62
GO:0032108	negative regulation of response to nutrient levels	Any process that stops, prevents or reduces the frequency, rate or extent of a response to nutrient levels.	-4.25	-2.68	-0.6	2.97	2.36
GO:0032147	activation of protein kinase activity	Any process that initiates the activity of an inactive protein kinase.	4.13	1.43	3.33	-1.96	0
GO:0032204	regulation of telomere maintenance	Any process that modulates the frequency, rate or extent of a process that affects and monitors the activity of telomeric proteins and the length of telomeric DNA.	1.66	1.35	2.59	0.67	0
GO:0032228	regulation of synaptic transmission, GABAergic	Any process that modulates the frequency, rate or extent of GABAergic synaptic transmission, the process of communication from a neuron to another neuron across a synapse using the neurotransmitter gamma-aminobutyric acid (GABA).	-4.02	3.68	5.23	-5.58	1.5
GO:0032259	methylation	The process by which a methyl group is covalently attached to a molecule.	2.81	1.09	2.32	3.27	0.55
GO:0032268	regulation of cellular protein metabolic process	Any process that modulates the frequency, rate or extent of the chemical reactions and pathways involving a protein, occurring at the level of an individual cell.	-2.4	-1.6	0.61	1.97	2.09
GO:0032269	negative regulation of cellular protein metabolic process	Any process that stops, prevents or reduces the frequency, rate or extent of the chemical reactions and pathways involving a protein, occurring at the level of an individual cell.	-0.3	0	0	0	0.61
GO:0032270	positive regulation of cellular protein metabolic process	Any process that activates or increases the frequency, rate or extent of the chemical reactions and pathways involving a protein, occurring at the level of an individual cell.	2.96	4.32	6.67	3.45	4.2
GO:0032272	negative regulation of protein polymerization	Any process that stops, prevents or reduces the frequency, rate or extent of the process of creating protein polymers.	-3.11	-1.84	-1.51	-1.96	-2.46
GO:0032274	gonadotropin secretion	The regulated release of a gonadotropin, any hormone that stimulates the gonads, especially follicle-stimulating hormone and luteinizing hormone.	2.15	0.77	1.85	1.04	0.42
GO:0032312	regulation of ARF GTPase activity	Any process that modulates the activity of the GTPase ARF.	-2.8	-0.58	-0.8	1.51	0.73
GO:0032313	regulation of Rab GTPase activity	Any process that modulates the activity of a GTPase of the Rab family.	2.71	-1.03	3.04	-1.57	-1.03
GO:0032318	regulation of Ras GTPase activity	Any process that modulates the activity of a GTPase of the Ras superfamily.	-3.6	4.01	4.95	-3.65	-2.48
GO:0032321	positive regulation of Rho GTPase activity	Any process that activates or increases the activity of a GTPase of the Rho family.	-3.43	-1.9	-1.82	-1.82	-2.06
GO:0032330	regulation of chondrocyte differentiation	Any process that modulates the frequency, rate or extent of chondrocyte differentiation.	3.19	0.77	2.21	2.54	0.47
GO:0032331	negative regulation of chondrocyte differentiation	Any process that stops, prevents or reduces the frequency, rate or extent of chondrocyte differentiation.	1.38	0.9	-1.55	0.09	0
GO:0032350	regulation of hormone metabolic process	Any process that modulates the frequency, rate or extent of the chemical reactions and pathways involving any hormone.	1.12	-1.12	-0.47	0.4	1.74
GO:0032355	response to estradiol stimulus	A change in state or activity of a cell or an organism (in terms of movement, secretion, enzyme production, gene expression, etc.) as a result of stimulus by estradiol, a C18 steroid hormone hydroxylated at C3 and C17 that acts as a potent estrogen.	-4.65	-1.64	-2.23	-1.69	1.09
GO:0032365	intracellular lipid transport	The directed movement of lipids within cells.	-3.72	-1.19	-0.89	2.67	0
GO:0032386	regulation of intracellular transport	Any process that modulates the frequency, rate or extent of the directed movement of substances within cells.	2.06	1.43	0.74	0.72	0
GO:0032387	negative regulation of intracellular transport	Any process that stops, prevents, or reduces the frequency, rate or extent of the directed movement of substances within cells.	-0.8	-0.45	0	0.87	-0.46
GO:0032402	melanosome transport	The directed movement of melanosomes into, out of, within or between cells.	2.16	2.45	1.9	2.23	2.33
GO:0032409	regulation of transporter activity	Any process that modulates the activity of a transporter.	-2.17	-0.58	-0.43	0	-0.86
GO:0032412	regulation of ion transmembrane transporter activity	Any process that modulates the activity of an ion transporter.	2.67	2.15	4.31	3.16	-0.5
GO:0032438	melanosome organization	A process that is carried out at the cellular level which results in the formation, arrangement of constituent parts, or disassembly of a melanosome. A melanosome is a tissue-specific, membrane-bounded cytoplasmic organelle within which melanin pigments are synthesized and stored.	3.2	3.48	3.69	2.98	2.7
GO:0032479	regulation of type I interferon production	Any process that modulates the frequency, rate, or extent of interferon type I production. Type I interferons include the interferon-alpha, beta, delta, episilon, zeta, kappa, tau, and omega gene families.	1.69	1.22	2	2.14	0.58
GO:0032496	response to lipopolysaccharide	A change in state or activity of an organism (in terms of movement, secretion, enzyme production, gene expression, etc.) as a result of a of lipopolysaccharide stimulus; lipopolysaccharide is a major component of the cell wall of gram-negative bacteria.	4.19	2.38	3.85	1.8	1.01
GO:0032501	multicellular organismal process	Any biological process, occurring at the level of a multicellular organism, pertinent to its function.	2.37	2.85	3.77	2.65	2.17
GO:0032502	developmental process	A biological process whose specific outcome is the progression of an integrated living unit: an anatomical structure (which may be a subcellular structure, cell, tissue, or organ), or organism over time from an initial condition to a later condition.	1.41	-1.44	2.33	1.17	1.12
GO:0032507	maintenance of protein location in cell	Any process by which a protein is maintained in a specific location within, or in the membrane of, a cell, and is prevented from moving elsewhere.	1.58	2.34	3.19	1.97	1.91
GO:0032526	response to retinoic acid	A change in state or activity of a cell or an organism (in terms of movement, secretion, enzyme production, gene expression, etc.) as a result of a retinoic acid stimulus.	3.7	2.47	2.41	1.94	3.82
GO:0032535	regulation of cellular component size	A process that modulates the size of a cellular component.	-2.45	-0.17	-0.68	1.88	-1.88
GO:0032583	regulation of gene-specific transcription	Any process that modulates the DNA-dependent transcription of a specific gene or genes.	1.49	0.46	2.12	0.2	0.11
GO:0032606	type I interferon production	The appearance of type I interferon due to biosynthesis or secretion following a cellular stimulus, resulting in an increase in its intracellular or extracellular levels. Type I interferons include the interferon-alpha, beta, delta, episilon, zeta, kappa, tau, and omega gene families.	1.69	1.22	2	2.14	0.58
GO:0032607	interferon-alpha production	The appearance of interferon-alpha due to biosynthesis or secretion following a cellular stimulus, resulting in an increase in its intracellular or extracellular levels.	2.85	2.75	1.85	2.1	1.59
GO:0032609	interferon-gamma production	The appearance of interferon-gamma due to biosynthesis or secretion following a cellular stimulus, resulting in an increase in its intracellular or extracellular levels. Interferon-gamma is also known as type II interferon.	1.4	0	-1.56	0	0
GO:0032612	interleukin-1 production	The appearance of interleukin-1 due to biosynthesis or secretion following a cellular stimulus, resulting in an increase in its intracellular or extracellular levels.	4.79	2.71	5.8	1.71	0.66
GO:0032613	interleukin-10 production	The appearance of interleukin-10 due to biosynthesis or secretion following a cellular stimulus, resulting in an increase in its intracellular or extracellular levels.	2.12	1.05	1.76	0.97	-0.39
GO:0032615	interleukin-12 production	The appearance of interleukin-12 due to biosynthesis or secretion following a cellular stimulus, resulting in an increase in its intracellular or extracellular levels.	3.15	-2.54	-1.95	-1.62	1.1
GO:0032635	interleukin-6 production	The appearance of interleukin-6 due to biosynthesis or secretion following a cellular stimulus, resulting in an increase in its intracellular or extracellular levels.	2.5	1.88	3.43	2.37	1.6
GO:0032637	interleukin-8 production	The appearance of interleukin-8 due to biosynthesis or secretion following a cellular stimulus, resulting in an increase in its intracellular or extracellular levels.	3.03	2.6	5.19	-1.68	1.88
GO:0032642	regulation of chemokine production	Any process that modulates the frequency, rate, or extent of chemokine production.	2.77	3.05	3.91	0.46	0.12
GO:0032647	regulation of interferon-alpha production	Any process that modulates the frequency, rate, or extent of interferon-alpha production.	2.85	2.75	1.85	2.1	1.59
GO:0032649	regulation of interferon-gamma production	Any process that modulates the frequency, rate, or extent of interferon-gamma production. Interferon-gamma is also known as type II interferon.	4.83	3.45	4.56	3.44	2.66
GO:0032652	regulation of interleukin-1 production	Any process that modulates the frequency, rate, or extent of interleukin-1 production.	4.79	2.71	5.8	1.71	0.66
GO:0032655	regulation of interleukin-12 production	Any process that modulates the frequency, rate, or extent of interleukin-12 production.	-2.58	-2.16	-0.31	-0.94	-1.09
GO:0032663	regulation of interleukin-2 production	Any process that modulates the frequency, rate, or extent of interleukin-2 production.	3.27	3.83	5.23	4.2	2.03
GO:0032677	regulation of interleukin-8 production	Any process that modulates the frequency, rate, or extent of interleukin-8 production.	2.79	2.48	4.65	-1	1.66
GO:0032715	negative regulation of interleukin-6 production	Any process that stops, prevents, or reduces the frequency, rate, or extent of interleukin-6 production.	2.67	1.74	0.86	-2.08	1.24
GO:0032720	negative regulation of tumor necrosis factor production	Any process that stops, prevents, or reduces the frequency, rate, or extent of tumor necrosis factor production.	3.22	1.2	1.43	1.35	1.5
GO:0032722	positive regulation of chemokine production	Any process that activates or increases the frequency, rate, or extent of chemokine production.	2.54	-2.05	-2.94	-0.44	0
GO:0032729	positive regulation of interferon-gamma production	Any process that activates or increases the frequency, rate, or extent of interferon-gamma production. Interferon-gamma is also known as type II interferon.	2.19	1.92	2.62	0.57	0.82
GO:0032735	positive regulation of interleukin-12 production	Any process that activates or increases the frequency, rate, or extent of interleukin-12 production.	2.32	0.56	-2.4	-0.19	1.13
GO:0032755	positive regulation of interleukin-6 production	Any process that activates or increases the frequency, rate, or extent of interleukin-6 production.	2.65	1.81	-2.96	1.13	-1.08
GO:0032760	positive regulation of tumor necrosis factor production	Any process that activates or increases the frequency, rate, or extent of tumor necrosis factor production.	3.73	2.55	-3.53	1.92	-0.29
GO:0032781	positive regulation of ATPase activity	Any process that activates or increases the rate of ATP hydrolysis by an ATPase.	2.46	2.77	-3.07	2.67	0.74
GO:0032787	monocarboxylic acid metabolic process	The chemical reactions and pathways involving monocarboxylic acids, any organic acid containing one carboxyl (COOH) group or anion (COO-).	-3.03	-1.39	-2.58	-1.83	1.37
GO:0032800	receptor biosynthetic process	The chemical reactions and pathways resulting in the formation of a receptor molecule, a macromolecule that undergoes combination with a hormone, neurotransmitter, drug or intracellular messenger to initiate a change in cell function.	2.81	1.68	0.68	-0.68	-0.83
GO:0032816	positive regulation of natural killer cell activation	Any process that activates or increases the frequency, rate or extent of natural killer cell activation.	4.71	-3.34	3.02	-0.77	-1.42
GO:0032844	regulation of homeostatic process	Any process that modulates the frequency, rate, or extent of a homeostatic process.	3.41	2.89	3.09	3.04	-1.55
GO:0032845	negative regulation of homeostatic process	Any process that stops, prevents, or reduces the frequency, rate, or extent of a homeostatic process.	2.5	2.44	2.29	2.16	2.07
GO:0032868	response to insulin stimulus	A change in state or activity of a cell or an organism (in terms of movement, secretion, enzyme production, gene expression, etc.) as a result of an insulin stimulus. Insulin is a polypeptide hormone produced by the islets of Langerhans of the pancreas in mammals, and by the homologous organs of other organisms.	1.32	0	-1.36	-0.82	-1.81
GO:0032869	cellular response to insulin stimulus	A change in state or activity of a cell (in terms of movement, secretion, enzyme production, gene expression, etc.) as a result of an insulin stimulus. Insulin is a polypeptide hormone produced by the islets of Langerhans of the pancreas in mammals, and by the homologous organs of other organisms.	-2.55	-0.8	-1.74	2.41	-1.19
GO:0032870	cellular response to hormone stimulus	A change in state or activity of a cell (in terms of movement, secretion, enzyme production, gene expression, etc.) as a result of a hormone stimulus.	2.76	-1.59	-2.88	-1.72	-1.76
GO:0032880	regulation of protein localization	Any process that modulates the frequency, rate or extent of any process by which a protein is transported to, or maintained in, a specific location.	-3.51	-1.61	-3.46	2.18	1.04
GO:0032886	regulation of microtubule-based process	Any process that modulates the frequency, rate or extent of any cellular process that depends upon or alters the microtubule cytoskeleton.	-2.33	-3.44	1.09	0	1.21
GO:0032940	secretion by cell	The regulated release of a substance by a cell.	2.14	0	-0.23	0.01	-2.39
GO:0032943	mononuclear cell proliferation	The expansion of a mononuclear cell population by cell division. A mononuclear cell is a leukocyte with a single non-segmented nucleus in the mature form.	2.83	2.38	3.83	-1.87	1.12
GO:0032956	regulation of actin cytoskeleton organization	Any process that modulates the frequency, rate or extent of the formation, arrangement of constituent parts, or disassembly of cytoskeletal structures comprising actin filaments and their associated proteins.	2.44	0.94	1.17	1.31	0.7
GO:0032963	collagen metabolic process	The chemical reactions and pathways involving collagen, any of a group of fibrous proteins of very high tensile strength that form the main component of connective tissue in animals. Collagen is highly enriched in glycine (some regions are 33% glycine) and proline, occurring predominantly as 3-hydroxyproline (about 20%).	1.62	-0.91	-2.36	0.14	0
GO:0032964	collagen biosynthetic process	The chemical reactions and pathways resulting in the formation of collagen, any of a group of fibrous proteins of very high tensile strength that form the main component of connective tissue in animals. Collagen is highly enriched in glycine (some regions are 33% glycine) and proline, occurring predominantly as 3-hydroxyproline (about 20%).	3.66	2.39	4.22	1.63	1.3
GO:0032965	regulation of collagen biosynthetic process	Any process that modulates the frequency, rate or extent of the chemical reactions and pathways resulting in the formation of collagen, any of a group of fibrous proteins of very high tensile strength that form the main component of connective tissue in animals.	1.88	-0.67	-3.96	0.42	0
GO:0032981	mitochondrial respiratory chain complex I assembly	The aggregation, arrangement and bonding together of a set of components to form mitochondrial respiratory chain complex I.	2.77	1.62	2.08	0.08	2.35
GO:0033014	tetrapyrrole biosynthetic process	The chemical reactions and pathways leading to the formation of tetrapyrroles, natural pigments containing four pyrrole rings joined by one-carbon units linking position 2 of one pyrrole ring to position 5 of the next.	2.38	-0.69	0.94	0.94	-0.93
GO:0033028	myeloid cell apoptosis	The process of apoptosis in myeloid cells.	2.75	2.26	2.83	1.72	0
GO:0033032	regulation of myeloid cell apoptosis	Any process that modulates the frequency, rate, or extent of myeloid cell apoptosis.	2.02	1.76	1.97	2	0
GO:0033043	regulation of organelle organization	Any process that modulates the frequency, rate or extent of a process involved in the formation, arrangement of constituent parts, or disassembly of an organelle.	1.79	1.61	1.03	0.61	0.34
GO:0033044	regulation of chromosome organization	Any process that modulates the frequency, rate or extent of a process involved in the formation, arrangement of constituent parts, or disassembly of a chromosome.	-3.25	-1.65	1.99	-1.32	-2.24
GO:0033057	reproductive behavior in a multicellular organism	The specific actions or reactions of an organism that are associated with reproduction in a multicellular organism.	2.26	0.52	1.91	2.42	0.33
GO:0033059	cellular pigmentation	The deposition or aggregation of coloring matter in a cell.	3.03	1.23	2.13	2.46	-1.1
GO:0033077	T cell differentiation in the thymus	The process whereby a precursor cell type acquires the specialized features of a T cell via a differentiation pathway dependent upon transit through the thymus.	1.81	-2.87	3.23	1.4	0.47
GO:0033081	regulation of T cell differentiation in the thymus	Any process that modulates the frequency, rate or extent of T cell differentiation in the thymus.	-2.83	-2.28	-2.76	-3.33	1.96
GO:0033157	regulation of intracellular protein transport	Any process that modulates the frequency, rate or extent of the directed movement of proteins within cells.	0.69	0.19	-0.83	2.64	0
GO:0033205	cytokinesis during cell cycle	Cytokinesis that occurs in the context of cell cycle progression and result in the division of the cytoplasm of a cell and its separation into two daughter cells.	3.23	3.24	2.91	3.41	0.46
GO:0033209	tumor necrosis factor-mediated signaling pathway	A series of molecular signals generated as a consequence of tumor necrosis factor binding to a cell surface receptor.	2.81	-0.68	0.03	-2.25	1.55
GO:0033344	cholesterol efflux	The directed movement of cholesterol, cholest-5-en-3-beta-ol, out of a cell or organelle.	2.74	-3.37	5.5	3.48	3.9
GO:0033363	secretory granule organization	A process that is carried out at the cellular level which results in the formation, arrangement of constituent parts, or disassembly of a secretory granule. A secretory granule is a small subcellular vesicle, surrounded by a membrane, that is formed from the Golgi apparatus and contains a highly concentrated protein destined for secretion.	-2.81	-2.14	2.27	-2.15	-0.7
GO:0033365	protein localization in organelle	A process by which a protein is transported to, or maintained in, a location within an organelle.	-2.53	1.32	0	0.57	0.71
GO:0033483	gas homeostasis	A homeostatic process involved in the maintenance of an internal equilibrium of a gas within an organism or cell.	-1.41	-0.79	-1.59	0.58	0
GO:0033554	cellular response to stress	A change in state or activity of a cell (in terms of movement, secretion, enzyme production, gene expression, etc.) as a result of a stimulus indicating the organism is under stress. The stress is usually, but not necessarily, exogenous (e.g. temperature, humidity, ionizing radiation).	3.92	1.04	0	2.99	1.26
GO:0033555	multicellular organismal response to stress	A change in state or activity of a multicellular organism (in terms of movement, secretion, enzyme production, gene expression, etc.) as a result of a stimulus indicating the organism is under stress. The stress is usually, but not necessarily, exogenous (e.g. temperature, humidity, ionizing radiation).	1.51	2.55	1.84	0.12	0
GO:0033627	cell adhesion mediated by integrin	The attachment of a cell, either to another cell or to an underlying substrate such as the extracellular matrix, via an integrin, a heterodimeric adhesion receptor formed by the non-covalent association of particular alpha and beta subunits.	2.14	1.26	4.25	2.58	-0.83
GO:0033628	regulation of cell adhesion mediated by integrin	Any process that modulates the frequency, rate, or extent of cell adhesion mediated by integrin.	2.74	2.94	2.1	2.96	1.84
GO:0033631	cell-cell adhesion mediated by integrin	The attachment of one cell to another cell via an integrin, a heterodimeric adhesion receptor formed by the non-covalent association of particular alpha and beta subunits.	2.37	0.64	0.89	2.08	0
GO:0033683	nucleotide-excision repair, DNA incision	A process that results in the endonucleolytic cleavage of the damaged strand of DNA. The incision occurs at the junction of single-stranded DNA and double-stranded DNA that is formed when the DNA duplex is unwound.	2.85	2.43	4.31	1.75	0.77
GO:0033692	cellular polysaccharide biosynthetic process	The chemical reactions and pathways resulting in the formation of polysaccharides, polymers of more than 10 monosaccharide residues joined by glycosidic linkages, occurring at the level of an individual cell.	-2.15	-1.03	2.39	2.59	-1.43
GO:0033700	phospholipid efflux	The directed movement of a phospholipid out of a cell or organelle.	2.67	2.96	5.43	3.33	3.33
GO:0034097	response to cytokine stimulus	A change in state or activity of a cell or an organism (in terms of movement, secretion, enzyme production, gene expression, etc.) as a result of a cytokine stimulus.	2.94	1.38	1.99	-0.73	0.64
GO:0034101	erythrocyte homeostasis	Any process of regulating the production and elimination of erythrocytes within an organism.	-1.33	-1.81	1.27	-0.55	-0.37
GO:0034103	regulation of tissue remodeling	Any process that modulates the frequency, rate, or extent of tissue remodeling.	3.88	-1.79	-1.97	-1.75	1.07
GO:0034104	negative regulation of tissue remodeling	Any process that stops, prevents or reduces the frequency, rate, or extent of tissue remodeling.	2.11	0.75	-1.1	1.83	1.19
GO:0034330	cell junction organization	A process that is carried out at the cellular level which results in the formation, arrangement of constituent parts, or disassembly of a cell junction. A cell junction is a specialized region of connection between two cells or between a cell and the extracellular matrix.	-1.92	-1.95	-1.58	-2.54	-1.95
GO:0034341	response to interferon-gamma	A change in state or activity of a cell or an organism (in terms of movement, secretion, enzyme production, gene expression, etc.) as a result of an interferon-gamma stimulus. Interferon-gamma is also known as type II interferon.	-3.02	0.17	-3.66	-2.79	2.11
GO:0034381	lipoprotein particle clearance	The process by which a lipoprotein particle is removed from the blood via receptor-mediated endocytosis and its constituent parts degraded.	2.53	3.88	5.32	2.59	2.01
GO:0034390	smooth muscle cell apoptosis	The process of apoptosis in smooth muscle cells. Smooth muscle consists of non-striated, elongated, spindle-shaped cell found lining the digestive tract, uterus, and blood vessels.	2.7	1.49	0.47	-1.19	0.41
GO:0034391	regulation of smooth muscle cell apoptosis	Any process that modulates the frequency, rate, or extent of smooth muscle cell apoptosis.	2.7	1.49	0.47	-1.19	0.41
GO:0034470	ncRNA processing	Any process that results in the conversion of one or more primary non-coding RNA (ncRNA) transcripts into one or more mature ncRNA molecules.	-3.39	-1.83	2.73	0.81	0.55
GO:0034612	response to tumor necrosis factor	A change in state or activity of a cell or an organism (in terms of movement, secretion, enzyme production, gene expression, etc.) as a result of a tumor necrosis factor stimulus.	2.69	2.29	3.36	1.89	1.56
GO:0034614	cellular response to reactive oxygen species	A change in state or activity of a cell (in terms of movement, secretion, enzyme production, gene expression, etc.) as a result of a reactive oxygen species stimulus. Reactive oxygen species include singlet oxygen, superoxide, and oxygen free radicals.	1.01	-0.83	-0.6	0	0.46
GO:0034637	cellular carbohydrate biosynthetic process	The chemical reactions and pathways resulting in the formation of carbohydrates, any of a group of organic compounds based of the general formula Cx(H2O)y, carried out by individual cells.	2.26	-0.59	-0.22	1.72	0.95
GO:0034641	cellular nitrogen compound metabolic process	The chemical reactions and pathways involving various organic and inorganic nitrogenous compounds, as carried out by individual cells.	1.66	2.77	3.4	1.76	-1.84
GO:0034660	ncRNA metabolic process	The chemical reactions and pathways involving non-coding RNA transcripts (ncRNAs).	-1.77	1.84	2.59	0	-0.5
GO:0034728	nucleosome organization	A process that is carried out at the cellular level which results in the formation, arrangement of constituent parts, or disassembly of one or more nucleosomes.	2.87	2.47	1.73	-1.3	1.52
GO:0034984	cellular response to DNA damage stimulus	A change in state or activity of a cell (in terms of movement, secretion, enzyme production, gene expression, etc.) as a result of a stimulus indicating damage to its DNA from environmental insults or errors during metabolism.	3.01	2.91	2.12	1.86	1.13
GO:0035019	somatic stem cell maintenance	The process by which an organism retains a population of somatic stem cells, undifferentiated cells in the embryo or adult which can undergo unlimited division and give rise to cell types of the body other than those of the germ-line.	3.55	3.24	3.4	-3.23	2
GO:0035020	regulation of Rac protein signal transduction	Any process that modulates the frequency, rate or extent of Rac protein signal transduction.	-2.86	0.8	0.67	-3.31	1.36
GO:0035023	regulation of Rho protein signal transduction	Any process that modulates the frequency, rate or extent of Rho protein signal transduction.	2.69	1.23	2.15	1.36	1.69
GO:0035050	embryonic heart tube development	The process whose specific outcome is the progression of the embryonic heart tube over time, from its formation to the mature structure.	-2.31	0.35	-0.54	-1.33	1.85
GO:0035051	cardiac cell differentiation	The process whereby a relatively unspecialized cell acquires the specialized structural and/or functional features of a cell that will form part of the cardiac organ of an individual.	1.56	0.96	2.93	1.44	0.66
GO:0035088	establishment or maintenance of apical/basal cell polarity	Any cellular process that results in the specification, formation or maintenance polarization of a cell's architecture along its apical/basal axis so that the apical and basal regions of the cell have different membrane, extracellular matrix and sub-membrane cellular components.	-0.95	1.21	0.35	0.32	0.4
GO:0035094	response to nicotine	A change in state or activity of a cell or an organism (in terms of movement, secretion, enzyme production, gene expression, etc.) as a result of a nicotine stimulus.	0.7	2.15	1.48	3.45	0.71
GO:0035095	behavioral response to nicotine	A change in the behavior of an organism as a result of a nicotine stimulus.	2.8	1.07	0.72	2.73	1.21
GO:0035108	limb morphogenesis	The process by which the anatomical structures of limb are generated and organized. Morphogenesis pertains to the creation of form. A limb is an appendage of an animal used for locomotion or grasping. For example a leg, arm or some types of fin.	2.23	-0.98	-1.49	-0.8	1.11
GO:0035115	embryonic forelimb morphogenesis	The process, occurring in the embryo, by which the anatomical structures of the forelimb are generated and organized. Morphogenesis pertains to the creation of form. The forelimbs are the front limbs of an animal.	2.41	1.88	-1.58	-3.07	0.94
GO:0035116	embryonic hindlimb morphogenesis	The process, occurring in the embryo, by which the anatomical structures of the hindlimbs are generated and organized. Morphogenesis pertains to the creation of form. The hindlimbs are the posterior limbs of an animal.	-1.39	-1.03	-0.72	-0.43	0
GO:0035136	forelimb morphogenesis	The process by which the anatomical structures of the forelimb are generated and organized. Morphogenesis pertains to the creation of form.	1.4	0.73	-0.66	1.11	0.15
GO:0035137	hindlimb morphogenesis	The process by which the anatomical structures of the hindlimb are generated and organized. Morphogenesis pertains to the creation of form.	-2.37	-2.01	-1.9	-2.09	0.01
GO:0035162	embryonic hemopoiesis	The stages of blood cell formation that take place within the embryo.	2.39	1.82	1.74	0.79	0.7
GO:0035239	tube morphogenesis	The process by which the anatomical structures of a tube are generated and organized. Morphogenesis pertains to the creation of form. Epithelial and endothelial tubes transport gases, liquids and cells from one site to another and form the basic structure of many organs and tissues, with tube shape and organization varying from the single-celled excretory organ in Caenorhabditis elegans to the br…	-3.34	2.38	3.73	1.86	-0.68
GO:0035249	synaptic transmission, glutamatergic	The process of communication from a neuron to another neuron across a synapse using the neurotransmitter glutamate.	-3.75	3.09	2.95	3.37	1
GO:0035264	multicellular organism growth	The increase in size or mass of an entire multicellular organism, as opposed to cell growth.	3.07	2.75	4.49	2.17	1.93
GO:0035265	organ growth	The increase in size or mass of an organ. Organs are commonly observed as visibly distinct structures, but may also exist as loosely associated clusters of cells that function together as to perform a specific function.	2.63	2.04	2.42	1.97	0.2
GO:0035272	exocrine system development	Progression of the exocrine system over time, from its formation to a mature structure. The exocrine system is a system of hormones and glands, where the glands secrete straight to a target site via ducts or tubes. The human exocrine system includes the salivary glands, sweat glands and many glands of the digestive system.	3.9	2.39	1.97	1.85	0.66
GO:0035303	regulation of dephosphorylation	Any process that modulates the frequency, rate or extent of removal of phosphate groups from a molecule.	3.91	2.43	3.36	1.4	0
GO:0035304	regulation of protein amino acid dephosphorylation	Any process that modulates the frequency, rate or extent of removal of phosphate groups from a protein.	4.05	2.75	3.14	1.33	0
GO:0040007	growth	The increase in size or mass of an entire organism, a part of an organism or a cell.	2.41	2.94	3.1	1.5	2.21
GO:0040008	regulation of growth	Any process that modulates the frequency, rate or extent of the growth of all or part of an organism so that it occurs at its proper speed, either globally or in a specific part of the organism's development.	-2.3	-1.71	-2.37	-1.32	-1.3
GO:0040011	locomotion	Self-propelled movement of a cell or organism from one location to another.	3.14	2.26	4.77	3.4	1.06
GO:0040012	regulation of locomotion	Any process that modulates the frequency, rate or extent of locomotion of a cell or organism.	2.82	2.49	4.07	1.72	1.47
GO:0040014	regulation of multicellular organism growth	Any process that modulates the frequency, rate or extent of growth of the body of an organism so that it reaches its usual body size.	-1.59	-0.93	-0.78	-0.94	1.04
GO:0040015	negative regulation of multicellular organism growth	Any process that stops, prevents or reduces the frequency, rate or extent of growth of an organism to reach its usual body size.	3.41	3.12	1.99	2.58	1.56
GO:0040016	embryonic cleavage	The first few specialized divisions of an activated animal egg.	2.33	3.18	5.9	2.5	-2.5
GO:0040018	positive regulation of multicellular organism growth	Any process that activates or increases the frequency, rate or extent of growth of an organism to reach its usual body size.	2.66	-2.32	2.91	2.49	1.4
GO:0040029	regulation of gene expression, epigenetic	Any process that modulates the frequency, rate or extent of gene expression; the process is mitotically or meiotically heritable, or is stably self-propagated in the cytoplasm of a resting cell, and does not entail a change in DNA sequence.	1.17	0.38	0.4	1.03	2.06
GO:0042033	chemokine biosynthetic process	The chemical reactions and pathways resulting in the formation of chemokines, any of a subgroup of cytokines which act primarily on hemopoietic cells in acute and inflammatory processes and other immunoregulatory functions.	3.1	2.91	3.63	0.63	0
GO:0042035	regulation of cytokine biosynthetic process	Any process that modulates the frequency, rate or extent of the chemical reactions and pathways resulting in the formation of cytokines.	3.55	2.95	4.88	1.58	2
GO:0042036	negative regulation of cytokine biosynthetic process	Any process that stops, prevents or reduces the frequency, rate or extent of the chemical reactions and pathways resulting in the formation of cytokines.	2.76	3.19	4.16	1.77	1.52
GO:0042060	wound healing	The series of events that restore integrity to a damaged tissue, following an injury.	2.66	0	1.46	1.81	1.09
GO:0042088	T-helper 1 type immune response	An immune response which is associated with resistance to intracellular bacteria, fungi, and protozoa, and pathological conditions such as arthritis, and which is typically orchestrated by the production of particular cytokines by T-helper 1 cells, most notably interferon-gamma, IL-2, and lymphotoxin.	2.95	2	1.62	0.91	0.87
GO:0042089	cytokine biosynthetic process	The chemical reactions and pathways resulting in the formation of cytokines, any of a group of proteins that function to control the survival, growth and differentiation of tissues and cells, and which have autocrine and paracrine activity.	3	2.97	5.62	1.21	1.92
GO:0042092	T-helper 2 type immune response	An immune response which is associated with resistance to extracellular organisms such as helminths and pathological conditions such as allergy, which is typically orchestrated by the production of particular cytokines by T-helper 2 cells, most notably IL-4, IL-5, IL-10, and IL-13, resulting in enhanced production of certain antibody isotypes and other effects.	4.61	-2.8	1.3	-2.87	-1.57
GO:0042093	T-helper cell differentiation	The process whereby a relatively unspecialized thymocyte acquires specialized features of a T-helper cell.	3.65	2.59	2.94	1.1	2.04
GO:0042094	interleukin-2 biosynthetic process	The chemical reactions and pathways resulting in the formation of interleukin-2.	4.25	3.16	3.9	3.13	-1.94
GO:0042095	interferon-gamma biosynthetic process	The chemical reactions and pathways resulting in the formation of interferon-gamma.	5	4.23	4.19	3.46	2.29
GO:0042098	T cell proliferation	The expansion of a T cell population by cell division. Follows T cell activation.	3.3	1.93	4.14	2.81	1.5
GO:0042100	B cell proliferation	The expansion of a B cell population by cell division. Follows B cell activation.	3.03	2.65	4.37	1.8	2.27
GO:0042102	positive regulation of T cell proliferation	Any process that activates or increases the rate or extent of T cell proliferation.	3.07	2.87	3.77	1.51	1.48
GO:0042104	positive regulation of activated T cell proliferation	Any process that activates or increases the rate or extent of activated T cell proliferation.	3.96	2.38	2.29	-1.7	0.47
GO:0042108	positive regulation of cytokine biosynthetic process	Any process that activates or increases the frequency, rate or extent of the chemical reactions and pathways resulting in the formation of cytokines.	2.68	2.13	4.1	0.86	1.51
GO:0042110	T cell activation	The change in morphology and behavior of a mature or immature T cell resulting from exposure to a mitogen, cytokine, chemokine, cellular ligand, or an antigen for which it is specific.	2.83	3.16	3.82	3.15	1.46
GO:0042113	B cell activation	The change in morphology and behavior of a mature or immature B cell resulting from exposure to a mitogen, cytokine, chemokine, cellular ligand, or an antigen for which it is specific.	3.41	2.95	3.72	-1.97	-1.39
GO:0042116	macrophage activation	A change in morphology and behavior of a macrophage resulting from exposure to a cytokine, chemokine, cellular ligand, or soluble factor.	3.36	1.88	2.66	1.9	1.85
GO:0042127	regulation of cell proliferation	Any process that modulates the frequency, rate or extent of cell proliferation.	2.77	1	2.4	0.75	1.78
GO:0042129	regulation of T cell proliferation	Any process that modulates the frequency, rate or extent of T cell proliferation.	3.09	1.46	2.02	-1.92	2.02
GO:0042130	negative regulation of T cell proliferation	Any process that stops, prevents or reduces the rate or extent of T cell proliferation.	4.44	3.28	5.08	4.13	1.67
GO:0042133	neurotransmitter metabolic process	The chemical reactions and pathways involving neurotransmitters, any of a group of substances that are released on excitation from the axon terminal of a presynaptic neuron of the central or peripheral nervous system and travel across the synaptic cleft to either excite or inhibit the target cell.	-4.27	-2.85	2.69	1.58	2.34
GO:0042135	neurotransmitter catabolic process	The chemical reactions and pathways resulting in the breakdown of any of a group of substances that are released on excitation from the axon terminal of a presynaptic neuron of the central or peripheral nervous system and travel across the synaptic cleft to either excite or inhibit the target cell.	-2.95	2.37	3.02	-2.7	1.73
GO:0042147	retrograde transport, endosome to Golgi	The directed movement of membrane-bounded vesicles from endosomes back to the trans-Golgi network where they are recycled for further rounds of transport.	-2.76	-2.11	-2.24	-2.01	-2.09
GO:0042157	lipoprotein metabolic process	The chemical reactions and pathways involving any conjugated, water-soluble protein in which the nonprotein moiety consists of a lipid or lipids.	1.74	2.27	4.71	2.91	2.71
GO:0042158	lipoprotein biosynthetic process	The chemical reactions and pathways resulting in the formation of any conjugated, water-soluble protein in which the nonprotein moiety consists of a lipid or lipids.	2.66	3.11	5.56	3.09	3.54
GO:0042159	lipoprotein catabolic process	The chemical reactions and pathways resulting in the breakdown of any conjugated, water-soluble protein in which the nonprotein moiety consists of a lipid or lipids.	2.54	3.54	6	2.85	1.83
GO:0042168	heme metabolic process	The chemical reactions and pathways involving heme, any compound of iron complexed in a porphyrin (tetrapyrrole) ring.	-1.75	-1.14	2.85	-2.7	0
GO:0042176	regulation of protein catabolic process	Any process that modulates the frequency, rate or extent of the chemical reactions and pathways resulting in the breakdown of a protein by the destruction of the native, active configuration, with or without the hydrolysis of peptide bonds.	0.7	0.24	0	1.14	0.57
GO:0042177	negative regulation of protein catabolic process	Any process that stops, prevents or reduces the frequency, rate or extent of the chemical reactions and pathways resulting in the breakdown of a protein by the destruction of the native, active configuration, with or without the hydrolysis of peptide bonds.	-2.5	-2.81	-2.12	1.28	0.04
GO:0042221	response to chemical stimulus	A change in state or activity of a cell or an organism (in terms of movement, secretion, enzyme production, gene expression, etc.) as a result of a chemical stimulus.	2.97	-2.43	-2.15	2.29	2.43
GO:0042226	interleukin-6 biosynthetic process	The chemical reactions and pathways resulting in the formation of interleukin-6.	2.52	1.23	2.25	0.93	-0.95
GO:0042246	tissue regeneration	The regrowth of lost or destroyed tissues.	3.75	2.13	4.13	-3.32	1.68
GO:0042254	ribosome biogenesis	The process of the formation of the constituents of the ribosome subunits, their assembly, and their transport to the sites of protein synthesis.	1.73	0.53	1.56	0.43	1.52
GO:0042255	ribosome assembly	The aggregation, arrangement and bonding together of the mature ribosome and of its subunits.	-1.12	-0.75	0	0	-1.61
GO:0042267	natural killer cell mediated cytotoxicity	The directed killing of a target cell by a natural killer cell through the release of granules containing cytotoxic mediators or through the engagement of death receptors.	3.52	2.87	3.4	-1.6	-0.54
GO:0042269	regulation of natural killer cell mediated cytotoxicity	Any process that modulates the frequency, rate, or extent of natural killer cell mediated cytotoxicity.	2.16	2.41	3.3	2.12	0
GO:0042273	ribosomal large subunit biogenesis	The formation of the constituents of the large ribosomal subunit, their assembly, and their transport to the sites of protein synthesis.	1.18	2.03	1.37	0	0.18
GO:0042274	ribosomal small subunit biogenesis	The formation of the constituents of the small ribosomal subunit, their assembly, and their transport to the sites of protein synthesis.	3.06	3.82	4.15	3.74	-1.66
GO:0042304	regulation of fatty acid biosynthetic process	Any process that modulates the frequency, rate or extent of the chemical reactions and pathways resulting in the formation of fatty acids, any of the aliphatic monocarboxylic acids that can be liberated by hydrolysis from naturally occurring fats and oils.	1.62	1.63	1.29	1.52	1.77
GO:0042306	regulation of protein import into nucleus	Any process that modulates the frequency, rate or extent of movement of proteins from the cytoplasm to the nucleus.	0.74	0	-0.3	0.21	1.45
GO:0042310	vasoconstriction	A decrease in the diameter of blood vessels, especially arteries, usually causing an increase in blood pressure.	4.11	3.54	4.22	3.04	0.76
GO:0042311	vasodilation	An increase in the internal diameter of blood vessels, especially arterioles or capillaries, usually resulting in a decrease in blood pressure.	4.11	2.75	3.78	2.65	2.28
GO:0042312	regulation of vasodilation	Any process that modulates the frequency, rate or extent of increases in the diameter of blood vessels.	1.01	1.39	0.78	2.54	0.15
GO:0042325	regulation of phosphorylation	Any process that modulates the frequency, rate or extent of addition of phosphate groups into a molecule.	3.16	2.86	3.83	2.38	2.32
GO:0042326	negative regulation of phosphorylation	Any process that stops, prevents or decreases the rate of addition of phosphate groups to a molecule.	1.44	1.06	1.27	0.66	0.55
GO:0042327	positive regulation of phosphorylation	Any process that activates or increases the frequency, rate or extent of addition of phosphate groups to a molecule.	-3.59	1.61	0.81	1.95	1.72
GO:0042345	regulation of NF-kappaB import into nucleus	Any process that modulates the frequency, rate or extent of the transfer of NF-kappaB, a transcription factor for eukaryotic RNA polymerase II promoters, from the cytoplasm into the nucleus, across the nuclear membrane.	3.7	2.84	1.61	1.76	0.89
GO:0042348	NF-kappaB import into nucleus	The directed movement of NF-kappaB, a transcription factor for eukaryotic RNA polymerase II promoters, from the cytoplasm into the nucleus, across the nuclear membrane.	4.09	3.39	1.61	1.85	1.32
GO:0042355	L-fucose catabolic process	The chemical reactions and pathways resulting in the breakdown of L-fucose (6-deoxy-Lgalactose).	2.1	0.88	2.61	1.84	2.98
GO:0042384	cilium assembly	The assembly of a cilium, a specialized eukaryotic locomotor organelle that consists of a filiform extrusion of the cell surface. Each cilium is bounded by an extrusion of the cytoplasmic membrane, and contains a regular longitudinal array of microtubules, anchored basally in a centriole.	4.6	2.7	2.5	0.7	1.24
GO:0042391	regulation of membrane potential	Any process that modulates the establishment or extent of a membrane potential, the electric potential existing across any membrane arising from charges in the membrane itself and from the charges present in the media on either side of the membrane.	3.83	1.72	2.55	3.49	1.21
GO:0042401	biogenic amine biosynthetic process	The chemical reactions and pathways resulting in the formation of any of a group of naturally occurring, biologically active amines, such as norepinephrine, histamine, and serotonin, many of which act as neurotransmitters.	2.93	2.69	2.23	2.36	-1.84
GO:0042402	biogenic amine catabolic process	The chemical reactions and pathways resulting in the breakdown of biogenic amines, any of a group of naturally occurring, biologically active amines, such as norepinephrine, histamine, and serotonin, many of which act as neurotransmitters.	2.69	1.22	1.11	0	0.43
GO:0042403	thyroid hormone metabolic process	The chemical reactions and pathways involving any of the compounds secreted by the thyroid gland, largely thyroxine and triiodothyronine.	2.33	-1.18	-1.35	-1.24	0
GO:0042415	norepinephrine metabolic process	The chemical reactions and pathways involving norepinephrine, a hormone secreted by the adrenal medulla, and a neurotransmitter in the sympathetic peripheral nervous system and in some tracts in the central nervous system. It is also the demethylated biosynthetic precursor of epinephrine.	2.41	2.38	2.05	1.84	0
GO:0042416	dopamine biosynthetic process	The chemical reactions and pathways resulting in the formation of dopamine, a catecholamine neurotransmitter and a metabolic precursor of noradrenaline and adrenaline.	2.49	1.81	3.29	2.76	0.8
GO:0042417	dopamine metabolic process	The chemical reactions and pathways involving dopamine, a catecholamine neurotransmitter and a metabolic precursor of noradrenaline and adrenaline.	2.27	1.01	-1.68	2.06	1.12
GO:0042423	catecholamine biosynthetic process	The chemical reactions and pathways resulting in the formation of any of a group of physiologically important biogenic amines that possess a catechol (3,4-dihydroxyphenyl) nucleus and are derivatives of 3,4-dihydroxyphenylethylamine.	2.54	2.38	2.6	1.85	0.1
GO:0042438	melanin biosynthetic process	The chemical reactions and pathways resulting in the formation of melanins, pigments largely of animal origin. High molecular weight polymers of indole quinone, they are irregular polymeric structures and are divided into three groups: allomelanins in the plant kingdom and eumelanins and phaeomelanins in the animal kingdom.	1.58	2.56	2.11	1.9	1.63
GO:0042440	pigment metabolic process	The chemical reactions and pathways involving pigment, any general or particular coloring matter in living organisms, e.g. melanin.	2.34	4.64	4.2	3.22	2.29
GO:0042445	hormone metabolic process	The chemical reactions and pathways involving any hormone, naturally occurring substances secreted by specialized cells that affects the metabolism or behavior of other cells possessing functional receptors for the hormone.	1.92	1.22	1.83	1.51	1.7
GO:0042446	hormone biosynthetic process	The chemical reactions and pathways resulting in the formation of any hormone, naturally occurring substances secreted by specialized cells that affects the metabolism or behavior of other cells possessing functional receptors for the hormone.	3.5	-1.95	2.91	1.33	1.26
GO:0042447	hormone catabolic process	The chemical reactions and pathways resulting in the breakdown of any hormone, naturally occurring substances secreted by specialized cells that affects the metabolism or behavior of other cells possessing functional receptors for the hormone.	2.24	-1.66	2.95	-1.9	0
GO:0042448	progesterone metabolic process	The chemical reactions and pathways involving progesterone, a steroid hormone produced in the ovary which prepares and maintains the uterus for pregnancy. Also found in plants.	2.59	2.49	-3.1	-1.09	1.17
GO:0042461	photoreceptor cell development	Development of a photoreceptor, a cell that responds to incident electromagnetic radiation, particularly visible light.	3.57	2.26	2.48	1.43	0.86
GO:0042462	eye photoreceptor cell development	Development of a photoreceptor, a sensory cell in the eye that reacts to the presence of light. They usually contain a pigment that undergoes a chemical change when light is absorbed, thus stimulating a nerve.	3.24	2.47	2.35	2.1	0.91
GO:0042472	inner ear morphogenesis	The process by which the anatomical structures of the inner ear are generated and organized. Morphogenesis pertains to the creation of form. The inner ear is the structure in vertebrates that contains the organs of balance and hearing. It consists of soft hollow sensory structures (the membranous labyrinth) containing fluid (endolymph) surrounded by fluid (perilymph) and encased in a bony cavity …	-2.79	3.5	4.14	2.87	1.7
GO:0042474	middle ear morphogenesis	The process by which the anatomical structures of middle ear are generated and organized. Morphogenesis pertains to the creation of form. The middle ear is the air-filled cavity within the skull of vertebrates that lies between the outer ear and the inner ear. It is linked to the pharynx (and therefore to outside air) via the Eustachian tube and in mammals contains the three ear ossicles, which t…	3.06	2.86	2.38	3.02	2
GO:0042475	odontogenesis of dentine-containing tooth	The process whose specific outcome is the progression of a dentine-containing tooth over time, from its formation to the mature structure. A dentine-containing tooth is a hard, bony organ borne on the jaw or other bone of a vertebrate, and are composed mainly of dentine, a dense calcified substance, covered by a layer of enamel.	3.25	2.62	4.01	2.27	0.5
GO:0042476	odontogenesis	The process whose specific outcome is the progression of a tooth or teeth over time, from formation to the mature structure(s). A tooth is any hard bony, calcareous, or chitinous organ found in the mouth or pharynx of an animal and used in procuring or masticating food.	3.43	-1.74	-1.35	-0.64	-0.99
GO:0042481	regulation of odontogenesis	Any process that modulates the frequency, rate or extent of the formation and development of a tooth or teeth.	1.08	-0.7	-0.57	0	0
GO:0042490	mechanoreceptor differentiation	The process whereby a relatively unspecialized cell acquires specialized features of a mechanoreceptor, a cell specialized to transduce mechanical stimuli and relay that information centrally in the nervous system.	3.75	3.14	4.3	2.64	1.42
GO:0042491	auditory receptor cell differentiation	The process whereby a relatively unspecialized cell acquires specialized features of an auditory hair cell.	-3.62	3.36	3.02	-3.39	2.2
GO:0042492	gamma-delta T cell differentiation	The process whereby a relatively unspecialized hemopoietic cell acquires specialized features of a gamma-delta T cell.	1.2	-2.32	-2.59	-0.95	-1.36
GO:0042493	response to drug	A change in state or activity of a cell or an organism (in terms of movement, secretion, enzyme production, gene expression, etc.) as a result of a drug stimulus. A drug is a substance used in the diagnosis, treatment or prevention of a disease.	2.7	0.51	1.05	0.46	1.28
GO:0042509	regulation of tyrosine phosphorylation of STAT protein	Any process that modulates the frequency, rate or extent of the introduction of a phosphate group to a tyrosine residue of a STAT (Signal Transducer and Activator of Transcription) protein.	2.55	1.2	0	2.1	0.83
GO:0042517	positive regulation of tyrosine phosphorylation of Stat3 protein	Any process that activates or increases the frequency, rate or extent of the introduction of a phosphate group to a tyrosine residue of a Stat3 protein.	-3.39	-1.93	-2.51	0	0
GO:0042523	positive regulation of tyrosine phosphorylation of Stat5 protein	Any process that activates or increases the frequency, rate or extent of the introduction of a phosphate group to a tyrosine residue of a Stat5 protein.	4.24	2.98	3.41	-2.73	1.21
GO:0042532	negative regulation of tyrosine phosphorylation of STAT protein	Any process that stops, prevents or reduces the frequency, rate or extent of the introduction of a phosphate group to a tyrosine residue of a STAT (Signal Transducer and Activator of Transcription) protein.	1.5	-1.29	0.54	1.79	0.77
GO:0042533	tumor necrosis factor biosynthetic process	The chemical reactions and pathways resulting in the formation of tumor necrosis factor, an inflammatory cytokine produced by macrophages/monocytes during acute inflammation and which is responsible for a diverse range of signaling events within cells, leading to necrosis or apoptosis.	3.12	2.58	4.7	0.88	0.53
GO:0042534	regulation of tumor necrosis factor biosynthetic process	Any process that modulates the frequency, rate or extent of the chemical reactions and pathways resulting in the formation of tumor necrosis factor, an inflammatory cytokine produced by macrophages/monocytes during acute inflammation and which is responsible for a diverse range of signaling events within cells, leading to necrosis or apoptosis.	3.12	2.58	4.7	0.88	0.53
GO:0042541	hemoglobin biosynthetic process	The chemical reactions and pathways resulting in the formation of hemoglobin, an oxygen carrying, conjugated protein containing four heme groups and globin.	2.52	1.75	2.2	1.5	0.96
GO:0042542	response to hydrogen peroxide	A change in state or activity of a cell or an organism (in terms of movement, secretion, enzyme production, gene expression, etc.) as a result of a hydrogen peroxide (H2O2) stimulus.	1.94	2.1	2.19	1.57	1.64
GO:0042551	neuron maturation	A developmental process, independent of morphogenetic (shape) change, that is required for a neuron to attain its fully functional state.	3	-3.03	-2.42	2.55	1.68
GO:0042552	myelination	The process by which myelin sheaths are formed and maintained around neurons. Oligodendrocytes in the brain and spinal cord and Schwann cells in the peripheral nervous system wrap axons with compact layers of their plasma membrane. Adjacent myelin segments are separated by a non-myelinated stretch of axon called a node of Ranvier.	3.09	1.07	1.43	2.68	0.67
GO:0042554	superoxide release	The enzymatic generation of superoxide, the superoxide anion O2- (superoxide free radical), or any compound containing this species, by a cell in response to environmental stress, thereby mediating the activation of various stress-inducible signaling pathways.	-3.07	-2.9	5.46	-2.1	-1.8
GO:0042558	pteridine and derivative metabolic process	The chemical reactions and pathways involving any compound containing pteridine (pyrazino(2,3-dipyrimidine)), e.g. pteroic acid, xanthopterin and folic acid.	-0.99	1.23	1.16	2.34	2.21
GO:0042572	retinol metabolic process	The chemical reactions and pathways involving retinol, one of the three compounds that makes up vitamin A.	1.94	-1.58	-2.42	-0.97	-0.65
GO:0042573	retinoic acid metabolic process	The chemical reactions and pathways involving retinoic acid, one of the three components that makes up vitamin A.	3.4	-2.9	-2.76	-2.93	-1.78
GO:0042592	homeostatic process	Any biological process involved in the maintenance of an internal equilibrium.	3.97	1.75	2.08	2.67	1.26
GO:0042593	glucose homeostasis	Any process involved in the maintenance of an internal equilibrium of glucose within an organism or cell.	1.96	0.95	1.08	0.32	0.57
GO:0042632	cholesterol homeostasis	Any process involved in the maintenance of an internal equilibrium of cholesterol within an organism or cell.	2.67	2.4	4.27	3.61	2.29
GO:0042633	hair cycle	The cyclical phases of growth (anagen), regression (catagen), quiescence (telogen), and shedding (exogen) in the life of a hair; one of the collection or mass of filaments growing from the skin of an animal, and forming a covering for a part of the head or for any part or the whole of the body.	2.15	2.87	4.46	2.99	1.31
GO:0042640	anagen	The growth phase of the hair cycle. Lasts, for example, about 3 to 6 years for human scalp hair.	4.25	1.05	5.02	3.38	2.63
GO:0042692	muscle cell differentiation	The process whereby a relatively unspecialized cell acquires specialized features of a muscle cell.	-2.59	-0.36	-0.81	-1.93	-1.92
GO:0042730	fibrinolysis	An ongoing process that solubilizes fibrin, chiefly by the proteolytic action of plasmin, resulting in the removal of small blood clots.	1.03	0.23	-0.65	-0.52	-0.09
GO:0042733	embryonic digit morphogenesis	The process, occurring in the embryo, by which the anatomical structures of the digit are generated and organized. Morphogenesis pertains to the creation of form. A digit is one of the terminal divisions of an appendage. For example a finger or toe.	4.14	0.48	1.7	1.93	1.27
GO:0042742	defense response to bacterium	Reactions triggered in response to the presence of a bacterium that act to protect the cell or organism.	2.32	1.09	2.4	0.45	0.48
GO:0042743	hydrogen peroxide metabolic process	The chemical reactions and pathways involving hydrogen peroxide (H2O2), a potentially harmful byproduct of aerobic cellular respiration which can cause damage to DNA.	1.86	-0.7	2.07	0.24	0.01
GO:0042744	hydrogen peroxide catabolic process	The chemical reactions and pathways resulting in the breakdown of hydrogen peroxide (H2O2).	3.75	0.84	0.31	0.49	0
GO:0042752	regulation of circadian rhythm	Any process that modulates the frequency, rate or extent of a circadian rhythm. A circadian rhythm is a biological process in an organism that recurs with a regularity of approximately 24 hours.	0.69	1.29	2.56	1.41	0.48
GO:0042755	eating behavior	The specific actions or reactions of an organism relating to the intake of food, any substance (usually solid) that can be metabolized by an organism to give energy and build tissue.	1.58	-0.81	1.09	-1.42	0.91
GO:0042770	DNA damage response, signal transduction	A cascade of processes induced by the detection of DNA damage within a cell.	2.88	1.65	2.17	1.7	-2.17
GO:0042771	DNA damage response, signal transduction by p53 class mediator resulting in induction of apoptosis	A cascade of processes induced by the cell cycle regulator phosphoprotein p53, or an equivalent protein, in response to the detection of DNA damage and resulting in the initiation of apoptosis (programmed cell death).	2.72	1.02	2.01	1.4	1.09
GO:0042773	ATP synthesis coupled electron transport	The transfer of electrons through a series of electron donors and acceptors, generating energy that is ultimately used for synthesis of ATP.	2.19	1.2	1.77	1.6	2.58
GO:0042787	protein ubiquitination during ubiquitin-dependent protein catabolic process	The process by which a ubiquitin moiety, or multiple moieties, are covalently attached to the target protein, thereby initiating the degradation of that protein.	0.94	0	-0.88	0	1.44
GO:0042921	glucocorticoid receptor signaling pathway	Any series of molecular signals generated as a consequence of a glucocorticoid binding to its receptor.	-1.86	-0.95	0	-0.46	-1.46
GO:0042953	lipoprotein transport	The directed movement of any conjugated, water-soluble protein in which the nonprotein moiety consists of a lipid or lipids, into, out of, within or between cells.	0.02	0	0.77	-0.16	1.77
GO:0042981	regulation of apoptosis	Any process that modulates the occurrence or rate of cell death by apoptosis.	2.98	1.31	2.08	1.22	1.13
GO:0042987	amyloid precursor protein catabolic process	The chemical reactions and pathways resulting in the breakdown of amyloid precursor protein (APP), the precursor of beta-amyloid, a glycoprotein associated with Alzheimer's disease.	-4.08	-0.81	-2.84	-2.23	1.39
GO:0042992	negative regulation of transcription factor import into nucleus	Any process that stops, prevents or reduces the frequency, rate or extent of the movement of a transcription factor from the cytoplasm to the nucleus.	-4.21	2.53	1.12	-2.84	1.6
GO:0042993	positive regulation of transcription factor import into nucleus	Any process that activates or increases the frequency, rate or extent of the movement of a transcription factor from the cytoplasm to the nucleus.	3.85	4.11	3.08	3.28	1.9
GO:0042994	cytoplasmic sequestering of transcription factor	The selective interaction of a transcription factor with specific molecules in the cytoplasm, thereby inhibiting its translocation into the nucleus.	3.57	1.88	2.52	0.96	-0.16
GO:0043009	chordate embryonic development	The process whose specific outcome is the progression of the embryo over time, from zygote formation through a stage including a notochord and neural tube until birth or egg hatching.	1.79	1.26	1.27	0	0
GO:0043010	camera-type eye development	The process whose specific outcome is the progression of the camera-type eye over time, from its formation to the mature structure. The camera-type eye is an organ of sight that receives light through an aperture and focuses it through a lens, projecting it on a photoreceptor field.	4	2.25	3.41	3.03	3.01
GO:0043011	myeloid dendritic cell differentiation	The process by which a monocyte acquires the specialized features of a dendritic cell, an immunocompetent cell of the lymphoid and hemopoietic systems and skin.	0.72	0.43	0.89	-0.42	0.06
GO:0043029	T cell homeostasis	The process of regulating the proliferation and elimination of T cells such that the total number of T cells within a whole or part of an organism is stable over time in the absence of an outside stimulus.	3.79	2.79	3.29	-2.55	-1.88
GO:0043030	regulation of macrophage activation	Any process that modulates the frequency or rate of macrophage activation.	2.71	2.5	2.32	1.84	2.06
GO:0043043	peptide biosynthetic process	The chemical reactions and pathways resulting in the formation of peptides, compounds of 2 or more (but usually less than 100) amino acids where the alpha carboxyl group of one is bound to the alpha amino group of another. This may include the translation of a precursor protein and its subsequent processing into a functional peptide.	2.93	0	1.9	1.03	1.38
GO:0043044	ATP-dependent chromatin remodeling	Dynamic structural changes to eukaryotic chromatin that require energy from the hydrolysis of ATP, ranging from local changes necessary for transcriptional regulation to global changes necessary for chromosome segregation, mediated by ATP-dependent chromatin-remodelling factors.	2.64	2.36	2.62	2.24	1.71
GO:0043065	positive regulation of apoptosis	Any process that activates or increases the frequency, rate or extent of cell death by apoptosis.	2.61	1.65	3.07	-1.57	1.81
GO:0043066	negative regulation of apoptosis	Any process that stops, prevents or reduces the frequency, rate or extent of cell death by apoptosis.	3	0.76	1.11	0.85	1.37
GO:0043067	regulation of programmed cell death	Any process that modulates the frequency, rate or extent of programmed cell death, cell death resulting from activation of endogenous cellular processes.	2.72	1.93	1.37	1.99	1.12
GO:0043068	positive regulation of programmed cell death	Any process that activates or increases the frequency, rate or extent of programmed cell death, cell death resulting from activation of endogenous cellular processes.	4.57	-2.45	-3.37	-2.22	-1.34
GO:0043069	negative regulation of programmed cell death	Any process that stops, prevents or reduces the frequency, rate or extent of programmed cell death, cell death resulting from activation of endogenous cellular processes.	1.18	1.93	2.62	0.87	1.17
GO:0043085	positive regulation of catalytic activity	Any process that activates or increases the activity of an enzyme.	3.71	-2.61	-2.32	-3.39	1.28
GO:0043086	negative regulation of catalytic activity	Any process that stops or reduces the activity of an enzyme.	-4.03	-3.39	-3.31	-1.59	-1.62
GO:0043087	regulation of GTPase activity	Any process that modulates the rate of GTP hydrolysis by a GTPase.	-3.37	-2.96	-4.34	-2.73	-3.44
GO:0043088	regulation of Cdc42 GTPase activity	Any process that modulates the activity of the GTPase Cdc42.	3.05	1.14	1.71	2.3	1.92
GO:0043094	cellular metabolic compound salvage	Any process which produces a useful metabolic compound from derivatives of it without de novo synthesis, as carried out by individual cells.	0.95	-1.52	-1.24	1.18	1.12
GO:0043112	receptor metabolic process	The chemical reactions and pathways involving a receptor molecule, a macromolecule that undergoes combination with a hormone, neurotransmitter, drug or intracellular messenger to initiate a change in cell function.	1.9	0.96	2.78	2.18	1.71
GO:0043113	receptor clustering	Grouping of a set of receptors at a cellular location, often to amplify the sensitivity of a signaling response.	2.18	2.65	1.83	3.9	1.46
GO:0043114	regulation of vascular permeability	Any process that modulates the extent to which blood vessels can be pervaded by fluid.	4.34	2.05	1.89	2.75	1.96
GO:0043122	regulation of I-kappaB kinase/NF-kappaB cascade	Any process that modulates an I-kappaB kinase/NF-kappaB induced cascade.	-3.95	-2.33	-1.22	-2.21	1.68
GO:0043123	positive regulation of I-kappaB kinase/NF-kappaB cascade	Any process that activates or increases the frequency, rate or extent of an I-kappaB kinase/NF-kappaB induced cascade.	2.91	1.58	2.92	0.98	0.49
GO:0043129	surfactant homeostasis	Any process involved in the maintenance of an equilibrium of the surface-active lipoprotein mixture which coats the alveoli.	1.59	2.04	2	1.32	1.12
GO:0043149	stress fiber formation	Assembly of a stress fiber, the bundle of microfilaments and other proteins found in fibroblasts.	-2.71	1.82	1.97	-3.08	0
GO:0043154	negative regulation of caspase activity	Any process that stops, prevents or reduces the frequency, rate or extent of caspase activity.	2.7	-1.23	-0.97	0.82	0.31
GO:0043161	proteasomal ubiquitin-dependent protein catabolic process	The chemical reactions and pathways resulting in the breakdown of a protein or peptide by hydrolysis of its peptide bonds, initiated by the covalent attachment of ubiquitin, and mediated by the proteasome.	-3.14	-2.14	3.53	3.09	2.56
GO:0043193	positive regulation of gene-specific transcription	Any process that activates or increases the frequency, rate or extent of the DNA-dependent transcription of a specific gene or genes.	2.83	2.14	3.01	2.85	2.12
GO:0043241	protein complex disassembly	The disaggregation of a protein complex into its constituent components. Protein complexes may have other associated non-protein prosthetic groups, such as nucleic acids, metal ions or carbohydrate groups.	3.77	2.54	4.58	3.05	1.19
GO:0043244	regulation of protein complex disassembly	Any process that modulates the frequency, rate or extent of protein complex disassembly, the disaggregation of a protein complex into its constituent components.	-3.52	-2.93	5.13	3.31	-1.59
GO:0043249	erythrocyte maturation	A developmental process, independent of morphogenetic (shape) change, that is required for an erythrocyte to attain its fully functional state.	2.57	0.9	1.76	2.13	0.15
GO:0043254	regulation of protein complex assembly	Any process that modulates the frequency, rate or extent of protein complex assembly.	-3.41	-1.48	-2.32	1.32	-2.13
GO:0043266	regulation of potassium ion transport	Any process that modulates the frequency, rate or extent of the directed movement of potassium ions (K+) into, out of, within or between cells.	-2.12	2.73	2.93	-0.93	0.97
GO:0043270	positive regulation of ion transport	Any process that activates or increases the frequency, rate or extent of the directed movement of charged atoms or small charged molecules into, out of, within or between cells.	-2.83	1.76	1.54	0.98	0.58
GO:0043271	negative regulation of ion transport	Any process that stops, prevents or reduces the frequency, rate or extent of the directed movement of charged atoms or small charged molecules into, out of, within or between cells.	0.94	0.06	0.95	-0.3	1.66
GO:0043277	apoptotic cell clearance	The recognition and removal of an apoptotic cell by a neighboring cell or by a phagocyte.	-2.07	-0.96	0	0	0.08
GO:0043279	response to alkaloid	A change in state or activity of a cell or an organism (in terms of movement, secretion, enzyme production, gene expression, etc.) as a result of an alkaloid stimulus. Alkaloids are a large group of nitrogenous substances found in naturally in plants, many of which have extracts that are pharmacologically active.	3.04	2.93	3.22	3.97	-1.7
GO:0043281	regulation of caspase activity	Any process that modulates the activity of a caspase, any of a group of cysteine proteases involved in apoptosis.	3.54	2.76	2.79	1.38	1.87
GO:0043283	biopolymer metabolic process	The chemical reactions and pathways involving biopolymers, long, repeating chains of monomers found in nature, such as polysaccharides and proteins.	2.63	2.27	3.82	3.21	1.51
GO:0043285	biopolymer catabolic process	The chemical reactions and pathways resulting in the breakdown of biopolymers, long, repeating chains of monomers found in nature e.g. polysaccharides and proteins.	1.42	0.87	1.71	-0.13	0
GO:0043299	leukocyte degranulation	The regulated exocytosis of secretory granules by a leukocyte.	3.91	3.66	3.44	3.39	1.93
GO:0043303	mast cell degranulation	The regulated exocytosis of secretory granules containing preformed mediators such as histamine, serotonin, and neutral proteases by a mast cell.	-3.1	3.44	3.89	2.66	-0.41
GO:0043330	response to exogenous dsRNA	A change in state or activity of a cell or an organism (in terms of movement, secretion, enzyme production, gene expression, etc.) as a result of an exogenous double-stranded RNA stimulus.	4.64	3.34	2.27	3.22	0.15
GO:0043367	CD4-positive, alpha beta T cell differentiation	The process whereby a relatively unspecialized T cell acquires specialized features of a mature CD4-positive, alpha-beta T cell.	3.54	-3.29	-2.2	-1.36	-2.78
GO:0043388	positive regulation of DNA binding	Any process that activates or increases the frequency, rate or extent of DNA binding, selective interaction with deoxyribonucleic acid.	-5.46	-2.84	3.66	1.57	-1.92
GO:0043393	regulation of protein binding	Any process that modulates the frequency, rate or extent of protein binding.	4.6	2.47	-4.74	-3.5	1.77
GO:0043403	skeletal muscle regeneration	The regrowth of muscle tissue to repair injured or damaged muscle fibers in the postnatal stage.	-1.95	-2.22	0.57	0	-1.58
GO:0043406	positive regulation of MAP kinase activity	Any process that activates or increases the frequency, rate or extent of MAP kinase activity.	-3.04	3.13	5.21	-3.47	1.72
GO:0043407	negative regulation of MAP kinase activity	Any process that stops, prevents or reduces the frequency, rate or extent of MAP kinase activity.	-2.66	2.88	4.82	4.52	1.36
GO:0043408	regulation of MAPKKK cascade	Any process that modulates the frequency, rate or extent of signal transduction mediated by the MAPKKK cascade.	-2.49	0	0	-0.36	0
GO:0043409	negative regulation of MAPKKK cascade	Any process that stops, prevents or reduces the frequency, rate or extent of signal transduction mediated by the MAPKKK cascade.	2.91	0.95	2.24	2.77	0
GO:0043410	positive regulation of MAPKKK cascade	Any process that activates or increases the frequency, rate or extent of signal transduction mediated by the MAPK cascade.	3.97	3.18	-3.88	2.24	0.98
GO:0043433	negative regulation of transcription factor activity	Any process that stops, prevents or reduces the frequency, rate or extent of the activity of a transcription factor, any factor involved in the initiation or regulation of transcription.	1.61	1.82	1.65	2.23	1.94
GO:0043434	response to peptide hormone stimulus	A change in state or activity of a cell or an organism (in terms of movement, secretion, enzyme production, gene expression, etc.) as a result of a peptide hormone stimulus. A peptide hormone is any of a class of peptides that are secreted into the blood stream and have endocrine functions in living animals.	2.66	1.61	2.38	1.85	1.44
GO:0043462	regulation of ATPase activity	Any process that modulates the rate of ATP hydrolysis by an ATPase.	1.53	1.5	2.61	2.93	0
GO:0043467	regulation of generation of precursor metabolites and energy	Any process that modulates the frequency, rate or extent of the chemical reactions and pathways resulting in the formation of precursor metabolites, substances from which energy is derived, and the processes involved in the liberation of energy from these substances.	-3.44	-2.02	-2.48	-0.83	1.45
GO:0043473	pigmentation	The deposition or aggregation of coloring matter in an organism, tissue or cell.	4.77	3.55	4.4	3.91	1.79
GO:0043484	regulation of RNA splicing	Any process that modulates the frequency, rate or extent of RNA splicing, the process of removing sections of the primary RNA transcript to remove sequences not present in the mature form of the RNA and joining the remaining sections to form the mature form of the RNA.	1.07	0.62	1.19	0	2.16
GO:0043487	regulation of RNA stability	Any process that modulates the propensity of RNA molecules to degradation. Includes processes that both stabilize and destabilize RNAs.	2.94	1.5	2.49	1.25	1.06
GO:0043488	regulation of mRNA stability	Any process that modulates the propensity of mRNA molecules to degradation. Includes processes that both stabilize and destabilize mRNAs.	2.76	3.22	3.48	1.39	2.76
GO:0043491	protein kinase B signaling cascade	A series of reactions, mediated by the intracellular serine/threonine kinase protein kinase B, which occurs as a result of a single trigger reaction or compound.	1.78	1.68	3.14	1.03	0.94
GO:0043500	muscle adaptation	A process by which muscle adapts, with consequent modifications to structural and/or functional phenotypes, in response to a stimulus. Stimuli include contractile activity, loading conditions, substrate supply, and environmental factors. These adaptive events occur in both muscle fibers and associated structures (motoneurons and capillaries), and they involve alterations in regulatory mechanisms,…	1.46	1.14	2.18	0.88	0.5
GO:0043502	regulation of muscle adaptation	Any process that modulates the frequency, rate or extent of muscle adaptation.	2.6	1.03	1.48	1.8	0.55
GO:0043506	regulation of JNK activity	Any process that modulates the frequency, rate or extent of JUN kinase activity.	-3.48	-3.27	-0.96	-3.06	-0.55
GO:0043524	negative regulation of neuron apoptosis	Any process that stops, prevents or reduces the frequency, rate or extent of cell death by apoptosis in neurons.	-4.12	-2.82	-4.09	-2.43	-1.02
GO:0043525	positive regulation of neuron apoptosis	Any process that activates or increases the frequency, rate or extent of cell death of neurons by apoptosis.	3.84	3.18	3.45	4.04	0.73
GO:0043526	neuroprotection	Any process that modulates the occurrence or rate of cell death by apoptosis in the nervous system. It may stop or prevent or reduce the rate of cell death by apoptosis and it is activated by stress to counteract death signals in central nervous systems. Different neuroprotective mechanisms may be activated to combat distinct types of cellular stress, ERK pathway is one of several neuroprotective…	2.31	-2.23	-2.41	-2.42	0
GO:0043534	blood vessel endothelial cell migration	The orderly movement of endothelial cells into the extracellular matrix in order to form new blood vessels during angiogenesis.	1.45	0.74	2.76	2.84	0.41
GO:0043536	positive regulation of blood vessel endothelial cell migration	Any process that activates or increases the frequency, rate or extent of the migration of the endothelial cells of blood vessels.	-2.11	1.08	0.93	1.97	2.5
GO:0043537	negative regulation of blood vessel endothelial cell migration	Any process that stops, prevents or reduces the frequency, rate or extent of the migration of the endothelial cells of blood vessels.	4.38	4.47	6.09	3.98	5.07
GO:0043542	endothelial cell migration	The orderly movement of endothelial cells into the extracellular matrix to form an endothelium.	3.58	2.94	-3.77	3.95	-1.43
GO:0043543	protein amino acid acylation	The addition of an acyl group, any group or radical of the form RCO- where R is an organic group, to a protein amino acid.	1.64	0.65	0	1.84	-1
GO:0043547	positive regulation of GTPase activity	Any process that activates or increases the activity of a GTPase.	-2.99	-1.66	1.91	-2.97	1.37
GO:0043552	positive regulation of phosphoinositide 3-kinase activity	Any process that activates or increases the frequency, rate or extent of phosphoinositide 3-kinase activity.	2.6	-2.34	2.2	1.71	0.4
GO:0043555	regulation of translation in response to stress	Modulation of the frequency, rate or extent of translation as a result of a stimulus indicating the organism is under stress. The stress is usually, but not necessarily, exogenous (e.g. temperature, humidity, ionizing radiation).	3.12	-3.53	-3.6	-1.04	1.29
GO:0043567	regulation of insulin-like growth factor receptor signaling pathway	Any process that modulates the frequency, rate or extent of insulin-like growth factor receptor signaling.	-2.29	-2.54	2.32	-3.11	-1.36
GO:0043583	ear development	The process whose specific outcome is the progression of the ear over time, from its formation to the mature structure. The ear is the sense organ in vertebrates that is specialized for the detection of sound, and the maintenance of balance. Includes the outer ear and middle ear, which collect and transmit sound waves; and the inner ear, which contains the organs of balance and (except in fish) h…	1.73	-0.64	-0.87	2.32	0.07
GO:0043584	nose development	The process whose specific outcome is the progression of the nose over time, from its formation to the mature structure. The nose is the specialized structure of the face that serves as the organ of the sense of smell and as part of the respiratory system. Includes the nasi externus (external nose) and cavitas nasi (nasal cavity).	1.27	2.15	0.89	2.35	2.2
GO:0043588	skin development	The process whose specific outcome is the progression of the skin over time, from its formation to the mature structure. The skin is the external membranous integument of an animal. In vertebrates the skin generally consists of two layers, an outer nonsensitive and nonvascular epidermis (cuticle or skarfskin) composed of cells which are constantly growing and multiplying in the deeper, and being …	4.4	4.12	4.64	2.77	2.22
GO:0043616	keratinocyte proliferation	The multiplication or reproduction of keratinocytes, resulting in the expansion of a cell population. Keratinocytes are epidermal cells which synthesize keratin and undergo a characteristic change as they move upward from the basal layers of the epidermis to the cornified (horny) layer of the skin.	3.25	0.74	2.14	1.77	0.47
GO:0043618	regulation of transcription from RNA polymerase II promoter in response to stress	Any process that modulates the frequency, rate or extent of transcription from an RNA polymerase II promoter as a result of a stimulus indicating the organism is under stress. The stress is usually, but not necessarily, exogenous (e.g. temperature, humidity, ionizing radiation).	-0.49	3.28	3.77	1.63	1.33
GO:0043623	cellular protein complex assembly	The aggregation, arrangement and bonding together of a set of components to form a protein complex, occurring at the level of an individual cell.	2.87	0.92	1.72	1.82	1.37
GO:0043627	response to estrogen stimulus	A change in state or activity of a cell or an organism (in terms of movement, secretion, enzyme production, gene expression, etc.) as a result of stimulus by an estrogen, C18 steroid hormones that can stimulate the development of female sexual characteristics.	2.22	2.33	2.65	3.17	0.76
GO:0043648	dicarboxylic acid metabolic process	The chemical reactions and pathways involving dicarboxylic acids, any organic acid containing two carboxyl (COOH) groups or anions (COO-).	3.92	-2.73	-3.18	2.87	0.88
GO:0043666	regulation of phosphoprotein phosphatase activity	Any process that modulates the frequency, rate or extent of phosphoprotein phosphatase activity, the catalysis of the hydrolysis of phosphate from a phosphoprotein.	-2.42	1.39	1.56	2.34	0.26
GO:0043681	protein import into mitochondrion	The directed movement of a protein from the cytoplasm to the mitochondrion.	-2.82	-1.84	-1.48	-1.4	-1.95
GO:0043687	post-translational protein modification	The covalent alteration of one or more amino acids occurring in a protein after the protein has been completely translated and released from the ribosome.	-2.85	-0.37	2.36	0.57	-1.36
GO:0043691	reverse cholesterol transport	The directed movement of periperal cell cholesterol, cholest-5-en-3-beta-ol, towards the liver for catabolism.	2.83	3.24	5.74	3.64	2.88
GO:0043900	regulation of multi-organism process	Any process that modulates the frequency, rate or extent of a multi-organism process, a process by which an organism has an effect on another organism of the same or different species.	2.92	0.82	0.55	0	0
GO:0043933	macromolecular complex subunit organization	Any process by which macromolecules aggregate, disaggregate, or are modified, resulting in the formation, disassembly, or alteration of a macromolecular complex.	1.53	-1.27	2.35	1.42	1.65
GO:0044236	multicellular organismal metabolic process	The chemical reactions and pathways in multicellular organisms that occur at the tissue, organ, or organismal level. These processes, unlike cellular metabolism, can include transport of substances between cells when that transport is required.	-2.7	-1.65	-2.66	-1.33	0.82
GO:0044237	cellular metabolic process	The chemical reactions and pathways by which individual cells transform chemical substances.	2.43	1.19	3.15	1.54	0.61
GO:0044242	cellular lipid catabolic process	The chemical reactions and pathways resulting in the breakdown of lipids, as carried out by individual cells.	1.77	0.44	0.01	0.01	0
GO:0044243	multicellular organismal catabolic process	The chemical reactions and pathways resulting in the breakdown of substances in multicellular organisms that occur at the tissue, organ, or organismal level. These processes, unlike cellular metabolism, can include transport of substances between cells when that transport is required.	1.16	1.71	2.95	-1.29	-1.04
GO:0044248	cellular catabolic process	The chemical reactions and pathways resulting in the breakdown of substances, carried out by individual cells.	4.14	1.56	3.62	2.77	0.84
GO:0044249	cellular biosynthetic process	The chemical reactions and pathways resulting in the formation of substances, carried out by individual cells.	2.46	1.41	1.88	1.73	1.25
GO:0044253	positive regulation of multicellular organismal metabolic process	Any process that activates or increases frequency, rate or extent of chemical reactions and pathways in multicellular organisms that occur at the tissue, organ, or organismal level.	2.48	1.27	3.32	0.63	-0.1
GO:0044260	cellular macromolecule metabolic process	The chemical reactions and pathways involving macromolecules, any molecule of high relative molecular mass, the structure of which essentially comprises the multiple repetition of units derived, actually or conceptually, from molecules of low relative molecular mass, as carried out by individual cells.	6.28	2.08	3.34	2.49	1.37
GO:0044262	cellular carbohydrate metabolic process	The chemical reactions and pathways involving carbohydrates, any of a group of organic compounds based of the general formula Cx(H2O)y, as carried out by individual cells.	2.55	-1.19	2.05	-0.35	1.1
GO:0044264	cellular polysaccharide metabolic process	The chemical reactions and pathways involving polysaccharides, polymers of more than 10 monosaccharide residues joined by glycosidic linkages, as carried out by individual cells.	2.61	0	0.56	1.45	0
GO:0044267	cellular protein metabolic process	The chemical reactions and pathways involving a specific protein, rather than of proteins in general, occurring at the level of an individual cell. Includes protein modification.	3.18	-2.02	-3.39	-0.27	1.83
GO:0044272	sulfur compound biosynthetic process	The chemical reactions and pathways resulting in the formation of compounds that contain sulfur, such as the amino acids methionine and cysteine or the tripeptide glutathione.	-3.92	2.43	3.07	-2.21	1.49
GO:0044275	cellular carbohydrate catabolic process	The chemical reactions and pathways resulting in the breakdown of carbohydrates, any of a group of organic compounds based of the general formula Cx(H2O)y, as carried out by individual cells.	1.98	1.49	2.35	0	0.79
GO:0044403	symbiosis, encompassing mutualism through parasitism	An interaction between two organisms living together in more or less intimate association. The term host is usually used for the larger (macro) of the two members of a symbiosis. The smaller (micro) member is called the symbiont organism. Microscopic symbionts are often referred to as endosymbionts. The various forms of symbiosis include parasitism, in which the association is disadvantageous or …	3.22	1.26	4.09	1.27	1.07
GO:0044419	interspecies interaction between organisms	Any process by which an organism has an effect on an organism of a different species.	2.46	0.83	2.36	0.36	1.58
GO:0045010	actin nucleation	The initial step in the formation of an actin filament, in which actin monomers combine to form a new filament. Nucleation is slow relative to the subsequent addition of more monomers to extend the filament.	1.59	0.63	1.29	0.15	1.96
GO:0045026	plasma membrane fusion	The joining of two or more lipid bilayer membranes that surround a cell.	3.01	1.74	0.83	0.75	0.48
GO:0045039	protein import into mitochondrial inner membrane	The import of proteins into the mitochondria inner membrane. Inner membrane proteins are first imported into the matrix space where the matrix-targeting sequence is removed; how these proteins then are incorporated into the inner membrane is not known.	-1.82	-0.41	0	0	0
GO:0045058	T cell selection	The process by which T cells that express T cell receptors that are restricted by self MHC protein complexes and tolerant to self antigens are selected for further maturation.	2.5	2.7	3.72	2.28	1.4
GO:0045059	positive thymic T cell selection	The process of sparing immature T cells in the thymus which react with self-MHC protein complexes with low affinity levels from apoptotic death.	2.29	3.39	2.89	0.42	0
GO:0045060	negative thymic T cell selection	The process of elimination of immature T cells in the thymus which react strongly with self-antigens.	2.26	1.71	2.86	2.62	0
GO:0045064	T-helper 2 cell differentiation	The process whereby a relatively unspecialized T cell acquires specialized features of a Th2 cell.	-2.92	-2.36	-3.48	0	-1.81
GO:0045069	regulation of viral genome replication	Any process that modulates the frequency, rate or extent of viral genome replication.	3.07	3.56	4.94	3.07	2.29
GO:0045078	positive regulation of interferon-gamma biosynthetic process	Any process that activates or increases the frequency, rate or extent of the chemical reactions and pathways resulting in the formation of interferon-gamma.	4	4.35	4.66	3.66	1.82
GO:0045080	positive regulation of chemokine biosynthetic process	Any process that activates or increases the frequency, rate or extent of the chemical reactions and pathways resulting in the formation of chemokines.	2.44	1.6	1.87	0.96	0.37
GO:0045084	positive regulation of interleukin-12 biosynthetic process	Any process that activates or increases the frequency, rate or extent of the chemical reactions and pathways resulting in the formation of interleukin-12.	3.31	-2.15	1.73	1.55	-1.32
GO:0045086	positive regulation of interleukin-2 biosynthetic process	Any process that activates or increases the frequency, rate or extent of the chemical reactions and pathways resulting in the formation of interleukin-2.	1.76	2.49	3.71	-1.26	-1.43
GO:0045087	innate immune response	Innate immune responses are defense responses mediated by germline encoded components that directly recognize components of potential pathogens.	3.07	0.87	2.69	0.31	1.66
GO:0045089	positive regulation of innate immune response	Any process that activates or increases the frequency, rate or extent of the innate immune response, the organism's first line of defense against infection.	0.03	0	-0.15	0	0
GO:0045104	intermediate filament cytoskeleton organization	A process that is carried out at the cellular level which results in the formation, arrangement of constituent parts, or disassembly of cytoskeletal structures comprising intermediate filaments and their associated proteins.	-2.63	2.94	-3.83	4.88	2.28
GO:0045109	intermediate filament organization	Control of the spatial distribution of intermediate filaments; includes organizing filaments into meshworks, bundles, or other structures, as by cross-linking.	3.55	-1.05	-2.24	2	2.41
GO:0045123	cellular extravasation	The migration of leukocytes from the blood vessels into the surrounding tissue.	2.68	0.81	2.95	0.87	0.34
GO:0045124	regulation of bone resorption	Any process that modulates the frequency, rate or extent of bone tissue loss (resorption).	3.18	1.36	-1.44	3.51	1.8
GO:0045132	meiotic chromosome segregation	The process by which genetic material, in the form of chromosomes, is organized and then physically separated and apportioned to two or more sets during the meiotic cell cycle.	3.33	2.71	3.25	3.04	3.07
GO:0045137	development of primary sexual characteristics	The process whose specific outcome is the progression of the primary sexual characteristics over time, from their formation to the mature structures. The primary sexual characteristics are the testes in males and the ovaries in females and they develop in response to sex hormone secretion.	2.41	-0.5	-2.16	0.75	-0.4
GO:0045165	cell fate commitment	The commitment of cells to specific cell fates and their capacity to differentiate into particular kinds of cells. Positional information is established through protein signals that emanate from a localized source within a cell (the initial one-cell zygote) or within a developmental field.	3.2	1.72	2.63	1.74	1.01
GO:0045176	apical protein localization	Any process by which a protein is transported to, or maintained in, apical regions of the cell.	2.61	0.71	-3	-2.39	0
GO:0045184	establishment of protein localization	The directed movement of a protein to a specific location.	3.17	1.94	1.43	1.94	-1.7
GO:0045185	maintenance of protein location	Any process by which a protein is maintained in a location and prevented from moving elsewhere. These include sequestration, stabilization to prevent transport elsewhere and the active retrieval of proteins that do move away.	-2.71	-1.25	-0.7	-2.5	-1.09
GO:0045190	isotype switching	The switching of activated B cells from IgM biosynthesis to biosynthesis of other isotypes of immunoglobulin, accomplished through a recombination process involving an intrachromosomal deletion involving switch regions that reside 5' of each constant region gene segment in the immunoglobulin heavy chain locus.	3.56	1.61	1.35	-1.62	2.21
GO:0045191	regulation of isotype switching	Any process that modulates the frequency, rate or extent of isotype switching.	5.47	-3.26	1.78	-3.06	-1.76
GO:0045197	establishment or maintenance of epithelial cell apical/basal polarity	Any cellular process that results in the specification, formation or maintenance of the apicobasal polarity of an epithelial cell.	0.27	1.24	0.88	0.94	1.07
GO:0045213	neurotransmitter receptor metabolic process	The chemical reactions and pathways involving neurotransmitter receptors.	2.27	-3.14	2.6	2.7	1.48
GO:0045214	sarcomere organization	The myofibril assembly process by which the muscle actomyosin is organized into sarcomeres. The sarcomere is the repeating unit of a myofibril in a muscle cell, composed of an array of overlapping thick and thin filaments between two adjacent Z discs.	3.02	1.89	2.79	1.29	0.12
GO:0045216	cell-cell junction organization	A process that is carried out at the cellular level which results in the formation, arrangement of constituent parts, or disassembly of a cell-cell junction. A cell-cell junction is a specialized region of connection between two cells.	-1.12	-2.44	-0.22	1.97	1.82
GO:0045321	leukocyte activation	A change in morphology and behavior of a leukocyte resulting from exposure to a specific antigen, mitogen, cytokine, cellular ligand, or soluble factor.	2.47	2.07	-2.18	0.62	-0.14
GO:0045333	cellular respiration	The enzymatic release of energy from organic compounds (especially carbohydrates and fats) which either requires oxygen (aerobic respiration) or does not (anaerobic respiration).	-0.97	1.96	1.74	0.63	0.82
GO:0045342	MHC class II biosynthetic process	The chemical reactions and pathways resulting in the formation of major histocompatibility protein class II.	4.39	2.59	3.88	1.97	1.32
GO:0045346	regulation of MHC class II biosynthetic process	Any process that modulates the frequency, rate or extent of the chemical reactions and pathways resulting in the formation of MHC class II.	4.39	2.59	3.88	1.97	1.32
GO:0045351	type I interferon biosynthetic process	The chemical reactions and pathways resulting in the formation of any type I interferon. Type I interferons include the interferon-alpha, beta, delta, episilon, zeta, kappa, tau, and omega gene families.	2.55	2.62	2.2	2.3	0.57
GO:0045410	positive regulation of interleukin-6 biosynthetic process	Any process that activates or increases the frequency, rate or extent of the chemical reactions and pathways resulting in the formation of interleukin-6.	0.9	-0.33	0	-0.01	-1.03
GO:0045416	positive regulation of interleukin-8 biosynthetic process	Any process that activates or increases the frequency, rate or extent of the chemical reactions and pathways resulting in the formation of interleukin-8.	1.16	1.44	1.68	0	0
GO:0045429	positive regulation of nitric oxide biosynthetic process	Any process that activates or increases the frequency, rate or extent of the chemical reactions and pathways resulting in the formation of nitric oxide.	1.78	1.16	1.46	1.24	1.65
GO:0045444	fat cell differentiation	The process whereby a relatively unspecialized cell acquires specialized features of an adipocyte, an animal connective tissue cell specialized for the synthesis and storage of fat.	1.5	0.05	0.21	0.65	0.7
GO:0045445	myoblast differentiation	The process whereby a relatively unspecialized cell acquires specialized features of a myoblast. A myoblast is a mononucleate cell type that, by fusion with other myoblasts, gives rise to the myotubes that eventually develop into skeletal muscle fibers.	3.17	3.57	2.94	-2.77	1.83
GO:0045446	endothelial cell differentiation	The process whereby a relatively unspecialized cell acquires specialized features of an endothelial cell, a thin flattened cell. A layer of such cells lines the inside surfaces of body cavities, blood vessels, and lymph vessels, making up the endothelium.	0.76	1.95	2.18	1.12	1.36
GO:0045453	bone resorption	The process by which specialized cells known as osteoclasts degrade the organic and inorganic portions of bone, and endocytose and transport the degradation products.	2.97	-1.45	-1.09	-1.77	1.53
GO:0045454	cell redox homeostasis	Any process that maintains the redox environment of a cell or compartment within a cell.	1.98	0.46	1.93	0.45	0.65
GO:0045471	response to ethanol	A change in state or activity of a cell or an organism (in terms of movement, secretion, enzyme production, gene expression, etc.) as a result of an ethanol stimulus.	4.32	3.63	5.1	2.68	3.37
GO:0045494	photoreceptor cell maintenance	Any process preventing the degeneration of the photoreceptor, a specialized cell type that is sensitive to light.	2.7	1.17	2.67	1.65	0
GO:0045576	mast cell activation	The change in morphology and behavior of a mast cell resulting from exposure to a cytokine, chemokine, soluble factor, or to (at least in mammals) an antigen which the mast cell has specifically bound via IgE bound to Fc-epsilonRI receptors.	1.29	1.65	3.17	0.23	1.5
GO:0045577	regulation of B cell differentiation	Any process that modulates the frequency, rate or extent of B cell differentiation.	2.28	3.19	4.49	1.88	0.39
GO:0045579	positive regulation of B cell differentiation	Any process that activates or increases the frequency, rate or extent of B cell differentiation.	4.33	-3.49	2.97	-2.48	-1.19
GO:0045580	regulation of T cell differentiation	Any process that modulates the frequency, rate or extent of T cell differentiation.	2.2	3.16	3.81	-2.01	-1.94
GO:0045581	negative regulation of T cell differentiation	Any process that stops, prevents or reduces the frequency, rate or extent of T cell differentiation.	3.57	-1.77	1.55	0.1	-1.78
GO:0045582	positive regulation of T cell differentiation	Any process that activates or increases the frequency, rate or extent of T cell differentiation.	2.7	2.31	1.85	0.6	-0.91
GO:0045595	regulation of cell differentiation	Any process that modulates the frequency, rate or extent of cell differentiation, the process whereby relatively unspecialized cells acquire specialized structural and functional features.	2.73	-2.3	-2.12	1.51	1.45
GO:0045596	negative regulation of cell differentiation	Any process that stops, prevents or reduces the frequency, rate or extent of cell differentiation.	3.61	2.6	-3.3	2.77	1.71
GO:0045597	positive regulation of cell differentiation	Any process that activates or increases the frequency, rate or extent of cell differentiation.	2.64	2.68	3.89	1.56	-1.72
GO:0045598	regulation of fat cell differentiation	Any process that modulates the frequency, rate or extent of adipocyte differentiation.	2.09	1.05	2.21	0.25	0
GO:0045619	regulation of lymphocyte differentiation	Any process that modulates the frequency, rate or extent of lymphocyte differentiation.	3.32	-1.03	1.85	-2.48	0.78
GO:0045624	positive regulation of T-helper cell differentiation	Any process that activates or increases the frequency, rate or extent of T-helper cell differentiation.	-2.81	-2.28	-2.86	0	-1.35
GO:0045628	regulation of T-helper 2 cell differentiation	Any process that modulates the frequency, rate or extent of T-helper 2 cell differentiation.	-3.49	-2.17	-2.71	-0.15	-2.32
GO:0045637	regulation of myeloid cell differentiation	Any process that modulates the frequency, rate or extent of myeloid cell differentiation.	1.27	-0.15	-1.47	-1.99	-1.94
GO:0045638	negative regulation of myeloid cell differentiation	Any process that stops, prevents or reduces the frequency, rate or extent of myeloid cell differentiation.	3.22	-2.72	-3.46	-2.25	0
GO:0045646	regulation of erythrocyte differentiation	Any process that modulates the frequency, rate or extent of erythrocyte differentiation.	-1.9	-1.3	-1.51	-1.05	-1.09
GO:0045648	positive regulation of erythrocyte differentiation	Any process that activates or increases the frequency, rate or extent of erythrocyte differentiation.	2.73	2.35	3.32	1.99	1.9
GO:0045649	regulation of macrophage differentiation	Any process that modulates the frequency, rate or extent of macrophage differentiation.	3.58	1.17	2.4	2.56	1.08
GO:0045662	negative regulation of myoblast differentiation	Any process that stops, prevents or reduces the frequency, rate or extent of myoblast differentiation. A myoblast is a mononucleate cell type that, by fusion with other myoblasts, gives rise to the myotubes that eventually develop into skeletal muscle fibers.	1.38	0.31	0	0	-1.31
GO:0045664	regulation of neuron differentiation	Any process that modulates the frequency, rate or extent of neuron differentiation.	3.8	-2.94	3.18	2.39	-1.46
GO:0045665	negative regulation of neuron differentiation	Any process that stops, prevents or reduces the frequency, rate or extent of neuron differentiation.	-3.62	2.32	-2.37	2.97	2
GO:0045666	positive regulation of neuron differentiation	Any process that activates or increases the frequency, rate or extent of neuron differentiation.	1	1.17	0.75	1.79	1
GO:0045668	negative regulation of osteoblast differentiation	Any process that stops, prevents or reduces the frequency, rate or extent of osteoblast differentiation.	0.33	0.18	0	1.15	0.86
GO:0045669	positive regulation of osteoblast differentiation	Any process that activates or increases the frequency, rate or extent of osteoblast differentiation.	3.42	1.9	3.46	3.5	1.35
GO:0045670	regulation of osteoclast differentiation	Any process that modulates the frequency, rate or extent of osteoclast differentiation.	2.75	1.37	1.16	1.39	0.71
GO:0045671	negative regulation of osteoclast differentiation	Any process that stops, prevents or reduces the frequency, rate or extent of osteoclast differentiation.	2.62	0.9	1.92	-2.99	0.79
[truncated: 477 more rows]
