# Supplementary material for: Systems Biology Analysis of Brucella Infected Peyer's Patch Reveals Rapid Invasion with Modest Transient Perturbations of the Host Transcriptome
Source: PLoS One. 2013 Dec 9;8(12):e81719. doi: 10.1371/journal.pone.0081719 (PMC3857238; doi:10.1371/journal.pone.0081719)
Supplement: File S1 — Supplemental figures and tables. Figure A in File S1. Validation of Bovine Microarray Results by Quantitative Real Time-PCR. cDNA was synthesized from the same RNA samples used for microarray hybridization. Five randomly selected genes (A = BPI; B = MAPK1; C = MIF; D = CCL2; E = IL8.) that were differentially expressed by microarrays in B. melitensis-infected bovine Peyer's patch between 15 min and 4 h p.i. as compared to non-infected tissues (control) extracted at the same time points, were validated by quantitative RT-PCR. Fold changes was normalized to the expression of GAPDH and calculated using the ΔΔCt method. All tested genes at all time points had fold-changes altered in the same direction in microarray and qRT-PCR. White bars represent fold-change by microarray analysis and black bars represent fold-change by qRT-PCR. Table S1 in File S1. Detailed List of Host Genes with Differential Expression (z-score >|2.24|) in B. melitensis Infected vs. Control Bovine Jejunal-Ileal Peyer's Patch in at least one time point. Black numbers in the body of the table indicate differentially expressed (activated: (+) numbers; repressed: (−) numbers) while red numbers represent non-differentially expressed genes. Table S2 in File S1. Bayesian z-score for All Host Pathways in B. melitensis Infected vs. Control Bovine Jejunal-Ileal Peyer's Patch. Black numbers in the body of the table indicate differentially expressed (activated: (+) numbers; repressed: (−) numbers) while red numbers represent non-differentially expressed genes. Table S3 in File S1. List of All Biological Process-Related Host Genes Differentially Expressed in B. melitensis Infected vs. Control Bovine Jejunal-Ileal Peyer's Patch. Black numbers in the body of the table indicate differentially expressed (activated: (+) numbers; repressed: (−) numbers) while red numbers represent non-differentially expressed genes. Table S4 in File S1. List of All Cellular Component-Related Host Genes Differentially Expressed in B. [file pone.0081719.s001.zip › MS Bmel Final Suppl File Figure Tables 31x2013/Table S4_All Cell Comp values.xls]

## Sheet: Sheet1
Table S4. List of All Cellular Component-Related Host Genes Differentially Expressed in B. melitensis Infected vs. Control Bovine Jejunal-Ileal Peyer's Patch*
GO_Accession	Name	Description	0.25 h	0.5 h	1 h	2 h	4 h
GO:0000118	histone deacetylase complex	A protein complex that possesses histone deacetylase activity.	-1.51	0	1.62	0.27	0.47
GO:0000119	mediator complex	A protein complex that enables the RNA polymerase II-general RNA polymerase II transcription factor complex to react to transcriptional activator proteins; also enhances the level of basal transcription.	-1.02	-1.09	-1.18	0	0
GO:0000123	histone acetyltransferase complex	A protein complex that possesses histone acetyltransferase activity.	2.59	0	0	0	0
GO:0000139	Golgi membrane	The lipid bilayer surrounding any of the compartments of the Golgi apparatus.	2.79	-0.29	1.77	0.68	0.86
GO:0000151	ubiquitin ligase complex	A protein complex that includes a ubiquitin-protein ligase (E3) and other proteins that may confer substrate specificity on the complex.	-1.9	-0.96	0.83	0	1.38
GO:0000159	protein phosphatase type 2A complex	A heterodimer with protein serine/threonine phosphatase activity that is polycation-stimulated (PCS), being directly stimulated by protamine, polylysine, or histone H1; it constitutes a subclass of several enzymes activated by different histones and polylysine, and consists of catalytic and regulatory subunits.	-3.24	-2.03	-1.57	-1.22	-0.2
GO:0000178	exosome (RNase complex)	Complex of 3'-5' exoribonucleases.	1.46	0.73	1.39	0.84	0.56
GO:0000228	nuclear chromosome	A chromosome found in the nucleus of a eukaryotic cell.	2.82	2.94	1.31	3.11	1.83
GO:0000242	pericentriolar material	A network of small fibers that surrounds the centrioles in cells; contains the microtubule nucleating activity of the centrosome.	3.25	-1.75	-1.28	-1.51	1.33
GO:0000276	mitochondrial proton-transporting ATP synthase complex, coupling factor F(o)	All non-F1 subunits of the mitochondrial hydrogen-transporting ATP synthase, including integral and peripheral mitochondrial inner membrane proteins.	-2.75	2.47	3.94	-1.49	0.15
GO:0000299	integral to membrane of membrane fraction	Integral to that fraction of cells, prepared by disruptive biochemical methods, that includes the plasma and other membranes; require detergents, such as Triton X-100, to be released from membranes.	2.26	1.08	0.61	1.82	0
GO:0000307	cyclin-dependent protein kinase holoenzyme complex	Cyclin-dependent protein kinases (CDKs) are heterodimeric enzymes that contain a kinase catalytic subunit associated with a regulatory cyclin partner.	3.2	1.61	1.97	1.53	0.91
GO:0000502	proteasome complex	A large multisubunit complex which catalyzes protein degradation. This complex consists of the barrel shaped proteasome core complex and one or two associated proteins or complexes that act in regulating entry into or exit from the core.	-0.82	-0.24	-0.47	-0.44	0
GO:0000775	chromosome, centromeric region	The region of a chromosome that includes the centromere and associated proteins. In monocentric chromosomes, this region corresponds to a single area of the chromosome, whereas in holocentric chromosomes, it is evenly distributed along the chromosome.	2.09	-0.45	1.89	0.67	-2.03
GO:0000776	kinetochore	A multisubunit complex that is located at the centromeric region of DNA and provides an attachment point for the spindle microtubules.	-3.27	-3.13	-3.2	-2.54	-2.01
GO:0000777	condensed chromosome kinetochore	A multisubunit complex that is located at the centromeric region of a condensed chromosome and provides an attachment point for the spindle microtubules.	-1.5	-0.09	1.81	0.87	-1.79
GO:0000780	condensed nuclear chromosome, centromeric region	The region of a condensed chromosome in the nucleus that includes the centromere and associated proteins, including the kinetochore. In monocentric chromosomes, this region corresponds to a single area of the chromosome, whereas in holocentric chromosomes, it is evenly distributed along the chromosome.	-1.72	-1.74	-2.41	1.05	-2.28
GO:0000781	chromosome, telomeric region	The terminal region of a linear chromosome that includes the telomeric DNA repeats and associated proteins.	2.55	-1	-1.06	0.11	-2.02
GO:0000784	nuclear chromosome, telomeric region	The terminal region of a linear chromosome in the nucleus that includes the telomeric DNA repeats and associated proteins.	1.15	1.04	3.05	0.68	0.27
GO:0000785	chromatin	The ordered and organized complex of DNA and protein that forms the chromosome.	2.59	1.65	2.24	2.1	-1.98
GO:0000786	nucleosome	A complex comprised of DNA wound around a multisubunit core and associated proteins, which forms the primary packing unit of DNA into higher order structures.	3.78	2.65	3.47	2.41	1.83
GO:0000790	nuclear chromatin	The ordered and organized complex of DNA and protein that forms the chromosome in the nucleus.	3.3	1.66	3.67	1.77	0.52
GO:0000792	heterochromatin	A compact and highly condensed form of chromatin.	2.98	2.69	2.38	1.36	0.49
GO:0000793	condensed chromosome	A highly compacted molecule of DNA and associated proteins resulting in a cytologically distinct structure.	4.63	3.67	4.26	4.95	-3.78
GO:0000794	condensed nuclear chromosome	A highly compacted molecule of DNA and associated proteins resulting in a cytologically distinct structure that remains in the nucleus.	3.29	-2.81	4.93	3.26	-1.38
GO:0000795	synaptonemal complex	A proteinaceous scaffold found between homologous chromosomes during meiosis.	1.81	0	1.05	0.33	1.92
GO:0000805	X chromosome	The sex chromosome present in both sexes of species in which the male is the heterogametic sex. Two copies of the X chromosome are present in each somatic cell of females and one copy is present in males.	2.25	-2.68	-2.32	2.67	2.16
GO:0000922	spindle pole	Either of the ends of a spindle, where spindle microtubules are organized; usually contains a microtubule organizing center and accessory molecules, spindle microtubules and astral microtubules.	-3.92	-1.68	-1.58	-0.91	-1.8
GO:0000930	gamma-tubulin complex	A multiprotein complex composed of gamma-tubulin and other non-tubulin proteins. Gamma-tubulin complexes are localized to microtubule organizing centers, and play an important role in the nucleation of microtubules. The number and complexity of non-tubulin proteins associated with these complexes varies between species.	-1.28	-0.09	-0.45	-0.38	-1.46
GO:0001527	microfibril	Extracellular matrix components occurring independently or along with elastin. Thought to have force-bearing functions in tendon. In addition to fibrillins, microfibrils may contain other associated proteins.	2.18	1.05	4.5	-0.6	0.27
GO:0001533	cornified envelope	An insoluble protein structure formed under the plasma membrane of cornifying epithelial cells.	3.79	2.39	2.66	2.39	1.25
GO:0001669	acrosome	A structure in the head of a spermatozoon that contains acid hydrolases, and is concerned with the breakdown of the outer membrane of the ovum during fertilization. It lies just beneath the plasma membrane and is derived from the lysosome.	-1.96	-0.53	-1.14	-1.76	-1.76
GO:0001673	male germ cell nucleus	The nucleus of a male germ cell, a cell specialized to produce haploid gametes, and its descendents.	2.82	0.53	2.52	0.89	1.13
GO:0001725	stress fiber	Bundle of microfilaments and other proteins found in fibroblasts.	3.72	1.97	2.12	2.31	1.04
GO:0001726	ruffle	Projection at the leading edge of a crawling cell; the protrusions are supported by a microfilament meshwork.	3.87	2.4	3.46	3.17	2.39
GO:0001739	sex chromatin	A condensed mass of compacted chromatin that represents an inactivated X chromosome.	2.87	1.99	0.48	0.42	0.88
GO:0001750	photoreceptor outer segment	The outer segment of a vertebrate photoreceptor that contains discs of photoreceptive membranes.	3.85	2.58	3.14	2.5	1.58
GO:0001772	immunological synapse	An area of close contact between a lymphocyte (T-, B-, or natural killer cell) and a target cell formed through the clustering of particular signaling and adhesion molecules and their associated membrane rafts on both the lymphocyte and the target cell and facilitating activation of the lymphocyte, transfer of membrane from the target cell to the lymphocyte, and in some situations killing of the …	2.46	1.21	2.18	0.77	0
GO:0005577	fibrinogen complex	A highly soluble, elongated protein complex found in blood plasma and involved in clot formation. It is converted into fibrin monomer by the action of thrombin. In the mouse, fibrinogen is a hexamer, 46 nm long and 9 nm maximal diameter, containing two sets of nonidentical chains (alpha, beta, and gamma) linked together by disulfide bonds.	4.39	-2.39	-2.44	-1.85	2.22
GO:0005578	proteinaceous extracellular matrix	A layer consisting mainly of proteins (especially collagen) and glycosaminoglycans (mostly as proteoglycans) that forms a sheet underlying or overlying cells such as endothelial and epithelial cells. The proteins are secreted by cells in the vicinity.	2.67	0.73	1.69	0.82	1.42
GO:0005581	collagen	Any of the various assemblies in which collagen chains form a left-handed triple helix; may assemble into higher order structures.	3.7	2.17	1.53	1.85	3.15
GO:0005583	fibrillar collagen	Any collagen polymer in which collagen triple helices associate to form fibrils.	2.73	2.23	2.94	2.21	2.02
GO:0005587	collagen type IV	A collagen heterotrimer containing type IV alpha chains; [alpha1(IV)]2alpha2(IV) trimers are commonly observed, although more type IV alpha chains exist and may be present in type IV trimers; type IV collagen triple helices associate to form nets within basement membranes.	2.18	1.3	1.56	0	0.58
GO:0005593	FACIT collagen	Any collagen polymer associated with collagen fibrils and in which the collagen monomers contain two or more relatively short triple-helical domains connected by non-triple-helical sequences; the acronym FACIT stands for fibril-associated collagen with interrupted triple helix.	1.97	1.87	1.46	2.01	0.35
GO:0005604	basement membrane	A thin layer of dense material found in various animal tissues interposed between the cells and the adjacent connective tissue. It consists of the basal lamina plus an associated layer of reticulin fibers.	3.07	2.46	3.87	2.37	2.67
GO:0005605	basal lamina	A thin sheet of proteoglycans and glycoproteins, especially laminin, secreted by cells as an extracellular matrix.	2.46	1.11	2.09	1.74	1.49
GO:0005614	interstitial matrix	A type of extracellular matrix found in interstitial connective tissue, characterized by the presence of fibronectins, proteoglycans, and types I, III, V, VI, VII and XII collagens.	1.94	0.71	1.7	1.99	-2.27
GO:0005625	soluble fraction	That fraction of cells, prepared by disruptive biochemical methods, that is soluble in water.	2.73	0	1.46	0.62	0.57
GO:0005626	insoluble fraction	That fraction of cells, prepared by disruptive biochemical methods, that is not soluble in water.	3.01	1.96	3.34	2.82	2.68
GO:0005635	nuclear envelope	The double lipid bilayer enclosing the nucleus and separating its contents from the rest of the cytoplasm; includes the intermembrane space, a gap of width 20-40 nm (also called the perinuclear space).	-2.63	-1.84	3	1.97	2.02
GO:0005637	nuclear inner membrane	The inner, i.e. lumen-facing, lipid bilayer of the nuclear envelope.	-3.26	-2.23	-2.47	1.97	1.88
GO:0005640	nuclear outer membrane	The outer, i.e. cytoplasm-facing, lipid bilayer of the nuclear envelope; continuous with the endoplasmic reticulum of the cell and sometimes studded with ribosomes.	2.3	1.2	2.01	2.09	1.21
GO:0005641	nuclear envelope lumen	The region between the two lipid bilayers of the nuclear envelope; 20-40 nm wide.	3.38	2.92	2.33	2.59	0.07
GO:0005643	nuclear pore	Any of the numerous similar discrete openings in the nuclear envelope of a eukaryotic cell, where the inner and outer nuclear membranes are joined.	2.08	0.03	0.98	0	1.17
GO:0005657	replication fork	The Y-shaped region of a replicating DNA molecule, resulting from the separation of the DNA strands and in which the synthesis of new strands takes place. Also includes associated protein complexes.	3.64	2.09	4.42	1.28	-2.25
GO:0005663	DNA replication factor C complex	A complex of five polypeptides in eukaryotes, and two in prokaryotes, that loads the DNA polymerase processivity factor proliferating cell nuclear antigen (PCNA) onto DNA, thereby permitting processive DNA synthesis catalyzed by DNA polymerase.	0	0.37	1.18	-0.6	1.08
GO:0005664	nuclear origin of replication recognition complex	A multisubunit complex that is located at the replication origins of a chromosome in the nucleus.	-2.29	-0.36	-1.32	-1.88	-1.66
GO:0005665	DNA-directed RNA polymerase II, core complex	RNA polymerase II, one of three nuclear DNA-directed RNA polymerases found in all eukaryotes, is a multisubunit complex; typically it produces mRNAs, snoRNAs, and some of the snRNAs. Two large subunits comprise the most conserved portion including the catalytic site and share similarity with other eukaryotic and bacterial multisubunit RNA polymerases. The largest subunit of RNA polymerase II cont…	-1.63	-1.22	-2	-1.33	1.24
GO:0005666	DNA-directed RNA polymerase III complex	RNA polymerase III, one of three nuclear DNA-directed RNA polymerases found in all eukaryotes, is a multisubunit complex; typically it produces 5S rRNA, tRNAs and some of the small nuclear RNAs. Two large subunits comprise the most conserved portion including the catalytic site and share similarity with other eukaryotic and bacterial multisubunit RNA polymerases. The remainder of the complex is c…	1.34	0	1.72	0.74	0
GO:0005667	transcription factor complex	Any complex, distinct from RNA polymerase, including one or more polypeptides capable of binding DNA at promoters or at cis-acting regulatory sequences, and regulating transcription.	2.61	0.44	1.48	1.4	1.87
GO:0005669	transcription factor TFIID complex	A complex composed of TATA binding protein (TBP) and TBP associated factors (TAFs); the total mass is typically about 800 kDa. Most of the TAFs are conserved across species. In TATA-containing promoters for RNA polymerase II (Pol II), TFIID is believed to recognize at least two distinct elements, the TATA element and a downstream promoter element. TFIID is also involved in recognition of TATA-les…	2.28	-0.98	-1.41	-1.09	0.38
GO:0005675	holo TFIIH complex	A complex that contains kinase activity directed towards the C-terminal Domain (CTD) of the largest subunit of RNA polymerase II and is essential for initiation at RNA polymerase II promoters in vitro. In S. cerevisiae, it is composed of the 5-subunit core (Rad3p, Tfb1p, Tfb2p, Ssl1p and Tfb4p), Ssl2p, and TFIIK (Kin28p, Ccl1p, and Tfb3p). All of the subunits have equivalents in humans: the 5 sub…	0.69	1.78	2.46	0.98	0.24
GO:0005680	anaphase-promoting complex	A ubiquitin ligase complex that degrades mitotic cyclins and anaphase inhibitory protein, thereby triggering sister chromatid separation and exit from mitosis. Substrate recognition by APC occurs through degradation signals, the most common of which is termed the Dbox degradation motif, originally discovered in cyclin B.	2.25	1.45	-2.44	-0.99	0
GO:0005681	spliceosome	A ribonucleoprotein complex, containing RNA and small nuclear ribonucleoproteins (snRNPs) that is assembled during the splicing of messenger RNA primary transcript to excise an intron.	1.68	0	0.71	0.18	1.13
GO:0005682	snRNP U5	Ribonucleoprotein complex containing small nuclear RNA U5; a component of both the major and minor spliceosome complexes.	-2.15	-0.21	-1.24	-0.29	-0.38
GO:0005684	U2-dependent spliceosome	The major (U2-dependent) spliceosome is composed of five snRNP complexes (U1, U2, U4, U5, and U6) as well as many non-snRNP proteins. It acts through many RNA-RNA, RNA-protein, and protein-protein interactions to precisely excise each intron and join the flanking exons.	-1.3	-2.26	-1.76	1.96	-1.55
GO:0005689	U12-dependent spliceosome	The minor (U12-dependent) spliceosome is composed of the snRNPs, U11, U12, U4atac, U6atac, and U5 (which is also a component of the major spliceosome). This minor form of the spliceosome is responsible for the splicing of the majority of introns with atypical AT-AC terminal dinucleotides, as well as other non-canonical introns. The entire splice site signal, not just the terminal dinucleotides, i…	2.46	-2.14	3.06	-2.08	0
GO:0005694	chromosome	A structure composed of a very long molecule of DNA and associated proteins (e.g. histones) that carries hereditary information.	4.08	2.86	3.76	3.21	-2.47
GO:0005720	nuclear heterochromatin	A condensed form of chromatin, occurring in the nucleus during interphase, that stains strongly with basophilic dyes. The DNA of heterochromatin is typically replicated at a later stage in the cell-division cycle than euchromatin.	1.63	1.85	1.28	2.1	-1.63
GO:0005721	centromeric heterochromatin	A region of heterochromatin located near the centromere of a chromosome.	-1.57	1.26	-1.79	-0.63	-2.06
GO:0005732	small nucleolar ribonucleoprotein complex	A complex composed of RNA of the small nucleolar RNA (snoRNA) and protein, found in the nucleolus of a eukaryotic cell. Most are involved in a step of processing of rRNA: cleavage, 2'-O-methylation, or pseudouridylation. The majority, though not all, fall into one of two classes, box C/D type or box H/ACA type.	3.29	1.55	-2.04	-2.52	-0.5
GO:0005740	mitochondrial envelope	The double lipid bilayer enclosing the mitochondrion and separating its contents from the cell cytoplasm; includes the intermembrane space.	3.26	2.33	2.61	2.13	0.32
GO:0005741	mitochondrial outer membrane	The outer, i.e. cytoplasm-facing, lipid bilayer of the mitochondrial envelope.	2.45	-0.84	0.96	0.35	1.25
GO:0005744	mitochondrial inner membrane presequence translocase complex	The protein transport machinery of the mitochondrial inner membrane that contains three essential Tim proteins: Tim17 and Tim23 are thought to build a preprotein translocation channel while Tim44 interacts transiently with the matrix heat-shock protein Hsp70 to form an ATP-driven import motor.	3.03	3.05	4.11	2.71	1.03
GO:0005746	mitochondrial respiratory chain	The protein complexes that form the mitochondrial electron transport system (the respiratory chain), associated with the inner mitochondrial membrane. Complexes I, III and IV can transport protons if embedded in an oriented membrane, such as an intact mitochondrial inner membrane.	0.83	0.7	0.38	0	0
GO:0005747	mitochondrial respiratory chain complex I	A protein complex located in the mitochondrial inner membrane that forms part of the mitochondrial respiratory chain. It contains about 25 different polypeptide subunits, including NADH dehydrogenase (ubiquinone), flavin mononucleotide and several different iron-sulfur clusters containing non-heme iron. The iron undergoes oxidation-reduction between Fe(II) and Fe(III), and catalyzes proton transl…	1.69	1.42	0.27	0	0.28
GO:0005753	mitochondrial proton-transporting ATP synthase complex	A proton-transporting ATP synthase complex found in the mitochondrial membrane.	-2.37	-0.57	-2.1	-0.7	1.55
GO:0005758	mitochondrial intermembrane space	The region between the inner and outer lipid bilayers of the mitochondrial envelope.	3.15	-1.54	-2.59	-2.7	0.54
GO:0005759	mitochondrial matrix	The gel-like material, with considerable fine structure, that lies in the matrix space, or lumen, of a mitochondrion. It contains the enzymes of the tricarboxylic acid cycle and, in some organisms, the enzymes concerned with fatty-acid oxidation.	2.33	0.03	1.17	0.45	0.51
GO:0005761	mitochondrial ribosome	A ribosome found in the mitochondrion of a eukaryotic cell; contains a characteristic set of proteins distinct from those of cytosolic ribosomes.	2.75	0.94	2.49	0.91	1.34
GO:0005762	mitochondrial large ribosomal subunit	The larger of the two subunits of a mitochondrial ribosome. Two sites on the ribosomal large subunit are involved in translation: the aminoacyl site (A site) and peptidyl site (P site).	3.16	3.18	4.53	2.74	1.15
GO:0005763	mitochondrial small ribosomal subunit	The smaller of the two subunits of a mitochondrial ribosome.	-1.59	-0.33	0.81	0	-0.32
GO:0005764	lysosome	A cytoplasmic, membrane-bounded organelle that is found in most animal cells and that contains a variety of hydrolases, most of which have their maximal activities in the pH range 5-6. The contained enzymes display latency if properly isolated. About 40 different lysosomal hydrolases are known and lysosomes have a great variety of morphologies and functions.	3.11	1.33	2.22	-0.67	1.29
GO:0005765	lysosomal membrane	The lipid bilayer surrounding the lysosome and separating its contents from the cell cytoplasm.	3.11	-1.43	-1.27	-1.16	1.43
GO:0005768	endosome	A membrane-bounded organelle that carries materials newly ingested by endocytosis. It passes many of the materials to lysosomes for degradation.	-2.47	-1.15	-2.06	-0.98	1.69
GO:0005769	early endosome	Small irregularly shaped intracellular vesicles to which endocytosed molecules are initially delivered.	-2.58	-0.39	-1.82	0.84	0.85
GO:0005770	late endosome	A prelysosomal endocytic organelle differentiated from early endosomes by lower lumenal pH and different protein composition. Late endosomes are more spherical than early endosomes and are mostly juxtanuclear, being concentrated near the microtubule organizing center.	-3.68	-2.65	-3.18	-1.35	-1.52
GO:0005771	multivesicular body	A type of late endosome in which regions of the limiting endosomal membrane invaginate to form internal vesicles; membrane proteins that enter the internal vesicles are sequestered from the cytoplasm.	1.78	1.09	1.62	0.68	0.54
GO:0005773	vacuole	A closed structure, found only in eukaryotic cells, that is completely surrounded by unit membrane and contains liquid material. Cells contain one or several vacuoles, that may have different functions from each other. Vacuoles have a diverse array of functions. They can act as a storage organelle for nutrients or waste products, as a degradative compartment, as a cost-effective way of increasing…	-0.46	-0.86	-1.6	-1.11	-0.87
GO:0005774	vacuolar membrane	The lipid bilayer surrounding the vacuole and separating its contents from the cytoplasm of the cell.	-3.17	-2.71	-3.71	-3.58	2.55
GO:0005776	autophagic vacuole	A double-membrane-bounded vesicle in which endogenous cellular material is sequestered; known as autophagosome in yeast.	-3.49	-2.28	-3.69	-2.36	-1.77
GO:0005777	peroxisome	A small, membrane-bounded organelle that uses dioxygen (O2) to oxidize organic molecules; contains some enzymes that produce and others that degrade hydrogen peroxide (H2O2).	2.36	-0.49	0.95	0.27	0.33
GO:0005778	peroxisomal membrane	The lipid bilayer surrounding a peroxisome.	2.6	-1.41	-1.34	0.1	0.23
GO:0005779	integral to peroxisomal membrane	Penetrating at least one phospholipid bilayer of a peroxisomal membrane. May also refer to the state of being buried in the bilayer with no exposure outside the bilayer.	2.19	-0.98	-1.97	-2.39	-0.9
GO:0005782	peroxisomal matrix	The material contained within the membrane of a peroxisome; in many cells the matrix contains a crystalloid core largely composed of urate oxidase.	-2.05	-1.47	-0.64	-1.41	0
GO:0005786	signal recognition particle, endoplasmic reticulum targeting	A ribonucleoprotein particle of 325 kDa composed of a 7S (300 nucleotide) RNA molecule and a complex of six different polypeptides. This binds both to the N-terminal signal peptide for proteins destined for the endoplasmic reticulum as they emerge from the large ribosomal subunit and also to the ribosome. This binding arrests further translation thereby preventing the proteins from being released…	1.16	1.63	2.7	2.01	0.02
GO:0005788	endoplasmic reticulum lumen	The volume enclosed by the membranes of the endoplasmic reticulum.	2.09	0.7	1.7	1.67	1.71
GO:0005790	smooth endoplasmic reticulum	The smooth endoplasmic reticulum (ER) has with no ribosomes attached to it. The smooth is the recipient of the proteins synthesized in the rough ER. Those proteins to be exported are passed to the Golgi complex, the resident proteins are returned to the rough ER and the lysosomal proteins after phosphorylation of their mannose residues are passed to the lysosomes. Glycosylation of the glycoprotei…	3.26	2.36	3.9	2.05	1.49
GO:0005792	microsome	Any of the small, heterogeneous, artifactual, vesicular particles, 50-150 nm in diameter, that are formed when some eukaryotic cells are homogenized and that sediment on centrifugation at 100000 g.	2.58	0.59	1.55	0.57	0.98
GO:0005793	ER-Golgi intermediate compartment	A complex system of membrane-bounded compartments located between endoplasmic reticulum (ER) and the Golgi complex, with a distinctive membrane protein composition; involved in ER-to-Golgi transport.	-3.25	-0.46	-1.29	-1.11	1.71
GO:0005795	Golgi stack	The set of thin, flattened membrane-bounded compartments, called cisternae, that form the central portion of the Golgi complex. The stack usually comprises cis, medial, and trans cisternae; the cis- and trans-Golgi networks are not considered part of the stack.	-3.53	-2.11	-1.07	-0.6	-1.66
GO:0005796	Golgi lumen	The volume enclosed by the membranes of any cisterna or subcompartment of the Golgi apparatus, including the cis- and trans-Golgi networks.	2.52	2.05	2.75	1.63	-1.56
GO:0005798	Golgi-associated vesicle	Any vesicle associated with the Golgi complex and involved in mediating transport within the Golgi or between the Golgi and other parts of the cell.	0.85	-0.74	1.85	-0.44	1.1
GO:0005801	cis-Golgi network	The network of interconnected tubular and cisternal structures located at the convex side of the Golgi apparatus, which abuts the endoplasmic reticulum.	2.71	2.33	1.27	0.48	1.28
GO:0005802	trans-Golgi network	The network of interconnected tubular and cisternal structures located at the side of the Golgi apparatus distal to the endoplasmic reticulum, from which secretory vesicles emerge. The trans-Golgi network is important in the later stages of protein secretion where it is thought to play a key role in the sorting and targeting of secreted proteins to the correct destination.	3.28	-0.56	-1.66	-1.05	-1.67
GO:0005811	lipid particle	Any particle of coalesced lipids in the cytoplasm of a cell. May include associated proteins.	2.3	1.19	1.1	3.8	1.28
GO:0005813	centrosome	A structure comprised of a core structure (in most organisms, a pair of centrioles) and peripheral material from which a microtubule-based structure, such as a spindle apparatus, is organized. Centrosomes occur close to the nucleus during interphase in many eukaryotic cells, though in animal cells it changes continually during the cell-division cycle.	2.76	1.43	1.86	1.57	1.31
GO:0005814	centriole	A cellular organelle, found close to the nucleus in many eukaryotic cells, consisting of a small cylinder with microtubular walls, 300-500 nm long and 150-250 nm in diameter. It contains nine short, parallel, peripheral microtubular fibrils, each fibril consisting of one complete microtubule fused to two incomplete microtubules. Cells usually have two centrioles, lying at right angles to each oth…	-3.03	-0.88	-1.38	-1.36	-2.06
GO:0005815	microtubule organizing center	A region in a eukaryotic cell, such as a centrosome or basal body, from which microtubules grow.	1.69	1.3	1.11	0.39	-0.66
GO:0005819	spindle	The array of microtubules and associated molecules that forms between opposite poles of a eukaryotic cell during mitosis or meiosis and serves to move the duplicated chromosomes apart.	1.46	1.13	1.31	0.86	1.52
GO:0005832	chaperonin-containing T-complex	A multisubunit ring-shaped complex that mediates protein folding in the cytosol without a cofactor.	-2.3	-2.28	-2.54	-1.04	-1.73
GO:0005833	hemoglobin complex	An iron-containing, oxygen carrying complex. In vertebrates it is made up of two pairs of associated globin polypeptide chains, each chain carrying a noncovalently bound heme prosthetic group.	0.79	1.29	2.37	0.77	0.4
GO:0005834	heterotrimeric G-protein complex	Any of a family of heterotrimeric GTP-binding and hydrolyzing proteins; they belong to a superfamily of GTPases that includes monomeric proteins such as EF-Tu and RAS. Heterotrimeric G-proteins consist of three subunits; the alpha subunit contains the guanine nucleotide binding site and possesses GTPase activity; the beta and gamma subunits are tightly associated and function as a beta-gamma hete…	3.47	-1	-1.46	1.11	1.71
GO:0005838	proteasome regulatory particle	A multisubunit complex, which caps one or both ends of the proteasome core complex. This complex recognizes, unfolds ubiquitinated proteins and translocates them to the proteasome core complex.	-1.55	-1.37	-0.38	-0.99	0
GO:0005839	proteasome core complex	A multisubunit barrel shaped endoprotease complex, which is the core of the proteasome complex.	-1.95	-0.57	2.82	1.87	0.71
GO:0005840	ribosome	An intracellular organelle, about 200 A in diameter, consisting of RNA and protein. It is the site of protein biosynthesis resulting from translation of messenger RNA (mRNA). It consists of two subunits, one large and one small, each containing only protein and RNA. Both the ribosome and its subunits are characterized by their sedimentation coefficients, expressed in Svedberg units (symbol: S). H…	1.18	0	0.6	0	1.36
GO:0005844	polysome	Several ribosomes bound to one mRNA.	2.52	3.11	3.79	2.51	-2.08
GO:0005851	eukaryotic translation initiation factor 2B complex	A multisubunit guanine nucleotide exchange factor which catalyzes the exchange of GDP bound to initiation factor eIF2 for GTP, generating active eIF2-GTP. In humans, it is composed of five subunits, alpha, beta, delta, gamma and epsilon.	2.21	2.87	3.33	2.02	0.88
GO:0005853	eukaryotic translation elongation factor 1 complex	A multisubunit nucleotide exchange complex that binds GTP and aminoacyl-tRNAs, and catalyzes their codon-dependent placement at the A-site of the ribosome. In humans, the complex is composed of four subunits, alpha, beta, delta and gamma.	2.31	2.95	2.85	1.73	-1.32
GO:0005859	muscle myosin complex	A filament of myosin found in a muscle cell of any type.	1.28	1.68	-0.81	-0.59	0
GO:0005861	troponin complex	A complex of accessory proteins (typically troponin T, troponin I and troponin C) found associated with actin in muscle thin filaments; involved in calcium regulation of muscle contraction.	2.21	2.87	3.11	2.28	1.55
GO:0005863	striated muscle thick filament	Bipolar filaments formed of polymers of a muscle-specific myosin II isoform, found in the middle of sarcomeres in myofibrils.	3.11	2.36	2.17	1.26	1.35
GO:0005865	striated muscle thin filament	Filaments formed of actin and associated proteins; attached to Z discs at either end of sarcomeres in myofibrils.	2.91	0.33	2.02	1.32	0
GO:0005868	cytoplasmic dynein complex	Any dynein complex that catalyzes movement along a cytoplasmic microtubule; cytoplasmic dynein complexes participates in many transport activities in eukaryotes, such as mRNA localization, intermediate filament transport, nuclear envelope breakdown, apoptosis, transport of centrosomal proteins, mitotic spindle assembly, virus transport, kinetochore functions, and movement of signaling and spindle…	1.85	2.17	1.83	1.14	0.89
GO:0005869	dynactin complex	A 20S multiprotein assembly of total mass about 1.2 MDa that activates dynein-based activity in vivo. A large structural component of the complex is an actin-like 40 nm filament composed of actin-related protein, to which other components attach.	2.93	0.6	0	3.16	1.69
GO:0005871	kinesin complex	Any complex that includes a dimer of molecules from the kinesin superfamily, a group of related proteins that contain an extended region of predicted alpha-helical coiled coil in the main chain that likely produces dimerization. The native complexes of several kinesin family members have also been shown to contain additional peptides, often designated light chains as all of the noncatalytic subun…	-2.29	2.31	-2.73	2.99	2.71
GO:0005874	microtubule	Any of the long, generally straight, hollow tubes of internal diameter 12-15 nm and external diameter 24 nm found in a wide variety of eukaryotic cells; each consists (usually) of 13 protofilaments of polymeric tubulin, staggered in such a manner that the tubulin monomers are arranged in a helical pattern on the microtubular surface, and with the alpha/beta axes of the tubulin subunits parallel t…	2.4	0.77	-1.02	1.24	-1.67
GO:0005875	microtubule associated complex	Any multimeric complex connected to a microtubule.	-2.69	3.61	-4.02	3.4	2.6
GO:0005876	spindle microtubule	Any microtubule that is part of a mitotic or meiotic spindle; anchored at one spindle pole.	-3.79	-2.18	-2.34	-1	-2.18
GO:0005881	cytoplasmic microtubule	Any microtubule in the cytoplasm of a cell.	-2.2	-1.88	-1.25	-0.06	0
GO:0005882	intermediate filament	A cytoskeletal structure that forms a distinct elongated structure, characteristically 10 nm in diameter, that occurs in the cytoplasm of eukaryotic cells. Intermediate filaments form a fibrous system, composed of chemically heterogeneous subunits and involved in mechanically integrating the various components of the cytoplasmic space. Intermediate filaments may be divided into five chemically di…	2.85	3.46	4.19	3.96	3.03
GO:0005884	actin filament	A filamentous structure formed of a two-stranded helical polymer of the protein actin and associated proteins. Actin filaments are a major component of the contractile apparatus of skeletal muscle and the microfilaments of the cytoskeleton of eukaryotic cells. The filaments, comprising polymerized globular actin molecules, appear as flexible structures with a diameter of 5-9 nm. They are organize…	2.91	2.36	2.19	1.73	2.45
GO:0005885	Arp2/3 protein complex	A stable protein complex that contains two actin-related proteins, Arp2 and Arp3, and five novel proteins (ARPC1-5), and functions in the nucleation of branched actin filaments.	2.58	-1.02	3.09	0.64	-1.15
GO:0005890	sodium:potassium-exchanging ATPase complex	Sodium:potassium-exchanging ATPases are tetrameric proteins, consisting of two large alpha subunits and two smaller beta subunits. The alpha subunits bear the active site and penetrate the membrane, while the beta subunits carry oligosaccharide groups and face the cell exterior.	3.98	-2.36	2.3	2.55	1.71
GO:0005891	voltage-gated calcium channel complex	A protein complex that forms a transmembrane channel through which calcium ions may pass in response to changes in membrane potential.	1.76	1.61	-1.89	1.4	1.55
GO:0005892	nicotinic acetylcholine-gated receptor-channel complex	A protein complex that acts as an acetylcholine receptor, and forms a transmembrane channel through which ions may pass in response to ligand binding. The complex is a homo- or heteropentamer of subunits that are members of a neurotransmitter receptor superfamily.	2.5	1.51	0.84	1.07	1
GO:0005901	caveola	A small pit, depression, or invagination, such as any of the minute pits or incuppings of the cell membrane formed during pinocytosis, that communicates with the outside of a cell and extends inward, indenting the cytoplasm and the cell membrane. Such caveolae may be pinched off to form free vesicles within the cytoplasm.	1.84	0.48	0.74	1.44	0.04
GO:0005902	microvillus	Thin cylindrical membrane-covered projections on the surface of an animal cell containing a core bundle of actin filaments. Present in especially large numbers on the absorptive surface of intestinal cells.	3.83	1.37	2.46	3.18	1.24
GO:0005903	brush border	Dense covering of microvilli on the apical surface of epithelial cells in the intestine and kidney; the microvilli aid absorption by increasing the surface area of the cell.	4.59	2.95	4.38	4.47	1.37
GO:0005905	coated pit	An invagination of the cell membrane of many eukaryotic cells, concerned in receptor-mediated selective transport of many proteins and other macromolecules across the cell membrane. During endocytosis it is converted into a coated vesicle. The coat is of clathrin.	2.63	0.44	1.64	0.64	0.78
GO:0005911	cell-cell junction	A cell junction that forms a connection between two cells; excludes direct cytoplasmic junctions such as ring canals.	2.85	1.36	2.29	1.01	2.49
GO:0005912	adherens junction	A cell junction at which anchoring proteins (cadherins or integrins) extend through the plasma membrane and are attached to actin filaments.	2.04	1.82	1.11	1.18	1.6
GO:0005913	cell-cell adherens junction	An adherens junction which connects two cells to each other.	1.73	0.51	0.83	1.49	1.94
GO:0005916	fascia adherens	A cell-cell junction that contains the transmembrane protein N-cadherin, which interacts with identical molecules from neighboring cells to form a tight mechanical intercellular link; forms a large portion of the intercalated disc, the structure at which myofibrils terminate in cardiomyocytes.	-1.94	-0.27	-3.53	-1.08	0
GO:0005921	gap junction	A cell-cell junction that is composed of an array of small channels that permit small molecules to pass from one cell to another. At gap junctions, the membranes of two adjacent cells are separated by a uniform narrow gap of about 2-4 nm that is spanned by channel-forming proteins called connexins, which form hexagonal tubes called connexons.	3.19	2.54	3.82	2.27	2.42
GO:0005922	connexon complex	An assembly of six molecules of connexin, made in the Golgi apparatus and subsequently transported to the plasma membrane, where docking of two connexons on apposed plasma membranes across the extracellular space forms a gap junction.	3.19	2.3	3.41	2.2	2.59
GO:0005923	tight junction	An occluding cell-cell junction that is composed of a branching network of sealing strands that completely encircles the apical end of each cell in an epithelial sheet; the outer leaflets of the two interacting plasma membranes are seen to be tightly apposed where sealing strands are present. Each sealing strand is composed of a long row of transmembrane adhesion proteins embedded in each of the …	4.33	3.86	-5.32	-3.31	2.38
GO:0005925	focal adhesion	Small region on the surface of a cell that anchors the cell to the extracellular matrix and that forms a point of termination of actin filaments.	3.57	1.93	3.16	1.81	1.6
GO:0005929	cilium	A specialized eukaryotic organelle that consists of a filiform extrusion of the cell surface. Each cilium is bounded by an extrusion of the cytoplasmic membrane, and contains a regular longitudinal array of microtubules, anchored basally in a centriole.	3.46	1.43	1.13	0.7	0.46
GO:0005930	axoneme	The bundle of microtubules and associated proteins that forms the core of cilia and flagella in eukaryotic cells and is responsible for their movements.	1.75	1.19	-1.45	-0.89	0
GO:0005932	microtubule basal body	A short cylindrical array of microtubules and associated proteins found at the base of a eukaryotic cilium or flagellum that is similar in structure to a centriole. The basal body serves as a nucleation site for axoneme growth.	-1.59	-0.47	-0.42	0.96	1.1
GO:0005938	cell cortex	The region of a cell that lies just beneath the plasma membrane and often, but not always, contains a network of actin filaments and associated proteins.	2.34	-2.09	-3.02	-2.41	-2
GO:0005942	phosphoinositide 3-kinase complex	A complex containing a heterodimer of a catalytic subunit and a regulatory (adaptor) subunit of any phosphoinositide 3-kinase (PI3K).	-2.44	-0.9	2.28	0.55	1.47
GO:0005952	cAMP-dependent protein kinase complex	An enzyme complex, composed of regulatory and catalytic subunits, that catalyzes protein phosphorylation. Inactive forms of the enzyme have two regulatory chains and two catalytic chains; activation by cAMP produces two active catalytic monomers and a regulatory dimer.	-2.53	1.71	0	0	2.05
GO:0005954	calcium- and calmodulin-dependent protein kinase complex	An enzyme complex which in eukaryotes is composed of four different chains: alpha, beta, gamma, and delta. The different isoforms assemble into homo- or heteromultimeric holoenzymes composed of 8 to 12 subunits. Catalyzes the phosphorylation of proteins to O-phosphoproteins.	-3.03	2.97	-3.59	2.69	-1.58
GO:0005955	calcineurin complex	A heterodimeric calcium ion and calmodulin dependent protein phosphatase composed of catalytic and regulatory subunits; the regulatory subunit is very similar in sequence to calmodulin.	-1.98	-0.18	-0.98	0.52	0
GO:0008021	synaptic vesicle	A secretory organelle, some 50 nm in diameter, of presynaptic nerve terminals; accumulates in high concentrations of neurotransmitters and is secreted these into the synaptic cleft by fusion with the 'active zone' of the presynaptic plasma membrane.	3.15	2.05	3.45	1.84	0.94
GO:0008023	transcription elongation factor complex	Any protein complex that interacts with RNA polymerase II to increase (positive transcription elongation factor) or reduce (negative transcription elongation factor) the rate of transcription elongation.	0.52	-0.52	0.97	0.2	-1.37
GO:0008076	voltage-gated potassium channel complex	A protein complex that forms a transmembrane channel through which potassium ions may cross a cell membrane in response to changes in membrane potential.	3.22	0.88	0.9	0	0
GO:0008091	spectrin	Membrane associated dimeric protein (240 and 220 kDa) of erythrocytes. Forms a complex with ankyrin, actin and probably other components of the membrane cytoskeleton, so that there is a mesh of proteins underlying the plasma membrane, potentially restricting the lateral mobility of integral proteins.	-0.92	-0.97	-2.74	0.88	0.55
GO:0008180	signalosome	A protein complex that catalyzes the deneddylation of proteins, including the cullin component of SCF ubiquitin E3 ligase; deneddylation increases the activity of cullin family ubiquitin ligases. The signalosome is involved in many regulatory process, including some which control development, in many species; also regulates photomorphogenesis in plants; in many species its subunits are highly sim…	2.55	-0.97	-0.88	0.93	0.66
GO:0008250	oligosaccharyltransferase complex	A protein complex that is found in the endoplasmic reticulum membrane of eukaryotes and transfers lipid-linked oligosaccharide precursor to asparagine residues on nascent proteins. In yeast, the complex includes at least nine different subunits, whereas in mammalian cells at least three different forms of the complex have been detected.	3.12	2.21	3.38	2.41	-1.36
GO:0008278	cohesin complex	A protein complex required for sister chromatid cohesion in eukaryotes.	0.2	0.73	2.29	1.46	1.53
GO:0008287	protein serine/threonine phosphatase complex	A complex, normally consisting of a catalytic and a regulatory subunit, which catalyzes the removal of a phosphate group from a serine or threonine residue of a protein.	3.43	-1.22	-2.21	3.83	2.39
GO:0008305	integrin complex	A protein complex that is composed of one alpha subunit and one beta subunit, both of which are members of the integrin superfamily of cell adhesion receptors; the complex spans the plasma membrane and binds to extracellular matrix ligands, cell-surface ligands, and soluble ligands.	2.29	0.52	2.42	1.12	2.21
GO:0009434	microtubule-based flagellum	A long, whiplike protrusion from the surface of a eukaryotic cell, whose undulations drive the cell through a liquid medium; similar in structure to a cilium. The flagellum is based on a 9+2 arrangement of microtubules.	1.69	1.79	1.45	1.32	0
GO:0009897	external side of plasma membrane	The side of the plasma membrane that is opposite to the side that faces the cytoplasm.	2.61	1.04	2.52	1.21	1.85
GO:0009898	internal side of plasma membrane	The side of the plasma membrane that faces the cytoplasm.	3.2	1.43	2.25	-1.66	0.55
GO:0009925	basal plasma membrane	The region of the plasma membrane located at the basal end of the cell. Often used in reference to animal polarized epithelial membranes, where the basal membrane is the part attached to the extracellular matrix, or in plant cells, where the basal membrane is defined with respect to the zygotic axis.	3.66	0.82	1.12	3.01	2.01
GO:0009986	cell surface	The external part of the cell wall and/or plasma membrane.	3.3	2.15	3.32	2.31	1.71
GO:0010008	endosome membrane	The lipid bilayer surrounding an endosome.	2.19	2.17	-2.53	-1.91	2.26
GO:0012505	endomembrane system	A collection of membranous structures involved in transport within the cell. The main components of the endomembrane system are endoplasmic reticulum, Golgi bodies, vesicles, cell membrane and nuclear envelope. Members of the endomembrane system pass materials through each other or though the use of vesicles.	1.99	0.21	-0.5	1.68	1.17
GO:0012506	vesicle membrane	The lipid bilayer surrounding any membrane-bounded vesicle in the cell.	4.57	-4.04	4.55	4.22	2.11
GO:0012511	monolayer-surrounded lipid storage body	A subcellular organelle of plant cells surrounded by 'half-unit' or a monolayer membrane instead of the more usual bilayer. A droplet of triacylglycerol surrounded by a monolayer of phospholipids, interacting with the triacylglycerols and the hydrophilic head groups facing the cytosol, and containing major protein components called oleosins.	1.45	1.55	0.76	2.9	2
GO:0014069	postsynaptic density	The post synaptic density is a region that lies adjacent to the cytoplasmic face of the postsynaptic membrane at excitatory synapse. It forms a disc that consists of a range of proteins with different functions, some of which contact the cytoplasmic domains of ion channels in the postsynaptic membrane. The proteins making up the disc include receptors, and structural proteins linked to the actin …	2.37	1.18	1.57	1.78	1.18
GO:0015030	Cajal body	A class of nuclear body, first seen after silver staining by Cajal in 1903, enriched in small nuclear ribonucleoproteins, and certain general RNA polymerase II transcription factors; ultrastructurally, they appear as a tangle of coiled, electron-dense threads roughly 0.5 micrometers in diameter; involved in aspects of snRNP biogenesis; the protein coilin serves as a marker for Cajal bodies. Some …	-1.47	0	0.6	0.5	-1.49
GO:0015629	actin cytoskeleton	The part of the cytoskeleton (the internal framework of a cell) composed of actin and associated proteins. Includes actin cytoskeleton-associated complexes.	3.3	2.05	3.97	1.55	2.11
GO:0015630	microtubule cytoskeleton	The part of the cytoskeleton (the internal framework of a cell) composed of microtubules and associated proteins.	-1.19	-0.93	-1.03	0.58	-0.96
GO:0015934	large ribosomal subunit	The larger of the two subunits of a ribosome. Two sites on the ribosomal large subunit are involved in translation, namely the aminoacyl site (A site) and peptidyl site (P site).	1.5	2.98	3.99	2.23	2.34
GO:0015935	small ribosomal subunit	The smaller of the two subunits of a ribosome.	2.37	-2.29	-3.85	1.88	-1.45
GO:0016010	dystrophin-associated glycoprotein complex	A multiprotein complex that forms a strong mechanical link between the cytoskeleton and extracellular matrix; typical of, but not confined to, muscle cells. The complex is composed of transmembrane, cytoplasmic, and extracellular proteins, including dystrophin, sarcoglycans, dystroglycan, dystrobrevins, syntrophins, sarcospan, caveolin-3, and NO synthase.	-0.89	0	2.09	1.6	0
GO:0016011	dystroglycan complex	A protein complex that includes alpha- and beta-dystroglycan, which are alternative products of the same gene; the laminin-binding component of the dystrophin-associated glycoprotein complex, providing a link between the subsarcolemmal cytoskeleton (in muscle cells) and the extracellular matrix. Alpha-dystroglycan is an extracellular protein binding to alpha-laminin and to beta-dystroglycan; beta…	-1.91	2.65	4.19	2.23	2.18
GO:0016023	cytoplasmic membrane-bounded vesicle	A membrane-bounded vesicle found in the cytoplasm of the cell.	2.76	1.69	2.2	2.06	1.81
GO:0016234	inclusion body	A discrete intracellular part formed of aggregated molecules such as proteins or other biopolymers.	-3.07	-0.64	-0.64	-2.36	2.18
GO:0016272	prefoldin complex	A multisubunit chaperone that acts to delivers unfolded proteins to cytosolic chaperonin. In humans, the complex is a heterohexamer of two PFD-alpha and four PFD-beta type subunits.	1.54	0.56	1.33	0.98	0
GO:0016281	eukaryotic translation initiation factor 4F complex	The eukaryotic translation initiation factor 4F complex is composed of eIF4E, eIF4A and eIF4G; it is involved in the recognition of the mRNA cap, ATP-dependent unwinding of the 5'-terminal secondary structure and recruitment of the mRNA to the ribosome.	0.99	-1	0.75	0.28	0
GO:0016323	basolateral plasma membrane	The region of the plasma membrane that includes the basal end and sides of the cell. Often used in reference to animal polarized epithelial membranes, where the basal membrane is the part attached to the extracellular matrix, or in plant cells, where the basal membrane is defined with respect to the zygotic axis.	2.41	0.98	1	0.36	1.8
GO:0016324	apical plasma membrane	The region of the plasma membrane located at the apical end of the cell.	3.64	0.94	2.05	3.06	1.01
GO:0016328	lateral plasma membrane	The membranes on the sides of epithelial cells which lie at the interface of adjacent cells.	2.82	-1.88	4.22	1.24	1.61
GO:0016363	nuclear matrix	The dense fibrillar network lying on the inner side of the nuclear membrane.	-1.76	-0.27	1.87	0	-0.52
GO:0016459	myosin complex	A protein complex, formed of one or more myosin heavy chains plus associated light chains and other proteins, that functions as a molecular motor; uses the energy of ATP hydrolysis to move actin filaments or to move vesicles or other cargo on fixed actin filaments; has magnesium-ATPase activity and binds actin. Myosin classes are distinguished based on sequence features of the motor, or head, dom…	3.86	1.59	1.9	2.21	2.02
GO:0016461	unconventional myosin complex	A portmanteau term for myosins other than myosin II.	4.2	2.32	2.56	2.24	1.02
GO:0016469	proton-transporting two-sector ATPase complex	A large protein complex that catalyzes the synthesis or hydrolysis of ATP by a rotational mechanism, coupled to the transport of protons across a membrane. The complex comprises a membrane sector (F0, V0, or A0) that carries out proton transport and a cytoplasmic compartment sector (F1, V1, or A1) that catalyzes ATP synthesis or hydrolysis. Two major types have been characterized: V-type ATPases …	2.17	-0.56	1.3	1.16	0.43
GO:0016471	vacuolar proton-transporting V-type ATPase complex	A proton-transporting two-sector ATPase complex found in the vacuolar membrane, where it acts as a proton pump to mediate acidification of the vacuolar lumen.	0.43	-0.77	-0.1	0.6	-0.47
GO:0016514	SWI/SNF complex	Any of a family of protein complexes that regulate transcription by remodeling chromatin. Swi/Snf complexes comprise nine or more proteins, including both conserved (core) and nonconserved components; the Swi2/Snf2 ATPase is one of the core components.	-1.03	-1.33	-0.27	-0.39	-0.98
GO:0016529	sarcoplasmic reticulum	A fine reticular network of membrane-limited elements that pervades the sarcoplasm of a muscle fiber; continuous over large portions of the cell and with the nuclear envelope; that part of the endoplasmic reticulum specialized for calcium release, uptake and storage.	3	-1.76	1.91	-3.38	-1.06
GO:0016581	NuRD complex	An approximately 2 MDa multi-subunit complex that exhibits ATP-dependent chromatin remodeling activity in addition to histone deacetylase (HDAC) activity, and has been shown to establish transcriptional repression of a number of target genes in vertebrates, invertebrates and fungi. Amongst its subunits, the NuRD complex contains histone deacetylases, histone binding proteins and Mi-2-like protein…	2.1	-0.85	1.63	1.13	1.66
GO:0016585	chromatin remodeling complex	Any complex that mediates dynamic changes in eukaryotic chromatin.	-2.28	-0.69	-0.06	-2.32	-1.2
GO:0016591	DNA-directed RNA polymerase II, holoenzyme	Large protein complex composed of the RNA polymerase core complex and a variety of other proteins including transcription factor complexes TFIIA, D, E, F, and H which are required for promoter recognition, and the Mediator subcomplex. Catalyzes the synthesis of eukaryotic pre-mRNA.	4.31	-4.48	5.47	4.12	2.33
GO:0016600	flotillin complex	A heteromeric complex of flotillin 1, flotillin 2, caveolin 1 and caveolin 2 within the caveolar membrane.	-3.05	-2.53	-4.02	-3.24	-1.44
GO:0016604	nuclear body	Extra-nucleolar nuclear domains usually visualized by confocal microscopy and fluorescent antibodies to specific proteins.	3.92	2.69	1.84	1.23	0
GO:0016605	PML body	A class of nuclear body; they react against SP100 auto-antibodies (PML, promyelocytic leukemia); cells typically contain 10-30 PML bodies per nucleus; alterations in the localization of PML bodies occurs after viral infection.	-2.67	-0.71	-1.29	-1.29	-1.9
GO:0016607	nuclear speck	A discrete extra-nucleolar subnuclear domain, 20-50 in number, in which splicing factors are seen to be localized by immunofluorescence microscopy.	-2.25	-0.37	1.37	0.1	1.36
GO:0017053	transcriptional repressor complex	A protein complex that possesses activity that prevents or downregulates transcription.	-2.61	-0.31	-1.32	0	0.4
GO:0017119	Golgi transport complex	A complex of proteins that, in vitro, stimulates intra-Golgi transport; a 13S complex, about 800 kDa in size and consists of at least five polypeptides. In yeast, this complex is called the Sec34/35 complex and is composed of eight subunits (Sec34p, Sec35p, Dor1p, Cod1p, Cod2p, Cod3p, Cod4p, and Cod5p).	2.52	1.03	1.48	1.19	1.27
GO:0019717	synaptosome	Any of the discrete particles (nerve-ending particles) formed from the clublike presynaptic nerve endings that resist disruption and are snapped or torn off their attachments when brain tissue is homogenized in media isosmotic to plasma.	-3.28	-1.87	-1.56	1.02	0.26
GO:0019861	flagellum	Long whiplike or feathery structures borne either singly or in groups by the motile cells of many bacteria and unicellular eukaryotes and by the motile male gametes of many eukaryotic organisms, which propel the cell through a liquid medium.	2.81	0.92	2.27	-1.16	-1.01
GO:0019897	extrinsic to plasma membrane	Loosely bound to one surface of the plasma membrane, but not integrated into the hydrophobic region.	3.99	4.4	5.25	4.1	4.08
GO:0019898	extrinsic to membrane	Loosely bound to one surface of a membrane, but not integrated into the hydrophobic region.	-2.73	-0.89	-1.26	1.76	0.91
GO:0022625	cytosolic large ribosomal subunit	The large subunit of the ribosome that is found in the cytosol of the cell. The cytosol is that part of the cytoplasm that does not contain membranous or particulate subcellular components.	3.35	3.36	4.16	2.4	1.99
GO:0022626	cytosolic ribosome	A ribosome that is found in the cytosol of the cell. The cytosol is that part of the cytoplasm that does not contain membranous or particulate subcellular components.	1.13	2.5	3.88	0.84	0.34
GO:0022627	cytosolic small ribosomal subunit	The small subunit of the ribosome that is found in the cytosol of the cell. The cytosol is that part of the cytoplasm that does not contain membranous or particulate subcellular components.	4.13	4.43	4.62	2.99	-1.57
GO:0030008	TRAPP complex	A large complex present on the cis-Golgi that acts prior to SNARE complex assembly to mediate vesicle docking and fusion.	1.93	2.17	3.06	2.22	0.12
GO:0030016	myofibril	The contractile element of skeletal and cardiac muscle; a long, highly organized bundle of actin, myosin, and other proteins that contracts by a sliding filament mechanism.	1.56	1.04	0.58	1.85	1.16
GO:0030017	sarcomere	The repeating unit of a myofibril in a muscle cell, composed of an array of overlapping thick and thin filaments between two adjacent Z discs.	3.39	2.76	-2.51	2.48	1.18
GO:0030018	Z disc	Platelike region of a muscle sarcomere to which the plus ends of actin filaments are attached.	4.38	-2.85	-5.08	3.96	2.07
GO:0030027	lamellipodium	A thin sheetlike process extended by the leading edge of a crawling fibroblast; contains a dense meshwork of actin filaments.	2.98	0.86	2.23	1.33	1.67
GO:0030054	cell junction	A plasma membrane part that forms a specialized region of connection between two cells or between a cell and the extracellular matrix. At a cell junction, anchoring proteins extend through the plasma membrane to link cytoskeletal proteins in one cell to cytoskeletal proteins in neighboring cells or to proteins in the extracellular matrix.	3.16	3.48	4.38	2.26	2.88
GO:0030055	cell-substrate junction	A cell junction that forms a connection between a cell and the extracellular matrix.	-0.94	-1	-2.08	2.95	2.23
GO:0030057	desmosome	A cell-cell junction in which: on the cytoplasmic surface of each interacting plasma membrane is a dense plaque composed of a mixture of intracellular anchor proteins; a bundle of keratin intermediate filaments is attached to the surface of each plaque; transmembrane adhesion proteins of the cadherin family bind to the plaques and interact through their extracellular domains to hold the adjacent …	2.52	1.73	3.4	3.01	3.33
GO:0030117	membrane coat	Any of several different proteinaceous coats that can associate with membranes. Membrane coats include those formed by clathrin plus an adaptor complex, the COPI and COPII complexes, and possibly others. They are found associated with membranes on many vesicles as well as other membrane features such as pits and perhaps tubules.	2.19	-0.95	1.07	-0.87	0.26
GO:0030118	clathrin coat	A membrane coat found on coated pits and some coated vesicles; consists of polymerized clathrin triskelions, each comprising three clathrin heavy chains and three clathrin light chains, linked to the membrane via one of the AP adaptor complexes.	-2.56	-2.64	-3.59	-2.97	-0.65
GO:0030122	AP-2 adaptor complex	An AP-type membrane coat adaptor complex that consists of alpha, beta2, mu2 and sigma2 subunits and links clathrin to the membrane surface of a vesicle; vesicles with AP-2-containing coats are normally found primarily near the plasma membrane, on endocytic vesicles.	2.49	1	1.49	1.23	1.49
GO:0030126	COPI vesicle coat	One of two multimeric complexes that forms a membrane vesicle coat. The mammalian COPI subunits are called alpha-, beta-, beta'-, gamma-, delta-, epsilon- and zeta-COP. Vesicles with COPI coats are found associated with Golgi membranes at steady state.	-1.59	-0.76	0	-0.97	0
GO:0030127	COPII vesicle coat	One of two multimeric complexes that forms a membrane vesicle coat. COPII is best characterized in S. cerevisiae, where the subunits are called Sar1p, Sec13p, Sec31p, Sec23p, and Sec24p. Vesicles with COPII coats are found associated with endoplasmic reticulum (ER) membranes at steady state.	0.96	-0.49	-1.85	0	0.52
GO:0030130	clathrin coat of trans-Golgi network vesicle	A clathrin coat found on a vesicle of the trans-Golgi network.	-3.14	-1.53	-1.84	-2.68	0.45
GO:0030131	clathrin adaptor complex	A membrane coat adaptor complex that links clathrin to a membrane.	-3.18	-1.6	-2.29	1.36	1.28
GO:0030133	transport vesicle	Any of the vesicles of the constitutive secretory pathway, which carry cargo from the endoplasmic reticulum to the Golgi, between Golgi cisternae, and to destinations within or outside the cell.	3.07	-1.02	-2.11	-2.36	-0.64
GO:0030136	clathrin-coated vesicle	A vesicle with a coat formed of clathrin connected to the membrane via one of the clathrin adaptor complexes.	-1.96	-0.08	-3.21	-1.58	-0.58
GO:0030137	COPI-coated vesicle	A vesicle with a coat formed of the COPI coat complex proteins. COPI-coated vesicles are found associated with Golgi membranes at steady state, are involved in Golgi to endoplasmic reticulum (retrograde) vesicle transport, and possibly also in intra-Golgi transport.	0.83	1	-0.48	0.38	-1.16
GO:0030139	endocytic vesicle	A membrane-bounded intracellular vesicle formed by invagination of the plasma membrane around an extracellular substance.	-2.68	1.25	2.76	2.99	-2.87
GO:0030140	trans-Golgi network transport vesicle	A vesicle that mediates transport between the trans-Golgi network and other parts of the cell.	2.93	-1.39	-1.7	-2.52	2.33
GO:0030141	secretory granule	A small subcellular vesicle, surrounded by a membrane, that is formed from the Golgi apparatus and contains a highly concentrated protein destined for secretion. Secretory granules move towards the periphery of the cell, their membranes fuse with the cell membrane, and their protein load is exteriorized. Processing of the contained protein may take place in secretory granules.	2.66	0.82	0.93	1.45	0.39
GO:0030173	integral to Golgi membrane	Located such that some or all of the gene product itself penetrates at least one phospholipid bilayer of the Golgi complex membrane. May also refer to the state of being buried in the bilayer with no exposure outside the bilayer.	-3.33	-2.45	-3.75	2.52	1.51
GO:0030175	filopodium	Thin, stiff protrusion extended by the leading edge of a motile cell such as a crawling fibroblast or amoeba, or an axonal growth cone; usually approximately 0.1 um wide, 5-10 um long, can be up to 50 um long in axon growth cones; contains a loose bundle of about 20 actin filaments oriented with their plus ends pointing outward.	-2.56	-2.49	-2.87	-2.59	-1.32
GO:0030176	integral to endoplasmic reticulum membrane	Penetrating at least one phospholipid bilayer of an endoplasmic reticulum membrane. May also refer to the state of being buried in the bilayer with no exposure outside the bilayer.	-3.4	-2.37	-2.72	-0.81	-1.57
GO:0030286	dynein complex	Any of several large complexes that contain two or three dynein heavy chains and several light chains, and have microtubule motor activity.	3.53	2.66	-2.12	2.39	0.92
GO:0030315	T-tubule	Invagination of the plasma membrane of a muscle cell that extends inward from the cell surface around each myofibril. The ends of T-tubules make contact with the sarcoplasmic reticulum membrane.	1.78	2.55	3.52	2.75	0
GO:0030424	axon	The long process of a neuron that conducts nerve impulses, usually away from the cell body to the terminals and varicosities, which are sites of storage and release of neurotransmitter.	3.2	4.08	4.41	4.12	2.38
GO:0030425	dendrite	A branching protoplasmic process of a neuron that receive and integrate signals coming from axons of other neurons, and convey the resulting signal to the body of the cell.	3.51	4.46	5.8	4.13	3.06
GO:0030426	growth cone	The migrating motile tip of a growing nerve cell axon or dendrite.	4.22	2.62	2.29	3.41	1.33
GO:0030496	midbody	A thin cytoplasmic bridge formed between daughter cells at the end of cytokinesis. The midbody forms where the contractile ring constricts, and may persist for some time before finally breaking to complete cytokinesis.	1.08	-0.76	1.27	1.19	1.73
GO:0030532	small nuclear ribonucleoprotein complex	A complex composed of RNA of the small nuclear RNA (snRNA) class and protein, found in the nucleus of a eukaryotic cell. These are typically named after the snRNA(s) they contain, e.g. U1 snRNP or U4/U6 snRNP. Many, but not all, of these complexes are involved in splicing of nuclear mRNAs.	-2.05	-1.85	1.96	2.14	-1.62
GO:0030659	cytoplasmic vesicle membrane	The lipid bilayer surrounding a cytoplasmic vesicle.	2.35	0.86	1.68	0.73	0.15
GO:0030665	clathrin coated vesicle membrane	The lipid bilayer surrounding a clathrin-coated vesicle.	1.09	0.02	0.43	1.09	0.05
GO:0030667	secretory granule membrane	The lipid bilayer surrounding a secretory granule.	-2.34	-2.33	-2.42	3.09	1.57
GO:0030672	synaptic vesicle membrane	The lipid bilayer surrounding a synaptic vesicle.	-1.59	-1.07	0	0.37	0
GO:0030863	cortical cytoskeleton	The portion of the cytoskeleton that lies just beneath the plasma membrane.	2.44	1.23	2.92	0	0
GO:0030864	cortical actin cytoskeleton	The portion of the actin cytoskeleton, comprising filamentous actin and associated proteins, that lies just beneath the plasma membrane.	4.07	0.89	2.92	-3.74	1.35
GO:0030867	rough endoplasmic reticulum membrane	The lipid bilayer surrounding the rough endoplasmic reticulum.	-3.21	-1.97	-0.01	-2.84	-2.51
GO:0030880	RNA polymerase complex	Any complex that possesses RNA polymerase activity; generally comprises a catalytic subunit and one or more additional subunits.	-2.53	1.28	-0.96	-0.39	-2.03
GO:0031012	extracellular matrix	A structure lying external to one or more cells, which provides structural support for cells or tissues; may be completely external to the cell (as in animals) or be part of the cell (as in plants).	4.34	2.36	3.64	2.43	2.19
GO:0031092	platelet alpha granule membrane	The lipid bilayer surrounding the platelet alpha granule.	1.18	0.22	1.64	0.95	1.21
GO:0031093	platelet alpha granule lumen	The volume enclosed by the membrane of the platelet alpha granule.	3.26	-2.36	-2.6	-2.43	2.96
GO:0031201	SNARE complex	A protein complex involved in membrane fusion; a stable ternary complex consisting of a four-helix bundle, usually formed from one R-SNARE and three Q-SNAREs with an ionic layer sandwiched between hydrophobic layers. One well-characterized example is the neuronal SNARE complex formed of synaptobrevin 2, syntaxin 1a, and SNAP-25.	-1.58	-1.78	-2.12	-0.78	-0.67
GO:0031224	intrinsic to membrane	Located in a membrane such that some covalently attached portion of the gene product, for example part of a peptide sequence or some other covalently attached moiety such as a GPI anchor, spans or is embedded in one or both leaflets of the membrane.	2.5	1.5	1.95	1.36	-0.12
GO:0031225	anchored to membrane	Tethered to a membrane by a covalently attached anchor, such as a lipid moiety, that is embedded in the membrane. When used to describe a protein, indicates that none of the peptide sequence is embedded in the membrane.	3.24	2.53	-3.29	1.92	1.08
GO:0031226	intrinsic to plasma membrane	Located in the plasma membrane such that some covalently attached portion of the gene product, for example part of a peptide sequence or some other covalently attached moiety such as a GPI anchor, spans or is embedded in one or both leaflets of the membrane.	-1.88	-0.42	-0.78	1	0
GO:0031252	cell leading edge	The area of a motile cell closest to the direction of movement.	2.02	-0.2	0	0.86	-2.45
GO:0031253	cell projection membrane	The portion of the plasma membrane surrounding a cell surface projection.	3.82	3.03	3.9	2.73	0
GO:0031256	leading edge membrane	The portion of the plasma membrane surrounding the leading edge of a motile cell.	-3.04	2.78	3.39	2.46	-0.37
GO:0031300	intrinsic to organelle membrane	Located in an organelle membrane such that some covalently attached portion of the gene product, for example part of a peptide sequence or some other covalently attached moiety such as a GPI anchor, spans or is embedded in one or both leaflets of the membrane.	-4.12	-1.21	-2.9	-2.01	-1.7
GO:0031301	integral to organelle membrane	Penetrating at least one phospholipid bilayer of an organelle membrane. May also refer to the state of being buried in the bilayer with no exposure outside the bilayer.	-4.79	-2.9	-2.42	-2.41	2.35
GO:0031306	intrinsic to mitochondrial outer membrane	Located in the mitochondrial outer membrane such that some covalently attached portion of the gene product, for example part of a peptide sequence or some other covalently attached moiety such as a GPI anchor, spans or is embedded in one or both leaflets of the membrane.	1.74	0.66	0.22	1.11	0
GO:0031410	cytoplasmic vesicle	A vesicle formed of membrane or protein, found in the cytoplasm of a cell.	2.4	-0.59	-1.8	0.75	0.87
GO:0031461	cullin-RING ubiquitin ligase complex	Any ubiquitin ligase complex in which the catalytic core consists of a member of the cullin family and a RING domain protein; the core is associated with one or more additional proteins that confer substrate specificity.	3.18	2.22	2.78	1.7	0.92
GO:0031519	PcG protein complex	A chromatin-associated multiprotein complex containing Polycomb Group proteins. In Drosophila, Polycomb group proteins are involved in the long-term maintenance of gene repression, and PcG protein complexes associate with Polycomb group response elements (PREs) in target genes to regulate higher-order chromatin structure.	-4.73	1.76	1.59	0.47	1.16
GO:0031526	brush border membrane	The portion of the plasma membrane surrounding the brush border.	1.2	0.9	1.45	2.43	1.31
GO:0031594	neuromuscular junction	The junction between the axon of a motor neuron and a muscle fiber. In response to the arrival of action potentials, the presynaptic button releases molecules of neurotransmitters into the synaptic cleft. These diffuse across the cleft and transmit the signal to the postsynaptic membrane of the muscle fiber, leading to a post-synaptic potential responsible of the muscle contraction.	-3.64	2.85	4.37	3.14	0.68
GO:0031672	A band	The dark-staining region of a sarcomere, in which myosin thick filaments are present; the center is traversed by the paler H zone, which in turn contains the M line.	3.87	4.2	4.88	4.02	1.95
GO:0031674	I band	A region of a sarcomere that appears as a light band on each side of the Z disc, comprising a region of the sarcomere where thin (actin) filaments are not overlapped by thick (myosin) filaments; contains actin, troponin, and tropomyosin; each sarcomere includes half of an I band at each end.	2.58	2.74	3.12	1.28	0.69
GO:0031901	early endosome membrane	The lipid bilayer surrounding an early endosome.	-3.58	-1.3	-0.26	-1.49	-1.54
GO:0031902	late endosome membrane	The lipid bilayer surrounding a late endosome.	-1.85	-1.67	-1.41	0.57	0.44
GO:0031941	filamentous actin	A two-stranded helical polymer of the protein actin.	5.43	3.81	4.34	4.68	2.67
GO:0031965	nuclear membrane	Either of the lipid bilayers that surround the nucleus and form the nuclear envelope; excludes the intermembrane space.	2.43	-0.23	-1.39	0.71	1.06
GO:0031966	mitochondrial membrane	Either of the lipid bilayers that surround the mitochondrion and form the mitochondrial envelope.	3.21	1.34	-1.15	2.44	0.83
GO:0031982	vesicle	Any small, fluid-filled, spherical organelle enclosed by membrane or protein.	1.25	-0.93	1.78	0.01	0.96
GO:0031985	Golgi cisterna	Any of the thin, flattened membrane-bounded compartments that form the central portion of the Golgi complex.	1.96	-0.52	-0.67	-1.07	-0.22
GO:0032039	integrator complex	A protein complex that stably associates with the C-terminus of RNA polymerase II and mediates 3'-end processing of small nuclear RNAs generated by RNA polymerase II.	-2.69	-1.4	-0.19	0.28	-0.42
GO:0032155	cell division site part	Any constituent part of the cell division plane, the eventual plane of cell division in a dividing cell.	1.89	0.67	1.45	1.66	0
GO:0032391	photoreceptor connecting cilium	A 9+0 cilium that forms the portion of the axoneme traversing the boundary between the photoreceptor inner and outer segments.	1.5	1.2	0.45	1.2	0.38
GO:0032420	stereocilium	An actin-based protrusion from the apical surface of auditory and vestibular hair cells. Bundles of stereocilia act as mechanosensory organelles.	2.51	1.23	2.79	2.1	0
GO:0032592	integral to mitochondrial membrane	Located such that some or all of the gene product itself penetrates at least one phospholipid bilayer of the mitochondrial membrane. May also refer to the state of being buried in the bilayer with no exposure outside the bilayer.	1.93	0.79	0.48	1.03	0
GO:0033017	sarcoplasmic reticulum membrane	The lipid bilayer surrounding the sarcoplasmic reticulum.	2.53	-1.33	1.91	2.05	0
GO:0033116	ER-Golgi intermediate compartment membrane	The lipid bilayer surrounding any of the compartments of the ER-Golgi intermediate compartment system.	3.6	2.45	4.05	2.8	-0.86
GO:0033179	proton-transporting V-type ATPase, V0 domain	A protein complex that forms part of a proton-transporting V-type ATPase and mediates proton transport across a membrane. The V0 complex consists of at least four different subunits (a,c,d and e); six or more c subunits form a proton-binding rotor ring.	-2.15	-1.71	-2.8	-1.83	-1.67
GO:0033180	proton-transporting V-type ATPase, V1 domain	A protein complex that forms part of a proton-transporting V-type ATPase and catalyzes ATP hydrolysis. The V1 complex consists of: (1) a globular headpiece with three alternating copies of subunits A and B that form a ring, (2) a central rotational stalk composed of single copies of subunits D and F, and (3) a peripheral stalk made of subunits C, E, G and H. Subunits A and B mediate the hydrolysi…	1.88	-0.38	0	1.11	1.22
GO:0033267	axon part	A cell projection part that is part of an axon.	2.02	2.29	2.46	0.76	-0.47
GO:0034361	very-low-density lipoprotein particle	A triglyceride-rich lipoprotein particle that is typically composed of APOB100, APOE and APOCs and has a density of about 1.006 g/ml and a diameter of between 20-80 nm. It is found in blood and transports endogenous products (newly synthesized cholesterol and triglycerides) from the liver.	2.3	2.98	5.8	3.03	2.34
GO:0034362	low-density lipoprotein particle	A lipoprotein particle, rich in cholesterol esters and low in triglycerides that is typically composed of APOB100 and APOE and has a density of 1.02-1.06 g/ml and a diameter of between 20-25 nm. LDL particles are formed from VLDL particles (via IDL) by the loss of triacylglycerol and gain of cholesterol ester. They transport endogenous cholesterol (and to some extent triglycerides) from periphera…	2.46	3.63	6.03	2.69	1.83
GO:0034364	high-density lipoprotein particle	A lipoprotein particle with a high density (typically 1.063-1.21 g/ml) and a diameter of 5-10 nm that contains APOAs and may contain APOCs and APOE; found in blood and carries lipids from body tissues to the liver as part of the reverse cholesterol transport process.	2.52	3.1	5.93	3.51	2.9
GO:0034399	nuclear periphery	The portion of the nuclear lumen proximal to the inner nuclear membrane.	4.2	3.34	3.35	1.73	2.55
GO:0034451	centriolar satellite	A small (70-100 nm) cytoplasmic granule that contains a number of centrosomal proteins; cetriolar satellites traffic toward microtubule minus ends and are enriched near the centrosome.	2.51	-0.92	2.16	2.25	0.7
GO:0034464	BBSome	A protein complex that associates with the primary cilium and is involved in cilium biogenesis; consists of seven conserved proteins: BBS1, BBS2, BBS4, BBS5, BBS7, BBS8 and BBS9.	1.06	0.58	0.82	1.08	0.87
GO:0034703	cation channel complex	An ion channel complex through which cations pass.	2.81	2.21	-2.23	-0.6	0.07
GO:0035097	histone methyltransferase complex	A multimeric complex that is able to catalyze the addition of methyl groups to histone proteins.	3.39	-2.14	-1.91	1.12	-0.84
GO:0035253	ciliary rootlet	A cytoskeleton-like structure, originating from the basal body at the proximal end of a cilium, and extending proximally toward the cell nucleus. Rootlets are typically 80-100 nm in diameter and contain cross striae distributed at regular intervals of approximately 55-70 nm.	-2.4	4.22	4.46	5.18	3.97
GO:0042101	T cell receptor complex	A protein complex that contains a disulfide-linked heterodimer of T cell receptor (TCR) chains, which are members of the immunoglobulin superfamily, and mediates antigen recognition, ultimately resulting in T cell activation. The TCR heterodimer is associated with the CD3 complex, which consists of the nonpolymorphic polypeptides gamma, delta, epsilon, zeta, and, in some cases, eta (an RNA splice…	2.34	2.44	4.15	2.86	-1.33
GO:0042383	sarcolemma	The outer membrane of a muscle fiber, consisting of the plasma membrane, a covering basement membrane (about 100 nm thick and sometimes common to more than one fiber), and the associated loose network of collagen fibers.	4.34	3.72	5.06	3.59	2.69
GO:0042470	melanosome	A tissue-specific, membrane-bounded cytoplasmic organelle within which melanin pigments are synthesized and stored. Melanosomes are synthesized in melanocyte cells.	3.2	0.71	1.71	1.64	1.07
GO:0042588	zymogen granule	A membrane-bounded, cytoplasmic secretory granule found in enzyme-secreting cells and visible by light microscopy. Contain zymogen, an inactive enzyme precursor, often of a digestive enzyme.	-1.01	-0.69	1.15	1.01	0
GO:0042612	MHC class I protein complex	A transmembrane protein complex composed of a MHC class I alpha chain and an invariant beta2-microglobin chain, and with or without a bound peptide antigen. Class I here refers to classical class I molecules.	-2.21	-0.72	-0.87	-1.76	0.7
GO:0042613	MHC class II protein complex	A transmembrane protein complex composed of an MHC class II alpha and MHC class II beta chain, and with or without a bound peptide or polysaccharide antigen.	4.64	4.35	3.89	-2.87	0
GO:0042627	chylomicron	A large lipoprotein particle (diameter 75-1200 nm) composed of a central core of triglycerides and cholesterol surrounded by a protein-phospholipid coating. The proteins include one molecule of apolipoprotein B-48 and may include a variety of apolipoproteins, including APOAs, APOCs and APOE. Chylomicrons are found in blood or lymph and carry lipids from the intestines into other body tissues.	2.33	2.5	5.32	3.03	1.99
GO:0042719	mitochondrial intermembrane space protein transporter complex	Soluble complex of the mitochondrial intermembrane space composed of various combinations of small Tim proteins; acts as a protein transporter to guide proteins to the Tim22 complex for insertion into the mitochondrial inner membrane.	-1.82	-0.41	0	0	0
GO:0042734	presynaptic membrane	A specialized area of membrane of the axon terminal that faces the plasma membrane of the neuron or muscle fiber with which the axon terminal establishes a synaptic junction; many synaptic junctions exhibit structural presynaptic characteristics, such as conical, electron-dense internal protrusions, that distinguish it from the remainder of the axon plasma membrane.	3.57	4.09	4.25	1.9	2.85
GO:0042765	GPI-anchor transamidase complex	An enzyme complex which in humans and yeast consists of at least five proteins; for example, the complex contains GAA1, GPI8, PIG-S, PIG-U, and PIG-T in human, and Gaa1p, Gab1p, Gpi8p, Gpi16p, and Gpi17p in yeast. Catalyzes the posttranslational attachment of the carboxyl-terminus of a precursor protein to a GPI-anchor.	-2.26	-2.76	-3.88	0	-0.72
GO:0042825	TAP complex	A heterodimer composed of the subunits TAP1 and TAP2 (transporter associated with antigen presentation). Functions in the transport of antigenic peptides from the cytosol to the lumen of the endoplasmic reticulum.	-1.73	-2.73	2.68	-1.78	0
GO:0042995	cell projection	A prolongation or process extending from a cell, e.g. a flagellum or axon.	3.27	1.24	1.47	1.5	1.71
GO:0043005	neuron projection	A prolongation or process extending from a nerve cell, e.g. an axon or dendrite.	3.41	3.71	3.91	3.33	3.01
GO:0043020	NADPH oxidase complex	A enzyme complex of which the core is a heterodimer composed of a light (alpha) and heavy (beta) chain, and requires several other water-soluble proteins of cytosolic origin for activity. Functions in superoxide generation by the NADPH-dependent reduction of O2.	2.86	0.95	3.6	-2.31	1.59
GO:0043025	cell soma	The portion of a cell bearing surface projections such as axons, dendrites, cilia, or flagella that includes the nucleus, but excludes all cell projections.	3.97	4.05	5.11	3.91	2.58
GO:0043034	costamere	Regular periodic sub membranous arrays of vinculin in skeletal and cardiac muscle cells, these arrays link Z-discs to the sarcolemma and are associated with links to extracellular matrix.	-2.25	-2.33	-4.8	-2.63	2.78
GO:0043190	ATP-binding cassette (ABC) transporter complex	A complex for the transport of metabolites into and out of the cell, typically comprised of four domains; two membrane-associated domains and two ATP-binding domains at the intracellular face of the membrane, that form a central pore through the plasma membrane. Each of the four core domains may be encoded as a separate polypeptide or the domains can be fused in any one of a number of ways into m…	2.99	2.65	2.85	1.85	0.12
GO:0043195	terminal button	Terminal inflated portion of the axon, containing the specialized apparatus necessary to release neurotransmitters.	2.99	2.28	3.91	2.83	1.91
GO:0043197	dendritic spine	Protrusion from a dendrite. Spines are specialised subcellular compartments involved in the synaptic transmission. They are linked to the dendritic shaft by a restriction. Because of their bulb shape, they function as a biochemical and an electrical compartment. Spine remodeling is though to be involved in synaptic plasticity.	3.8	4.13	4.48	4.59	2.49
GO:0043198	dendritic shaft	Cylindric portion of the dendrite, directly stemming from the perikaryon, and carrying the dendritic spines.	2.41	1.77	-3.22	3.35	1.58
GO:0043204	perikaryon	The portion of the cell soma (cell body) that excludes the nucleus.	4.47	2.89	2.38	2.58	1.96
GO:0043227	membrane-bounded organelle	Organized structure of distinctive morphology and function, bounded by a single or double lipid bilayer membrane. Includes the nucleus, mitochondria, plastids, vacuoles, and vesicles. Excludes the plasma membrane.	1.18	2.09	3.09	3.02	-2.15
GO:0043231	intracellular membrane-bounded organelle	Organized structure of distinctive morphology and function, bounded by a single or double lipid bilayer membrane and occurring within the cell. Includes the nucleus, mitochondria, plastids, vacuoles, and vesicles. Excludes the plasma membrane.	3.09	-0.62	1.87	-1.28	0.61
GO:0043232	intracellular non-membrane-bounded organelle	Organized structure of distinctive morphology and function, not bounded by a lipid bilayer membrane and occurring within the cell. Includes ribosomes, the cytoskeleton and chromosomes.	2.76	1.06	3.15	0	-1.94
GO:0043235	receptor complex	Any protein complex that undergoes combination with a hormone, neurotransmitter, drug or intracellular messenger to initiate a change in cell function.	2.95	1.27	1.89	1.3	1.58
GO:0043292	contractile fiber	Fibers, composed of actin, myosin, and associated proteins, found in cells of smooth or striated muscle.	-2.61	3.19	2.13	2.82	1.73
GO:0043296	apical junction complex	A functional unit located near the cell apex at the points of contact between epithelial cells, which in vertebrates is composed of the tight junction, the zonula adherens, and desmosomes and in invertebrates is composed of the subapical complex (SAC), the zonula adherens and the septate junction. Functions in the regulation of cell polarity, tissue integrity and intercellular adhesion and permea…	-2.47	2.07	4.46	-2.62	1.97
GO:0043601	nuclear replisome	A multi-component enzymatic machine at the nuclear replication fork, which mediates DNA replication. Includes DNA primase, one or more DNA polymerases, DNA helicases, and other proteins.	2.95	2.68	3.83	3.41	-2.16
GO:0044420	extracellular matrix part	Any constituent part of the extracellular matrix, the structure lying external to one or more cells, which provides structural support for cells or tissues; may be completely external to the cell (as in animals) or be part of the cell (as often seen in plants).	1.23	-0.85	-2.48	1.43	0.67
GO:0044421	extracellular region part	Any constituent part of the extracellular region, the space external to the outermost structure of a cell. For cells without external protective or external encapsulating structures this refers to space outside of the plasma membrane. This term covers constituent parts of the host cell environment outside an intracellular parasite.	3.56	3.46	5.53	2.57	3.06
GO:0044422	organelle part	Any constituent part of an organelle, an organized structure of distinctive morphology and function. Includes constituent parts of the nucleus, mitochondria, plastids, vacuoles, vesicles, ribosomes and the cytoskeleton, but excludes the plasma membrane.	-0.79	0.53	-0.79	1	-1.06
GO:0044424	intracellular part	Any constituent part of the living contents of a cell; the matter contained within (but not including) the plasma membrane, usually taken to exclude large vacuoles and masses of secretory or ingested material. In eukaryotes it includes the nucleus and cytoplasm.	2.17	1.11	2.49	1.14	1.29
GO:0044425	membrane part	Any constituent part of a membrane, a double layer of lipid molecules that encloses all cells, and, in eukaryotes, many organelles; may be a single or double lipid bilayer; also includes associated proteins.	2.11	-0.57	-1	-1.36	1.34
GO:0044427	chromosomal part	Any constituent part of a chromosome, a structure composed of a very long molecule of DNA and associated proteins (e.g. histones) that carries hereditary information.	2.64	2.11	3.15	2.27	1.95
GO:0044428	nuclear part	Any constituent part of the nucleus, a membrane-bounded organelle of eukaryotic cells in which chromosomes are housed and replicated.	1.99	-0.37	1.19	0.11	1.99
GO:0044429	mitochondrial part	Any constituent part of a mitochondrion, a semiautonomous, self replicating organelle that occurs in varying numbers, shapes, and sizes in the cytoplasm of virtually all eukaryotic cells. It is notably the site of tissue respiration.	1.8	0.89	0.89	0.72	1.18
GO:0044430	cytoskeletal part	Any constituent part of the cytoskeleton, a cellular scaffolding or skeleton that maintains cell shape, enables some cell motion (using structures such as flagella and cilia), and plays important roles in both intra-cellular transport (e.g. the movement of vesicles and organelles) and cellular division. Includes constituent parts of intermediate filaments, microfilaments, microtubules, and the mi…	-2.87	-2.36	-1.46	1.51	-1.45
GO:0044431	Golgi apparatus part	Any constituent part of the Golgi apparatus, a compound membranous cytoplasmic organelle of eukaryotic cells, consisting of flattened, ribosome-free vesicles arranged in a more or less regular stack.	-3.37	2.55	3.62	2.32	0
GO:0044432	endoplasmic reticulum part	Any constituent part of the endoplasmic reticulum, the irregular network of unit membranes, visible only by electron microscopy, that occurs in the cytoplasm of many eukaryotic cells. The membranes form a complex meshwork of tubular channels, which are often expanded into slitlike cavities called cisternae.	1.18	1.59	0.49	-1.75	-1.09
GO:0044433	cytoplasmic vesicle part	Any constituent part of cytoplasmic vesicle, a vesicle formed of membrane or protein, found in the cytoplasm of a cell.	-3.9	-1.49	1.91	2.74	1.6
GO:0044437	vacuolar part	Any constituent part of a vacuole, a closed structure, found only in eukaryotic cells, that is completely surrounded by unit membrane and contains liquid material.	1.85	0.77	2.59	1.98	0.44
GO:0044440	endosomal part	Any constituent part of an endosome, a membrane-bounded organelle that carries materials newly ingested by endocytosis. It passes many of the materials to lysosomes for degradation.	0.12	0	0.46	0.22	0.62
GO:0044441	cilium part	Any constituent part of a cilium, a specialized eukaryotic organelle that consists of a filiform extrusion of the cell surface. Each cilium is bounded by an extrusion of the cytoplasmic membrane, and contains a regular longitudinal array of microtubules, anchored basally in a centriole.	3.59	2.37	1.94	2.5	0.41
GO:0044444	cytoplasmic part	Any constituent part of the cytoplasm, all of the contents of a cell excluding the plasma membrane and nucleus, but including other subcellular structures.	1.64	0.44	1.47	0.74	1.06
GO:0044445	cytosolic part	Any constituent part of cytosol, that part of the cytoplasm that does not contain membranous or particulate subcellular components.	3.56	2.96	4.4	2.58	2.1
GO:0044446	intracellular organelle part	A constituent part of an intracellular organelle, an organized structure of distinctive morphology and function, occurring within the cell. Includes constituent parts of the nucleus, mitochondria, plastids, vacuoles, vesicles, ribosomes and the cytoskeleton but excludes the plasma membrane.	2.88	1.87	1.99	3.02	2.24
GO:0044448	cell cortex part	Any constituent part of the cell cortex, the region of a cell that lies just beneath the plasma membrane and often, but not always, contains a network of actin filaments and associated proteins.	2.44	0.63	1.84	-2.34	0.62
GO:0044449	contractile fiber part	Any constituent part of a contractile fiber, a fiber composed of actin, myosin, and associated proteins, found in cells of smooth or striated muscle.	3.34	1.91	1.58	1.91	0.27
GO:0044451	nucleoplasm part	Any constituent part of the nucleoplasm, that part of the nuclear content other than the chromosomes or the nucleolus.	-1.85	-1.32	-0.07	-0.14	-0.89
GO:0044452	nucleolar part	Any constituent part of a nucleolus, a small, dense body one or more of which are present in the nucleus of eukaryotic cells. It is rich in RNA and protein, is not bounded by a limiting membrane, and is not seen during mitosis.	-2.26	-0.61	1.22	1.35	-1.64
GO:0044454	nuclear chromosome part	Any constituent part of a nuclear chromosome, a chromosome found in the nucleus of a eukaryotic cell.	3.88	2.84	3.75	2.9	2.7
GO:0044455	mitochondrial membrane part	Any constituent part of the mitochondrial membrane, either of the lipid bilayers that surround the mitochondrion and form the mitochondrial envelope.	2.49	1.37	3.15	1.44	-0.58
GO:0044459	plasma membrane part	Any constituent part of the plasma membrane, the membrane surrounding a cell that separates the cell from its external environment. It consists of a phospholipid bilayer and associated proteins.	3.54	2.26	2.81	1.07	1.52
GO:0044463	cell projection part	Any constituent part of a cell projection, a prolongation or process extending from a cell, e.g. a flagellum or axon.	-2.13	1.16	-1.55	-0.44	0
GO:0044464	cell part	Any constituent part of a cell, the basic structural and functional unit of all organisms.	2.6	2.17	2.06	0.81	1.71
GO:0045095	keratin filament	A filament composed of acidic and basic keratins (types I and II), typically expressed in epithelial cells. The keratins are the most diverse classes of IF proteins, with a large number of keratin isoforms being expressed. Each type of epithelium always expresses a characteristic combination of type I and type II keratins.	-2.1	-1.58	-1.59	-1.92	-0.09
GO:0045120	pronucleus	The nucleus of either the ovum or the spermatozoon following fertilization. Thus, in the fertilized ovum, there are two pronuclei, one originating from the ovum, the other from the spermatozoon that brought about fertilization; they approach each other, but do not fuse until just before the first cleavage, when each pronucleus loses its membrane to release its contents.	3.45	-1.06	-1.48	-0.42	-0.6
GO:0045121	membrane raft	Any of the small (10-200 nm), heterogeneous, highly dynamic, sterol- and sphingolipid-enriched membrane domains that compartmentalize cellular processes. Small rafts can sometimes be stabilized to form larger platforms through protein-protein and protein-lipid interactions.	3.06	1.47	2.88	1.35	-1.07
GO:0045177	apical part of cell	The region of a polarized cell that forms a tip or is distal to a base. For example, in a polarized epithelial cell, the apical region has an exposed surface and lies opposite to the basal lamina that separates the epithelium from other tissue.	3.55	2.93	3.84	-2.46	2.05
GO:0045202	synapse	The junction between a nerve fiber of one neuron and another neuron or muscle fiber or glial cell; the site of interneuronal communication. As the nerve fiber approaches the synapse it enlarges into a specialized structure, the presynaptic nerve ending, which contains mitochondria and synaptic vesicles. At the tip of the nerve ending is the presynaptic membrane; facing it, and separated from it b…	3.12	2.97	2.97	1.85	2.16
GO:0045211	postsynaptic membrane	A specialized area of membrane facing the presynaptic membrane on the tip of the nerve ending and separated from it by a minute cleft (the synaptic cleft). Neurotransmitters across the synaptic cleft and transmit the signal to the postsynaptic membrane.	3.05	2.6	3.15	2.17	2.42
GO:0045239	tricarboxylic acid cycle enzyme complex	Any of the heteromeric enzymes that act in the TCA cycle.	1.69	-2.23	2.47	1.03	0
GO:0045261	proton-transporting ATP synthase complex, catalytic core F(1)	The sector of a hydrogen-transporting ATP synthase complex in which the catalytic activity resides; it comprises the catalytic core and central stalk, and is peripherally associated with a membrane, such as the plasma membrane or the mitochondrial inner membrane, when the entire ATP synthase is assembled.	-2.5	-1.71	-2.95	-1.26	-1.92
GO:0045263	proton-transporting ATP synthase complex, coupling factor F(o)	All non-F1 subunits of a hydrogen-transporting ATP synthase, including integral and peripheral membrane proteins.	-1.95	-1.74	2.66	1.51	1.45
GO:0045334	clathrin-coated endocytic vesicle	A clathrin-coated, membrane-bounded intracellular vesicle formed by invagination of the plasma membrane around an extracellular substance.	-2.5	-2.24	-1.7	-0.97	0.56
GO:0046540	U4/U6 x U5 tri-snRNP complex	A complex composed of three small nuclear ribonucleoproteins, snRNP U4, snRNP U6 and snRNP U5.	-1.04	0	1.4	0.89	-0.26
GO:0046658	anchored to plasma membrane	Tethered to the plasma membrane by a covalently attached anchor, such as a lipid moiety, that is embedded in the membrane. When used to describe a protein, indicates that the peptide sequence does not span the membrane.	-2.84	-2.82	-2.97	2.08	0.08
GO:0046930	pore complex	Any small opening in a membrane that allows the passage of gases and/or liquids.	5.04	2.45	1.53	1.75	1.48
GO:0048471	perinuclear region of cytoplasm	Cytoplasm situated near, or occurring around, the nucleus.	-2.39	-0.93	-2.49	1.43	1.95
GO:0048786	presynaptic active zone	A specialized region of the plasma membrane and cell cortex of a presynaptic neuron; encompasses a region of the plasma membrane where synaptic vesicles dock and fuse, synaptic vesicles, and a specialized cortical cytoskeletal matrix.	1.58	2.97	2.84	1.6	0.3
GO:0055037	recycling endosome	Organelle consisting of networks of 60nm tubules organized around the microtubule organizing centre in some cell types. They transport receptors from late endosomes back to the plasma membrane for recycling and are also involved in membrane trafficking.	3.12	-2.59	2.59	-2.15	-2.42
GO:0060053	neurofilament cytoskeleton	Intermediate filament cytoskeletal structure that is made up of neurofilaments. Neurofilaments are specialized intermediate filaments found in neurons.	-3.27	4.54	5.09	4.72	3.08
GO:0070013	intracellular organelle lumen	An organelle lumen that is part of an intracellular organelle.	1.08	0.3	1.22	1.28	0.36
*Black numbers indicate differentially expressed, activated: (+); repressed: (-) genes.
