# Supplementary material for: Systems Biology Analysis of Brucella Infected Peyer's Patch Reveals Rapid Invasion with Modest Transient Perturbations of the Host Transcriptome
Source: PLoS One. 2013 Dec 9;8(12):e81719. doi: 10.1371/journal.pone.0081719 (PMC3857238; doi:10.1371/journal.pone.0081719)
Supplement: File S1 — Supplemental figures and tables. Figure A in File S1. Validation of Bovine Microarray Results by Quantitative Real Time-PCR. cDNA was synthesized from the same RNA samples used for microarray hybridization. Five randomly selected genes (A = BPI; B = MAPK1; C = MIF; D = CCL2; E = IL8.) that were differentially expressed by microarrays in B. melitensis-infected bovine Peyer's patch between 15 min and 4 h p.i. as compared to non-infected tissues (control) extracted at the same time points, were validated by quantitative RT-PCR. Fold changes was normalized to the expression of GAPDH and calculated using the ΔΔCt method. All tested genes at all time points had fold-changes altered in the same direction in microarray and qRT-PCR. White bars represent fold-change by microarray analysis and black bars represent fold-change by qRT-PCR. Table S1 in File S1. Detailed List of Host Genes with Differential Expression (z-score >|2.24|) in B. melitensis Infected vs. Control Bovine Jejunal-Ileal Peyer's Patch in at least one time point. Black numbers in the body of the table indicate differentially expressed (activated: (+) numbers; repressed: (−) numbers) while red numbers represent non-differentially expressed genes. Table S2 in File S1. Bayesian z-score for All Host Pathways in B. melitensis Infected vs. Control Bovine Jejunal-Ileal Peyer's Patch. Black numbers in the body of the table indicate differentially expressed (activated: (+) numbers; repressed: (−) numbers) while red numbers represent non-differentially expressed genes. Table S3 in File S1. List of All Biological Process-Related Host Genes Differentially Expressed in B. melitensis Infected vs. Control Bovine Jejunal-Ileal Peyer's Patch. Black numbers in the body of the table indicate differentially expressed (activated: (+) numbers; repressed: (−) numbers) while red numbers represent non-differentially expressed genes. Table S4 in File S1. List of All Cellular Component-Related Host Genes Differentially Expressed in B. [file pone.0081719.s001.zip › MS Bmel Final Suppl File Figure Tables 31x2013/Table S5_All Mol funct values.xls]

## Sheet: Sheet1
Table S5. List of All Molecular Function-Related Host Genes Differentially Expressed in B. melitensis Infected vs. Control Bovine Jejunal-Ileal Peyer's Patch
GO_Accession	Name	Description	0.25 h	0.5 h	1 h	2 h	4 h
GO:0000030	mannosyltransferase activity	Catalysis of the transfer of a mannosyl group to an acceptor molecule, typically another carbohydrate or a lipid.	0.03	1.46	2.95	0.27	0.1
GO:0000049	tRNA binding	Interacting selectively with transfer RNA.	2.55	-0.67	1.85	1.7	0.95
GO:0000062	acyl-CoA binding	Interacting selectively with acyl-CoA, any derivative of coenzyme A in which the sulfhydryl group is in thiolester linkage with a fatty acyl group.	3.53	-2.79	-3.66	-2.78	-2.01
GO:0000099	sulfur amino acid transmembrane transporter activity	Catalysis of the transfer of sulfur amino acids from one side of a membrane to the other. Sulphur amino acids contain sulfur in the form of cystine, methionine or their derivatives.	3.16	-0.86	-0.34	2.08	1.66
GO:0000146	microfilament motor activity	Catalysis of movement along a microfilament, coupled to the hydrolysis of a nucleoside triphosphate (usually ATP).	3.31	2.39	2.7	2.53	0.94
GO:0000155	two-component sensor activity	Catalysis of the phosphorylation of a specific transcription regulator in response to the presence of a particular signal substance outside the cell.	2.96	2.11	2.24	2.42	1.14
GO:0000175	3'-5'-exoribonuclease activity	Catalysis of the sequential cleavage of mononucleotides from a free 3' terminus of an RNA molecule.	0.97	0.41	0.44	-0.45	0.14
GO:0000217	DNA secondary structure binding	Interacting selectively with DNA containing secondary structure elements such as four-way junctions, bubbles, loops, Y-form DNA, or double-strand/single-strand junctions.	2.25	-2.2	-1.44	-1.46	0
GO:0000339	RNA cap binding	Interacting selectively with a 7-methylguanosine (m7G) moiety or derivative located at the 5' end of an RNA molecule.	2.29	-0.62	0.86	1.04	-0.28
GO:0001530	lipopolysaccharide binding	Interacting selectively with lipopolysaccharide.	2.58	0.33	2.96	0.29	3.66
GO:0001540	beta-amyloid binding	Interacting selectively with beta-amyloid peptide/protein and/or its precursor.	2.75	3.13	4.97	3.2	2.92
GO:0001653	peptide receptor activity	Combining with an extracellular or intracellular peptide to initiate a change in cell activity.	-2.07	-1.24	4.16	-0.47	1.13
GO:0001664	G-protein-coupled receptor binding	Interacting selectively with a G-protein-coupled receptor.	2.21	0.61	1.69	0.33	0
GO:0001671	ATPase activator activity	Functions to increase the rate of ATP hydrolysis.	2.6	0.83	0.44	1.08	0
GO:0001784	phosphotyrosine binding	Interacting selectively with a phosphorylated tyrosine residue within a protein.	3.14	2.68	4.69	3.84	0
GO:0001846	opsonin binding	Interacting selectively with an opsonin, such as a complement component or antibody, deposited on the surface of a bacteria, virus, immune complex, or other particulate material.	2.07	1.19	1.66	0.69	0.34
GO:0001848	complement binding	Interacting selectively with any component or product of the complement cascade.	2.2	0.75	0.73	1.25	2.52
GO:0001871	pattern binding	Interacting selectively with a repeating or polymeric structure, such as a polysaccharide or peptidoglycan.	3.43	1.06	-1.85	2.92	1.88
GO:0001882	nucleoside binding	Interacting selectively with a nucleoside, a compound consisting of a purine or pyrimidine nitrogenous base linked either to ribose or deoxyribose.	1.52	1.7	2.93	0.51	0.37
GO:0001948	glycoprotein binding	Interacting selectively with a glycoprotein, a protein that contains covalently bound glycose (monosaccharide) residues. These also include proteoglycans.	3.03	0.58	1.96	0.63	0
GO:0001968	fibronectin binding	Interacting selectively with a fibronectin, a group of related adhesive glycoproteins of high molecular weight found on the surface of animal cells, connective tissue matrices, and in extracellular fluids.	-2.26	-2.6	4.05	2.29	1.95
GO:0001972	retinoic acid binding	Interacting selectively with retinoic acid, 3,7-dimethyl-9-(2,6,-trimethyl-1-cyclohexen-1-yl)-2,4,6,8-nonatetraenoic acid.	3.64	1.73	1.5	-2.22	-1.77
GO:0002020	protease binding	Interacting selectively with any protease or peptidase.	1.83	-1.61	-1.53	0	0
GO:0002039	p53 binding	Interacting selectively with one of the p53 family of proteins.	-1.82	1.48	-1.65	2.35	0.36
GO:0003678	DNA helicase activity	Catalysis of the reaction: NTP + H2O = NDP + phosphate to drive the unwinding of a DNA helix.	1.8	1.07	2.68	0.11	0.42
GO:0003682	chromatin binding	Interacting selectively with chromatin, the network of fibers of DNA and protein that make up the chromosomes of the eukaryotic nucleus during interphase.	3.18	0.66	1.89	1.64	2.02
GO:0003684	damaged DNA binding	Interacting selectively with damaged DNA.	1.49	0	1.21	0	-0.78
GO:0003688	DNA replication origin binding	Interacting selectively with the DNA replication origin, a unique DNA sequence of a replicon at which DNA replication is initiated and proceeds bidirectionally or unidirectionally.	-2.01	-0.19	-2	-1.18	-2.14
GO:0003690	double-stranded DNA binding	Interacting selectively with double-stranded DNA.	1.74	0.83	0.69	0.42	0.6
GO:0003697	single-stranded DNA binding	Interacting selectively with single-stranded DNA.	2.12	-0.74	1.46	0.03	0.98
GO:0003702	RNA polymerase II transcription factor activity	Functions to initiate or regulate RNA polymerase II transcription.	3.16	1.57	2.01	1.45	1.66
GO:0003704	specific RNA polymerase II transcription factor activity	Functions to enable the transcription of specific, or specific sets, of genes by RNA polymerase II.	-1.03	-1.32	2.55	1.52	0.91
GO:0003705	RNA polymerase II transcription factor activity, enhancer binding	Functions to initiate or regulate RNA polymerase II transcription by binding an enhancer region of DNA.	2.8	1.07	2.23	0.89	0.34
GO:0003706	ligand-regulated transcription factor activity		0	0	0	0	-0.23
GO:0003707	steroid hormone receptor activity	Combining with a steroid hormone to initiate a change in cell activity.	1.97	0.76	-0.87	0.65	1.51
GO:0003711	transcription elongation regulator activity	Any activity that modulates the rate of transcription elongation, the addition of ribonucleotides to an RNA molecule following transcription initiation.	-3.64	-2.62	-2.6	-2.25	-2.14
GO:0003712	transcription cofactor activity	The function that links a sequence-specific transcription factor to the core RNA polymerase II complex but does not bind DNA itself.	2.53	2.67	4	2.82	2.14
GO:0003713	transcription coactivator activity	The function of a transcription cofactor that activates transcription from a RNA polymerase II promoter; does not bind DNA itself.	2.08	0.39	1.03	0.46	1.05
GO:0003714	transcription corepressor activity	The function of a transcription cofactor that represses transcription from a RNA polymerase II promoter; does not bind DNA itself.	2.12	0.66	1.7	0.62	1.18
GO:0003724	RNA helicase activity	Catalysis of the reaction: NTP + H2O = NDP + phosphate to drive the unwinding of a RNA helix.	2.29	-1.12	2.81	1.71	2.3
GO:0003725	double-stranded RNA binding	Interacting selectively with double-stranded RNA.	2.22	1.08	0.89	0.38	0
GO:0003727	single-stranded RNA binding	Interacting selectively with single-stranded RNA.	-2.51	-1.98	-3.89	-3.28	-1.64
GO:0003729	mRNA binding	Interacting selectively with pre-messenger RNA (pre-mRNA) or messenger RNA (mRNA).	4.27	-2.63	-4.39	-2.8	2.32
GO:0003730	mRNA 3'-UTR binding	Interacting selectively with the 3' untranslated region of an mRNA molecule.	2.16	1.04	1.59	-0.8	-1.21
GO:0003735	structural constituent of ribosome	The action of a molecule that contributes to the structural integrity of the ribosome.	4.06	3.9	5.8	3.22	2.23
GO:0003743	translation initiation factor activity	Functions in the initiation of ribosome-mediated translation of mRNA into a polypeptide.	2.61	-1.64	-2.69	0.96	0.23
GO:0003746	translation elongation factor activity	Functions in chain elongation during polypeptide synthesis at the ribosome.	3.38	2.95	3.89	2.83	-1.79
GO:0003747	translation release factor activity	Involved in catalyzing the release of a nascent polypeptide chain from a ribosome.	1.96	-0.95	-1.19	0.45	-0.18
GO:0003755	peptidyl-prolyl cis-trans isomerase activity	Catalysis of the reaction: peptidyl-proline (omega=180) = peptidyl-proline (omega=0).	3.89	2.16	3	2.3	1.82
GO:0003756	protein disulfide isomerase activity	Catalysis of the rearrangement of both intrachain and interchain disulfide bonds in proteins.	-0.97	1.42	1.15	0	-1.59
GO:0003774	motor activity	Catalysis of movement along a polymeric molecule such as a microfilament or microtubule, coupled to the hydrolysis of a nucleoside triphosphate.	3.61	1.9	1.96	2.21	2.22
GO:0003777	microtubule motor activity	Catalysis of movement along a microtubule, coupled to the hydrolysis of a nucleoside triphosphate (usually ATP).	-2.31	0.98	-1.31	1.48	1.67
GO:0003779	actin binding	Interacting selectively with monomeric or multimeric forms of actin, including actin filaments.	3.19	0.64	1.82	1.34	1.51
GO:0003785	actin monomer binding	Interacting selectively with monomeric actin, also known as G-actin.	-3.2	-1.62	-1.1	0.24	0
GO:0003810	protein-glutamine gamma-glutamyltransferase activity	Catalysis of the reaction: protein glutamine + alkylamine = protein N5-alkylglutamine + NH3. This reaction is the formation of the N6-(L-isoglutamyl)-L-lysine isopeptide, resulting in cross-linking polypeptide chains; the gamma-carboxamide groups of peptidyl-glutamine residues act as acyl donors, and the 6-amino-groups of peptidyl-lysine residues act as acceptors, to give intra- and intermolecula…	3.92	2.4	3.95	2.28	0.52
GO:0003823	antigen binding	Interacting selectively with an antigen, any substance which is capable of inducing a specific immune response and of reacting with the products of that response, the specific antibody or specifically sensitized T-lymphocytes, or both. Binding may counteract the biological activity of the antigen.	3.5	4.14	4.14	2.43	0.5
GO:0003841	1-acylglycerol-3-phosphate O-acyltransferase activity	Catalysis of the reaction: acyl-CoA + 1-acyl-sn-glycerol 3-phosphate = CoA + 1,2-diacyl-sn-glycerol 3-phosphate.	-0.49	0	1.05	-1.17	0.1
GO:0003887	DNA-directed DNA polymerase activity	Catalysis of the reaction: deoxynucleoside triphosphate + DNA(n) = diphosphate + DNA(n+1); the synthesis of DNA from deoxyribonucleotide triphosphates in the presence of a DNA template and primer.	2.35	0	2.56	0.37	-0.81
GO:0003899	DNA-directed RNA polymerase activity	Catalysis of the reaction: nucleoside triphosphate + RNA(n) = diphosphate + RNA(n+1). Utilizes a DNA template, i.e. the catalysis of DNA-template-directed extension of the 3'-end of an RNA strand by one nucleotide at a time. Can initiate a chain 'de novo'.	2.48	-0.62	1.45	2.34	2.51
GO:0003906	DNA-(apurinic or apyrimidinic site) lyase activity	Catalysis of the cleavage of the C-O-P bond 3' to the apurinic or apyrimidinic site in DNA by a beta-elimination reaction, leaving a 3'-terminal unsaturated sugar and a product with a terminal 5'-phosphate.	-3.15	5.1	4.37	2.91	-2.78
GO:0003923	GPI-anchor transamidase activity	Catalysis of the formation of the linkage between a protein and a glycosylphosphatidylinositol anchor. The reaction probably occurs by subjecting a peptide bond to nucleophilic attack by the amino group of ethanolamine-GPI, transferring the protein from a signal peptide to the GPI anchor.	-2.26	-2.76	-3.88	0	-0.72
GO:0003924	GTPase activity	Catalysis of the reaction: GTP + H2O = GDP + phosphate.	2.73	-0.71	1.99	0.38	1.04
GO:0003950	NAD+ ADP-ribosyltransferase activity	Catalysis of the reaction: NAD+ + (ADP-D-ribosyl)(n)-acceptor = nicotinamide + (ADP-D-ribosyl)(n+1)-acceptor.	3.39	-1.19	2.5	-2.11	1.85
GO:0003954	NADH dehydrogenase activity	Catalysis of the reaction: NADH + H+ + acceptor = NAD+ + reduced acceptor.	3.14	2.75	2.5	1.93	1.33
GO:0003993	acid phosphatase activity	Catalysis of the reaction: an orthophosphoric monoester + H2O = an alcohol + phosphate, with an acid pH optimum.	4.01	-2.98	4.55	-3.75	1.53
GO:0003995	acyl-CoA dehydrogenase activity	Catalysis of the reaction: acyl-CoA + acceptor = 2,3-dehydroacyl-CoA + reduced acceptor.	-3.97	-2.46	-4.37	-2.87	0
GO:0004003	ATP-dependent DNA helicase activity	Catalysis of the reaction: ATP + H2O = ADP + phosphate, driving the unwinding of the DNA helix.	2.75	1.45	1.82	0.81	0
GO:0004004	ATP-dependent RNA helicase activity	Catalysis of the reaction: ATP + H2O = ADP + phosphate, driving the unwinding of an RNA helix.	3.12	1.72	1.73	1.38	-1
GO:0004012	phospholipid-translocating ATPase activity	Catalysis of the movement of phospholipids from one membrane face to the other ('flippase' activity), driven by the hydrolysis of ATP.	3.13	1.65	3.94	-2.39	-1.25
GO:0004016	adenylate cyclase activity	Catalysis of the reaction: ATP = 3',5'-cyclic AMP + diphosphate.	1.52	1.32	0	1.37	1.38
GO:0004017	adenylate kinase activity	Catalysis of the reaction: ATP + AMP = 2 ADP.	2.19	2.69	-0.68	-0.91	0.76
GO:0004022	alcohol dehydrogenase activity	Catalysis of the reaction: an alcohol + NAD+ = an aldehyde or ketone + NADH + H+.	2.54	-1.25	-1.41	-0.83	-1.14
GO:0004028	3-chloroallyl aldehyde dehydrogenase activity	Catalysis of the reaction: 3-chloroallyl aldehyde + H2O = 2 H+ + 2 e- + 3-chloroacrylic acid.	1.66	2.17	2.3	1.3	0.91
GO:0004029	aldehyde dehydrogenase (NAD) activity	Catalysis of the reaction: an aldehyde + NAD+ + H2O = an acid + NADH + H+.	1.81	1.61	2.74	0.92	0.59
GO:0004030	aldehyde dehydrogenase [NAD(P)+] activity	Catalysis of the reaction: an aldehyde + NAD(P)+ + H2O = an acid + NAD(P)H + H+.	2	2.02	3.13	1.08	0.43
GO:0004033	aldo-keto reductase activity	Catalysis of the NADPH-dependent reduction of carbonyl compounds.	3.48	2.2	2.15	1.57	1.31
GO:0004065	arylsulfatase activity	Catalysis of the reaction: a phenol sulfate + H2O = a phenol + SO4(2-) (sulfate).	1.09	1.6	1.78	0.04	0.04
GO:0004089	carbonate dehydratase activity	Catalysis of the reaction: H2CO3 = CO2 + H2O.	2.94	3.18	1.94	2.74	2.43
GO:0004091	carboxylesterase activity	Catalysis of the reaction: a carboxylic ester + H2O = an alcohol + a carboxylic anion.	0.98	0.07	1.03	1.08	1.29
GO:0004114	3',5'-cyclic-nucleotide phosphodiesterase activity	Catalysis of the reaction: nucleoside 3',5'-cyclic phosphate + H2O = nucleoside 5'-phosphate.	3.16	1.25	0.9	0.7	1.61
GO:0004128	cytochrome-b5 reductase activity	Catalysis of the reaction: NADH + H+ + 2 ferricytochrome b(5) = NAD+ + 2 ferrocytochrome b(5).	-0.55	0	-0.86	0	0
GO:0004129	cytochrome-c oxidase activity	Catalysis of the transfer of a solute or solutes from one side of a membrane to the other according to the reaction: 4 ferrocytochrome c + O2 = 4 ferricytochrome c + 2 H2O.	2.64	1.39	2.25	2.06	0
GO:0004143	diacylglycerol kinase activity	Catalysis of the reaction: NTP + 1,2-diacylglycerol = NDP + 1,2-diacylglycerol 3-phosphate.	-3.49	-2.34	-1.41	4.51	1.11
GO:0004175	endopeptidase activity	Catalysis of the hydrolysis of internal, alpha-peptide bonds in a polypeptide chain.	-1.94	0	1.77	-1.16	0.85
GO:0004177	aminopeptidase activity	Catalysis of the hydrolysis of N-terminal amino acid residues from in a polypeptide chain.	3.76	-2.53	4.39	-2.55	2.03
GO:0004180	carboxypeptidase activity	Catalysis of the hydrolysis of the terminal or penultimate peptide bond at the C-terminal end of a peptide or polypeptide.	3.25	2.36	2.8	2.48	1.22
GO:0004181	metallocarboxypeptidase activity	Catalysis of the hydrolysis of C-terminal amino acid residues from a polypeptide chain by a mechanism in which water acts as a nucleophile, one or two metal ions hold the water molecule in place, and charged amino acid side chains are ligands for the metal ions.	3.49	1.05	2.03	2.5	1.44
GO:0004190	aspartic-type endopeptidase activity	Catalysis of the hydrolysis of internal, alpha-peptide bonds in a polypeptide chain by a mechanism in which a water molecule bound by the side chains of aspartic residues at the active center acts as a nucleophile.	3.51	-1.36	-1.85	1.97	-2.29
GO:0004197	cysteine-type endopeptidase activity	Catalysis of the hydrolysis of internal, alpha-peptide bonds in a polypeptide chain by a mechanism in which the sulfhydryl group of a cysteine residue at the active center acts as a nucleophile.	3.58	3.26	4.63	2.39	2.56
GO:0004198	calcium-dependent cysteine-type endopeptidase activity	Catalysis of the hydrolysis of nonterminal peptide bonds in a polypeptide chain by a mechanism using a cysteine residue at the enzyme active center, and requiring the presence of calcium.	2.13	0.88	1.74	3.23	1.05
GO:0004221	ubiquitin thiolesterase activity	Catalysis of the reaction: ubiquitin C-terminal thiolester + H2O = ubiquitin + a thiol. Hydrolysis of esters, including those formed between thiols such as dithiothreitol or glutathione and the C-terminal glycine residue of the polypeptide ubiquitin, and AMP-ubiquitin.	3.54	2.1	2.33	2.16	1.68
GO:0004222	metalloendopeptidase activity	Catalysis of the hydrolysis of internal, alpha-peptide bonds in a polypeptide chain by a mechanism in which water acts as a nucleophile, one or two metal ions hold the water molecule in place, and charged amino acid side chains are ligands for the metal ions.	2.23	0.02	0.21	0.67	0.22
GO:0004252	serine-type endopeptidase activity	Catalysis of the hydrolysis of internal, alpha-peptide bonds in a polypeptide chain by a catalytic mechanism that involves a catalytic triad consisting of a serine nucleophile that is activated by a proton relay involving an acidic residue (e.g. aspartate or glutamate) and a basic residue (usually histidine).	3.13	0.43	2.45	1.14	0.19
GO:0004298	threonine-type endopeptidase activity	Catalysis of the hydrolysis of internal peptide bonds in a polypeptide chain by a mechanism in which the hydroxyl group of a threonine residue at the active center acts as a nucleophile.	-1.55	-0.63	2.72	2	0.66
GO:0004303	estradiol 17-beta-dehydrogenase activity	Catalysis of the reaction: estradiol-17-beta + NADP+ = estrone + NADPH + H+.	-3.54	-2.47	-3.73	-2.79	1.53
GO:0004331	fructose-2,6-bisphosphate 2-phosphatase activity	Catalysis of the reaction: D-fructose 2,6-bisphosphate + H2O = D-fructose 6-phosphate + phosphate.	2.41	-1.75	-3.48	-1.98	0.64
GO:0004364	glutathione transferase activity	Catalysis of the reaction: R-X + glutathione = H-X + R-S-glutathione. R may be an aliphatic, aromatic or heterocyclic group; X may be a sulfate, nitrile or halide group.	3.02	4	2.69	2.92	2.84
GO:0004372	glycine hydroxymethyltransferase activity	Catalysis of the reaction: 5,10-methylenetetrahydrofolate + glycine + H2O = tetrahydrofolate + L-serine.	3.01	2.07	3.63	2.07	0
GO:0004383	guanylate cyclase activity	Catalysis of the reaction: GTP = 3',5'-cyclic GMP + diphosphate.	-2.25	-0.37	0	0.86	1.93
GO:0004385	guanylate kinase activity	Catalysis of the reaction: ATP + GMP = ADP + GDP.	2.41	1.25	1.77	2.65	1.28
GO:0004386	helicase activity	Catalysis of the reaction: NTP + H2O = NDP + phosphate to drive the unwinding of a DNA or RNA helix.	1.89	0.2	0.6	0.5	0.89
GO:0004396	hexokinase activity	Catalysis of the reaction: ATP + D-hexose = ADP + D-hexose 6-phosphate.	-1.6	1.17	1.28	2.84	1.36
GO:0004402	histone acetyltransferase activity	Catalysis of the reaction: acetyl-CoA + histone = CoA + acetyl-histone.	3.28	1.86	0.88	1.01	0.37
GO:0004407	histone deacetylase activity	Catalysis of the hydrolysis of acetyl groups from histones, proteins complexed to DNA in chromatin and chromosomes.	-2.05	0	0	-0.13	-0.26
GO:0004428	inositol or phosphatidylinositol kinase activity	Catalysis of the phosphorylation of myo-inositol (1,2,3,5/4,6-cyclohexanehexol) or a phosphatidylinositol.	-2.91	-1.13	-2.48	0	1.9
GO:0004435	phosphoinositide phospholipase C activity	Catalysis of the reaction: 1-phosphatidyl-1D-myo-inositol 4,5-bisphosphate + H2O = D-myo-inositol 1,4,5-trisphosphate + diacylglycerol.	2.2	1.32	0.83	1.15	2.09
GO:0004437	inositol or phosphatidylinositol phosphatase activity	Catalysis of the removal of a phosphate group from phosphorylated myo-inositol (1,2,3,5/4,6-cyclohexanehexol) or a phosphatidylinositol.	3.45	1.56	1.98	-1.61	0.79
GO:0004445	inositol-polyphosphate 5-phosphatase activity	Catalysis of the reactions: D-myo-inositol 1,4,5-trisphosphate + H2O = myo-inositol 1,4-bisphosphate + phosphate, and 1D-myo-inositol 1,3,4,5-tetrakisphosphate + H2O = 1D-myo-inositol 1,3,4-trisphosphate + phosphate.	2.58	0.6	1.29	-2.67	-1.39
GO:0004448	isocitrate dehydrogenase activity	Catalysis of the reaction: isocitrate + acceptor = 2-oxoglutarate + CO2 + reduced acceptor.	2.3	0	0	-0.94	0.12
GO:0004467	long-chain-fatty-acid-CoA ligase activity	Catalysis of the reaction: ATP + a long-chain carboxylic acid + CoA = AMP + diphosphate + an acyl-CoA; long-chain fatty acids have chain lengths of C12-18.	1.14	0	0	0	0
GO:0004497	monooxygenase activity	Catalysis of the incorporation of one atom from molecular oxygen into a compound and the reduction of the other atom of oxygen to water.	2.44	1.53	2.59	-1.2	0.77
GO:0004518	nuclease activity	Catalysis of the hydrolysis of ester linkages within nucleic acids.	2.08	1.11	2.39	0.38	1.7
GO:0004519	endonuclease activity	Catalysis of the hydrolysis of ester linkages within nucleic acids by creating internal breaks.	2.83	2.15	3.45	0.89	1.51
GO:0004520	endodeoxyribonuclease activity	Catalysis of the hydrolysis of ester linkages within deoxyribonucleic acid by creating internal breaks.	4.18	2.56	4.65	-2.47	2.39
GO:0004526	ribonuclease P activity	Catalysis of the endonucleolytic cleavage of RNA, removing 5' extra nucleotides from tRNA precursor.	2.39	-1.63	1.11	-2.71	-1.09
GO:0004527	exonuclease activity	Catalysis of the hydrolysis of ester linkages within nucleic acids by removing nucleotide residues from the 3' or 5' end.	-1.8	0.39	2.44	0.78	1.79
GO:0004536	deoxyribonuclease activity	Catalysis of the hydrolysis of ester linkages within deoxyribonucleic acid.	1.85	1.68	4.13	0.64	-1.38
GO:0004540	ribonuclease activity	Catalysis of the hydrolysis of phosphodiester bonds in chains of RNA.	-1.96	-0.36	0	-0.32	0
GO:0004550	nucleoside diphosphate kinase activity	Catalysis of the reaction: ATP + nucleoside diphosphate = ADP + nucleoside triphosphate.	2.57	-1.51	-3.1	-1.26	-1.07
GO:0004551	nucleotide diphosphatase activity	Catalysis of the reaction: a dinucleotide + H2O = 2 mononucleotides.	-2.76	-1.51	1.78	-2.19	-1.44
GO:0004553	hydrolase activity, hydrolyzing O-glycosyl compounds	Catalysis of the hydrolysis of any O-glycosyl bond.	2.59	1.67	1.29	0.91	1.15
GO:0004568	chitinase activity	Catalysis of the random hydrolysis of N-acetyl-beta-D-glucosaminide 1,4-beta-linkages in chitin and chitodextrins.	4.7	2.36	1.46	0.4	0
GO:0004579	dolichyl-diphosphooligosaccharide-protein glycotransferase activity	Catalysis of the reaction: dolichyl diphosphooligosaccharide + protein L-asparagine = dolichyl diphosphate + a glycoprotein with the oligosaccharide chain attached by glycosylamine linkage to protein L-asparagine.	3.12	2.21	3.38	2.41	-1.36
GO:0004601	peroxidase activity	Catalysis of the reaction: donor + H2O2 = oxidized donor + 2 H2O.	3.48	0.75	0.67	0.83	0.52
GO:0004602	glutathione peroxidase activity	Catalysis of the reaction: 2 glutathione + H2O2 = oxidized glutathione + 2 H2O.	4.15	2.85	2.99	3.14	1.23
GO:0004620	phospholipase activity	Catalysis of the hydrolysis of a glycerophospholipid.	-2.86	0.54	0	1.46	0
GO:0004622	lysophospholipase activity	Catalysis of the reaction: 2-lysophosphatidylcholine + H2O = glycerophosphocholine + a carboxylate.	1.73	1.31	1.6	0.67	0.63
GO:0004623	phospholipase A2 activity	Catalysis of the reaction: phosphatidylcholine + H2O = 1-acylglycerophosphocholine + a carboxylate.	3.61	3.35	2.87	1.41	1.34
GO:0004629	phospholipase C activity	Catalysis of the reaction: a phospholipid + H2O = 1,2-diacylglycerol + a phosphatidate.	1.81	2.01	0.34	1.48	2.62
GO:0004630	phospholipase D activity	Catalysis of the reaction: a phosphatidylcholine + H2O = choline + a phosphatidate.	1.73	2.19	3.64	2.28	1.15
GO:0004653	polypeptide N-acetylgalactosaminyltransferase activity	Catalysis of the reaction: UDP-N-acetyl-D-galactosamine + polypeptide = UDP + N-acetyl-D-galactosaminyl-polypeptide. Catalyzes of the modification of serine or threonine residues in polypeptide chains by the transfer of a N-acetylgalactose from UDP-N-acetylgalactose to the hydroxyl group of the amino acid; it is the first step in O-glycan biosynthesis.	-2.72	-1.17	-3.5	-1.91	-0.2
GO:0004659	prenyltransferase activity	Catalysis of the transfer of a prenyl group from one compound (donor) to another (acceptor).	1.36	-1.46	-1.21	-1	-0.14
GO:0004661	protein geranylgeranyltransferase activity	Catalysis of the covalent addition of a geranylgeranyl (20-carbon isoprenoid) group via thioether linkages to a cysteine residue at or near the C terminus of a protein.	2.81	2.29	2.34	-1.86	-1.05
GO:0004675	transmembrane receptor protein serine/threonine kinase activity	Catalysis of the reaction: ATP + receptor-protein serine/threonine = ADP + receptor-protein serine/threonine phosphate.	3.71	-1.77	-2.83	1.33	1.09
GO:0004679	AMP-activated protein kinase activity	Catalysis of the reaction: ATP + a protein = ADP + a phosphoprotein; dependent on the presence of AMP.	-2.91	-1.36	-1.43	-2.21	-1.68
GO:0004683	calmodulin-dependent protein kinase activity	Catalysis of the reaction: ATP + a protein serine/threonine = ADP + protein serine/threonine phosphate, dependent on the presence of calcium-bound calmodulin.	2.74	2.87	-3.23	2.27	1.01
GO:0004691	cAMP-dependent protein kinase activity	Catalysis of the reaction: ATP + a protein = ADP + a phosphoprotein; dependent on the presence of cAMP.	-3.39	-1.71	-2.41	-0.31	-1.18
GO:0004693	cyclin-dependent protein kinase activity	Catalysis of the reaction: ATP + a protein = ADP + a phosphoprotein; dependent on the binding of a regulatory cyclin subunit and full activity requires stimulatory phosphorylation by a CDK-activating kinase (CAK).	-2.36	-0.66	-0.43	-1.9	0.47
GO:0004697	protein kinase C activity	Catalysis of the reaction: ATP + a protein = ADP + a phosphoprotein, with a requirement for diacylglycerol.	-3.05	-2.96	3.43	-1.84	-1.97
GO:0004702	receptor signaling protein serine/threonine kinase activity		3.6	4.06	4.62	2.63	1.05
GO:0004703	G-protein coupled receptor kinase activity	Catalysis of the phosphorylation of a G-protein coupled receptor, thereby modulating its activity.	5	2.7	5.33	2.09	0.76
GO:0004707	MAP kinase activity	Catalysis of the phosphorylation of proteins. Mitogen-activated protein kinase; a family of protein kinases that perform a crucial step in relaying signals from the plasma membrane to the nucleus. They are activated by a wide range of proliferation- or differentiation-inducing signals; activation is strong with agonists such as polypeptide growth factors and tumor-promoting phorbol esters, but we…	4.21	2.97	2.42	2.52	1.98
GO:0004708	MAP kinase kinase activity	Catalysis of the concomitant phosphorylation of threonine (T) and tyrosine (Y) residues in a Thr-Glu-Tyr (TEY) thiolester sequence in MAP kinases. It is a dual-specificity mitogen-activated protein kinase kinase and requires activation by the serine/threonine kinase, MAP kinase kinase kinase.	2.38	0.5	1.75	2	1.5
GO:0004709	MAP kinase kinase kinase activity	Catalysis of the phosphorylation and activation of MAP kinase kinases; each MAP kinase kinase can be phosphorylated by any of several MAP kinase kinase kinases.	3.56	-0.46	-1.78	-0.83	0
GO:0004713	protein tyrosine kinase activity	Catalysis of the reaction: ATP + a protein tyrosine = ADP + protein tyrosine phosphate.	2.08	-0.26	1.28	0.91	1.41
GO:0004714	transmembrane receptor protein tyrosine kinase activity	Catalysis of the reaction: ATP + a protein-L-tyrosine = ADP + a protein-L-tyrosine phosphate, to initiate a change in cell activity.	2.27	0.77	1.45	1.83	1.84
GO:0004715	non-membrane spanning protein tyrosine kinase activity	Catalysis of the reaction: ATP + a protein-L-tyrosine = ADP + a protein-L-tyrosine phosphate.	-2.55	-1.15	-2.71	-0.71	-1.24
GO:0004716	receptor signaling protein tyrosine kinase activity		-2.16	-1.33	-1.4	2.18	-1.46
GO:0004720	protein-lysine 6-oxidase activity	Catalysis of the reaction: peptidyl-L-lysyl-peptide + H2O + O2 = peptidyl-allysyl-peptide + NH3 + H2O2.	-2.29	2.48	1.19	2.72	1.6
GO:0004721	phosphoprotein phosphatase activity	Catalysis of the reaction: a phosphoprotein + H2O = a protein + phosphate. Together with protein kinases, these enzymes control the state of phosphorylation of cell proteins and thereby provide an important mechanism for regulating cellular activity.	2.64	1.26	2.01	1.13	1.11
GO:0004722	protein serine/threonine phosphatase activity	Catalysis of the reaction: protein serine/threonine phosphate + H2O = protein serine/threonine + phosphate.	-1.99	-0.05	-0.18	0.62	0.09
GO:0004725	protein tyrosine phosphatase activity	Catalysis of the reaction: protein tyrosine phosphate + H2O = protein tyrosine + phosphate.	2.35	-0.93	2.27	1.4	1.49
GO:0004726	non-membrane spanning protein tyrosine phosphatase activity		-1.41	-1.03	0.37	0.43	1.31
GO:0004745	retinol dehydrogenase activity	Catalysis of the reaction: retinol + NAD+ = retinal + NADH + H+.	2.41	-1.58	-2.32	-1.5	-1.2
GO:0004806	triacylglycerol lipase activity	Catalysis of the reaction: triacylglycerol + H2O = diacylglycerol + a fatty acid anion.	2.16	0.33	1.28	-0.43	0.98
GO:0004812	aminoacyl-tRNA ligase activity	Catalysis of the formation of aminoacyl-tRNA from ATP, amino acid, and tRNA with the release of pyrophosphate and AMP.	2.55	0.55	1.56	0.44	0.49
GO:0004842	ubiquitin-protein ligase activity	Catalysis of the reaction: ATP + ubiquitin + protein lysine = AMP + diphosphate + protein N-ubiquityllysine.	-2.25	-0.22	0.44	0.2	0.67
GO:0004843	ubiquitin-specific protease activity	Catalysis of the hydrolysis of various forms of polymeric ubiquitin sequences. Will remove ubiquitin from larger leaving groups.	-2.38	-2.26	3.72	1.61	-0.04
GO:0004857	enzyme inhibitor activity	Stops, prevents or reduces the activity of an enzyme.	1.85	0.48	0.84	1.32	0.14
GO:0004859	phospholipase inhibitor activity	Stops, prevents or reduces the activity of a phospholipase, an enzyme that catalyzes of the hydrolysis of a phospholipid.	1.87	0.37	2.04	-0.12	2.05
GO:0004860	protein kinase inhibitor activity	Stops, prevents or reduces the activity of a protein kinase, an enzyme which phosphorylates a protein.	2.11	0.07	1.21	0.73	0.44
GO:0004861	cyclin-dependent protein kinase inhibitor activity	Stops, prevents or reduces the activity of a cyclin-dependent protein kinase.	1.19	0.99	1.57	1.36	0.82
GO:0004864	protein phosphatase inhibitor activity	Stops, prevents or reduces the activity of a protein phosphatase, an enzyme that hydrolyzes phosphate groups from proteins.	1.07	0.49	1.53	0.54	1.14
GO:0004865	type 1 serine/threonine specific protein phosphatase inhibitor activity		1.8	0	3.49	0	1.36
GO:0004866	endopeptidase inhibitor activity	Stops, prevents or reduces the activity of an endopeptidase, any enzyme that hydrolyzes nonterminal peptide bonds in polypeptides.	3.22	3.82	4.39	1.76	2.41
GO:0004867	serine-type endopeptidase inhibitor activity	Stops, prevents or reduces the activity of serine-type endopeptidases, enzymes that catalyze the hydrolysis of nonterminal peptide bonds in a polypeptide chain; a serine residue (and a histidine residue) are at the active center of the enzyme.	3.66	4.2	4.88	3.04	2.99
GO:0004869	cysteine protease inhibitor activity		2.81	-1.16	-1.28	-0.69	-1.98
GO:0004879	ligand-dependent nuclear receptor activity	A ligand-dependent receptor found in the nucleus of the cell.	2.26	0.63	0.66	0.92	1.62
GO:0004886	retinoid-X receptor activity		3.78	1.31	1.24	1.62	-0.72
GO:0004887	thyroid hormone receptor activity	Combining with thyroid hormone to initiate a change in cell activity.	-1.42	0.77	1.37	1.26	1.99
GO:0004888	transmembrane receptor activity	Combining with an extracellular or intracellular messenger to initiate a change in cell activity, and spanning to the membrane of either the cell or an organelle.	2.55	0.81	2	1.19	1.47
GO:0004889	nicotinic acetylcholine-activated cation-selective channel activity		2.8	0.97	0.72	1.53	0.97
GO:0004890	GABA-A receptor activity	Combining with the amino acid gamma-aminobutyric acid (GABA, 4-aminobutyrate) to initiate a change in cell activity. GABA-A receptors function as chloride channels.	-2.3	1.28	1.42	1.13	2.62
GO:0004896	cytokine receptor activity	Combining with a cytokine to initiate a change in cell activity.	3.59	-2.47	3.43	-1.44	1.15
GO:0004926	non-G-protein coupled 7TM receptor activity		2.32	-1.42	-2.38	-3.17	-0.73
GO:0004930	G-protein coupled receptor activity	A receptor that binds an extracellular ligand and transmits the signal to a heterotrimeric G-protein complex. These receptors are characteristically seven-transmembrane receptors and are made up of hetero- or homodimers.	2.34	0.29	1.04	0.24	0.33
GO:0004935	adrenoceptor activity		4	2.86	1.71	1.46	0.48
GO:0004955	prostaglandin receptor activity	Combining with a prostaglandin (PG) to initiate a change in cell activity.	2.74	0.48	2.23	2.25	0.43
GO:0005001	transmembrane receptor protein tyrosine phosphatase activity		3.45	1.76	-1.25	2.45	2.26
GO:0005003	ephrin receptor activity	Combining with an ephrin to initiate a change in cell activity.	-2.76	-0.33	-3.08	-2.21	-2.38
GO:0005007	fibroblast growth factor receptor activity	Combining with fibroblast growth factor to initiate a change in cell activity.	2.51	2.09	2.04	3.8	1.99
GO:0005021	vascular endothelial growth factor receptor activity	Combining with vascular endothelial growth factor to initiate a change in cell activity.	3.33	-0.84	2.12	1.5	2.08
GO:0005024	transforming growth factor beta receptor activity	Combining with transforming growth factor beta to initiate a change in cell activity.	2.71	2.9	3.42	2.7	2.37
GO:0005041	low-density lipoprotein receptor activity	Combining with a low-density lipoprotein to initiate a change in cell activity.	0.11	0	0.8	0.51	0.05
GO:0005044	scavenger receptor activity	Combining with acetylated low-density lipoproteins, advanced glycation end products, or other polyanionic ligands to initiate a change in cell activity.	3.06	2.69	2.74	2.66	3.31
GO:0005048	signal sequence binding	Interacting selectively with a signal sequence, a specific peptide sequence found on protein precursors or mature proteins that dictates where the mature protein is localized.	-1.79	-1.27	-0.87	-0.65	-0.25
GO:0005057	receptor signaling protein activity		3.02	0.72	2.21	2.91	1.16
GO:0005066	transmembrane receptor protein tyrosine kinase signaling protein activity		1.45	2.34	2.99	1.85	1.7
GO:0005070	SH3/SH2 adaptor activity	Interacting selectively and simultaneously with one or more signal transduction molecules, usually acting as a scaffold to bring these molecules into close proximity either using their own SH2/SH3 domains (e.g. Grb2) or those of their target molecules (e.g. SAM68).	2.69	1.29	2.1	-1.88	1.23
GO:0005080	protein kinase C binding	Interacting selectively with protein kinase C.	-3.09	2.66	-3.03	1.65	-2.17
GO:0005083	small GTPase regulator activity	Modulates the rate of GTP hydrolysis by a small monomeric GTPase.	1.98	1.31	1.13	0	1.5
GO:0005085	guanyl-nucleotide exchange factor activity	Stimulates the exchange of guanyl nucleotides by a GTPase. Under normal cellular physiological conditions, the concentration of GTP is higher than that of GDP, favoring the replacement of GDP by GTP in association with the GTPase.	2.04	0.45	1.28	1	1.66
GO:0005086	ARF guanyl-nucleotide exchange factor activity	Stimulates the exchange of guanyl nucleotides by the GTPase ARF. Under normal cellular physiological conditions, the concentration of GTP is higher than that of GDP, favoring the replacement of GDP by GTP in association with the GTPase.	1.88	1.08	1.5	2.09	1.03
GO:0005088	Ras guanyl-nucleotide exchange factor activity	Stimulates the exchange of guanyl nucleotides by a GTPase of the Ras superfamily. Under normal cellular physiological conditions, the concentration of GTP is higher than that of GDP, favoring the replacement of GDP by GTP in association with the GTPase.	2.5	1.63	3.22	2.31	3.21
GO:0005089	Rho guanyl-nucleotide exchange factor activity	Stimulates the exchange of guanyl nucleotides by a GTPase of the Rho family. Under normal cellular physiological conditions, the concentration of GTP is higher than that of GDP, favoring the replacement of GDP by GTP in association with the GTPase.	2.14	0.75	1.62	1.48	1.65
GO:0005092	GDP-dissociation inhibitor activity	Prevents the dissociation of GDP from a GTPase, thereby preventing GTP from binding.	2.02	2.66	2.33	2.13	0.67
GO:0005095	GTPase inhibitor activity	Stops, prevents or reduces the activity of any enzyme that catalyzes the hydrolysis of GTP to GDP and orthophosphate.	1.56	1.33	-0.66	0.3	0.98
GO:0005096	GTPase activator activity	Increases the activity of a GTPase, an enzyme that catalyzes the hydrolysis of GTP.	2.58	0.85	1.57	0.75	1.03
GO:0005097	Rab GTPase activator activity	Increases the rate of GTP hydrolysis by a GTPase of the Rab family.	2.64	-1.04	-2.92	-1.47	-0.97
GO:0005099	Ras GTPase activator activity	Increases the rate of GTP hydrolysis by a GTPase of the Ras superfamily.	3.18	2.55	2.41	3.23	2.2
GO:0005100	Rho GTPase activator activity	Increases the rate of GTP hydrolysis by a GTPase of the Rho family.	3.03	2.37	3.24	1.79	1.32
GO:0005102	receptor binding	Interacting selectively with one or more specific sites on a receptor molecule, a macromolecule that undergoes combination with a hormone, neurotransmitter, drug or intracellular messenger to initiate a change in cell function.	3.2	1.61	2.6	1.47	1.76
GO:0005112	Notch binding	Interacting selectively with the Notch (N) protein, a surface receptor.	2.83	3.22	3.4	3.92	2.64
GO:0005114	type II transforming growth factor beta receptor binding	Interacting selectively with a type II transforming growth factor beta receptor.	2.27	1.13	2.2	1.89	0.23
GO:0005123	death receptor binding	Interacting selectively with a death receptor.	1.53	0.98	1.04	1.79	0
GO:0005125	cytokine activity	Functions to control the survival, growth, differentiation and effector function of tissues and cells.	3.01	1.5	2.74	0.37	1.74
GO:0005126	hematopoietin/interferon-class (D200-domain) cytokine receptor binding		4.96	3.45	4.29	2.64	1.04
GO:0005149	interleukin-1 receptor binding	Interacting selectively with the interleukin-1 receptor.	-0.21	0	0	-0.48	-0.32
GO:0005154	epidermal growth factor receptor binding	Interacting selectively with the epidermal growth factor receptor.	-2.33	-1.56	-3.24	-1.07	-0.55
GO:0005158	insulin receptor binding	Interacting selectively with the insulin receptor.	1.73	1.7	2.76	1.87	1.2
GO:0005159	insulin-like growth factor receptor binding	Interacting selectively with the insulin-like growth factor receptor.	4.06	1.19	1.31	2.38	1.46
GO:0005160	transforming growth factor beta receptor binding	Interacting selectively with the transforming growth factor beta receptor.	1.93	0.24	1.62	1.35	0.06
GO:0005161	platelet-derived growth factor receptor binding	Interacting selectively with the platelet-derived growth factor receptor.	-2.09	-1.32	-1.61	1.63	1.28
GO:0005164	tumor necrosis factor receptor binding	Interacting selectively with the tumor necrosis factor receptor.	4.32	4.06	-4.77	3.93	-2.03
GO:0005172	vascular endothelial growth factor receptor binding	Interacting selectively with any vascular endothelial growth factor receptor.	2.4	2.67	4.42	2.82	2.02
GO:0005178	integrin binding	Interacting selectively with an integrin.	3.04	3.53	4.25	2.28	2.73
GO:0005179	hormone activity	The action characteristic of a hormone, any substance formed in very small amounts in one specialized organ or group of cells and carried (sometimes in the bloodstream) to another organ or group of cells in the same organism, upon which it has a specific regulatory action. The term was originally applied to agents with a stimulatory physiological action in vertebrate animals (as opposed to a chal…	2.4	0.61	1.01	0	0
GO:0005184	neuropeptide hormone activity	The action characteristic of a neuropeptide hormone, any peptide hormone that acts in the central nervous system. A neuropeptide is any of several types of molecules found in brain tissue, composed of short chains of amino acids; they include endorphins, enkephalins, vasopressin, and others. They are often localized in axon terminals at synapses and are classified as putative neurotransmitters, a…	1.08	0.93	0	0	0
GO:0005198	structural molecule activity	The action of a molecule that contributes to the structural integrity of a complex or assembly within or outside a cell.	2.7	-2.29	3	1.62	2.23
GO:0005200	structural constituent of cytoskeleton	The action of a molecule that contributes to the structural integrity of a cytoskeletal structure.	3.02	1.35	2.89	2.03	1.73
GO:0005201	extracellular matrix structural constituent	The action of a molecule that contributes to the structural integrity of the extracellular matrix.	4.36	1.34	1.83	2.05	2.04
GO:0005212	structural constituent of eye lens	The action of a molecule that contributes to the structural integrity of the lens of an eye.	4.38	2.52	1.85	2.59	1.72
GO:0005215	transporter activity	Enables the directed movement of substances (such as macromolecules, small molecules, ions) into, out of, within or between cells.	2.84	0.57	1.65	1.16	1.35
GO:0005216	ion channel activity	Catalysis of facilitated diffusion of an ion (by an energy-independent process) by passage through a transmembrane aqueous pore or channel without evidence for a carrier-mediated mechanism.	3.46	1.13	1.31	1.57	1.69
GO:0005217	intracellular ligand-gated ion channel activity	Catalysis of the transmembrane transfer of an ion by a channel that opens when a specific intracellular ligand has been bound by the channel complex or one of its constituent parts.	1.8	0.65	1.22	2.7	-1.25
GO:0005230	extracellular ligand-gated ion channel activity	Catalysis of the transmembrane transfer of an ion by a channel that opens when a specific extracellular ligand has been bound by the channel complex or one of its constituent parts.	2.91	1.23	1.71	1.51	2.35
GO:0005231	excitatory extracellular ligand-gated ion channel activity		1.4	0.17	0.92	2.35	1.96
GO:0005242	inward rectifier potassium channel activity		3.25	1.9	3.41	2.54	0
GO:0005243	gap junction channel activity	A wide pore channel activity that enables a direct cytoplasmic connection from one cell to an adjacent cell. The gap junction can pass large solutes as well as electrical signals between cells. Gap junctions consist of two gap junction hemi-channels, or connexons, one contributed by each membrane through which the gap junction passes.	2.35	1.52	2.82	1.48	1.22
GO:0005244	voltage-gated ion channel activity	Catalysis of the transmembrane transfer of an ion by a voltage-gated channel. An ion is an atom or group of atoms carrying an electric charge by virtue of having gained or lost one or more electrons.	3.86	1.52	1.82	2.35	2.03
GO:0005245	voltage-gated calcium channel activity	Catalysis of the transmembrane transfer of a calcium ion by a voltage-gated channel.	-1.75	2.53	-2.79	1.43	1.68
GO:0005246	calcium channel regulator activity		-3.56	-1.77	-3.66	1.8	-2.14
GO:0005247	voltage-gated chloride channel activity	Catalysis of the transmembrane transfer of a chloride ion by a voltage-gated channel.	2.08	0.72	0.01	0.67	0.45
GO:0005249	voltage-gated potassium channel activity	Catalysis of the transmembrane transfer of a potassium ion by a voltage-gated channel.	3.03	1.2	1.11	0	0.5
GO:0005254	chloride channel activity	Catalysis of facilitated diffusion of a chloride (by an energy-independent process) involving passage through a transmembrane aqueous pore or channel without evidence for a carrier-mediated mechanism.	3.19	2.76	3.06	2.47	2.27
GO:0005261	cation channel activity	Catalysis of the energy-independent passage of cations across a lipid bilayer down a concentration gradient.	3.78	1.6	1.36	1.68	2.51
GO:0005262	calcium channel activity	Catalysis of facilitated diffusion of a calcium (by an energy-independent process) involving passage through a transmembrane aqueous pore or channel without evidence for a carrier-mediated mechanism.	3.7	3.13	3.26	3.15	2.92
GO:0005267	potassium channel activity	Catalysis of facilitated diffusion of a potassium ion (by an energy-independent process) involving passage through a transmembrane aqueous pore or channel without evidence for a carrier-mediated mechanism.	3.17	0.92	1.57	1.81	1.68
GO:0005272	sodium channel activity	Catalysis of facilitated diffusion of a sodium ion (by an energy-independent process) involving passage through a transmembrane aqueous pore or channel without evidence for a carrier-mediated mechanism.	1.55	1.37	-1.88	1.22	0
GO:0005275	amine transmembrane transporter activity	Catalysis of the transfer of amines, including polyamines, from one side of the membrane to the other. Amines are organic compounds that are weakly basic in character and contain an amino (-NH2) or substituted amino group.	3.17	3.17	5.04	3.49	2.13
GO:0005283	sodium:amino acid symporter activity	Catalysis of the transfer of a solute or solutes from one side of a membrane to the other according to the reaction: amino acid(out) + Na+(out) = amino acid(in) + Na+(in).	0	-1.12	-0.15	1.1	0.34
GO:0005313	L-glutamate transmembrane transporter activity	Catalysis of the transfer of L-glutamate from one side of a membrane to the other. L-glutamate is the anion of 2-aminopentanedioic acid.	1.57	1.57	2.49	1.26	1.38
GO:0005319	lipid transporter activity	Enables the directed movement of lipids into, out of, within or between cells.	2.57	1.89	3.73	2.99	2.16
GO:0005328	neurotransmitter:sodium symporter activity	Catalysis of the transfer of a solute or solutes from one side of a membrane to the other according to the reaction: neurotransmitter(out) + Na+(out) = neurotransmitter(in) + Na+(in).	1.29	0	-0.91	0.91	1.09
GO:0005338	nucleotide-sugar transmembrane transporter activity	Catalysis of the transfer of a nucleotide-sugar from one side of the membrane to the other. A nucleotide-sugar is any nucleotide in which the distal phosphoric residue of a nucleoside 5'-diphosphate is in glycosidic linkage with a monosaccharide or monosaccharide derivative.	-2.82	-1.88	-3.16	-1.27	0.15
GO:0005342	organic acid transmembrane transporter activity	Catalysis of the transfer of organic acids, any acidic compound containing carbon in covalent linkage, from one side of the membrane to the other.	2.42	0.99	1.87	2.93	0
GO:0005344	oxygen transporter activity	Enables the directed movement of oxygen into, out of, within or between cells.	0.76	1.48	2.37	1.08	0.78
GO:0005351	sugar:hydrogen symporter activity	Catalysis of the transfer of a solute or solutes from one side of a membrane to the other according to the reaction: sugar(out) + H+(out) = sugar(in) + H+(in).	4.28	1.97	3.19	3.25	2.32
GO:0005355	glucose transmembrane transporter activity	Catalysis of the transfer of the hexose monosaccharide glucose from one side of the membrane to the other.	4.43	1.57	3.11	4.22	2.34
GO:0005381	iron ion transmembrane transporter activity	Catalysis of the transfer of iron (Fe) ions from one side of a membrane to the other.	0.76	0	1.17	0.43	0.96
GO:0005385	zinc ion transmembrane transporter activity	Catalysis of the transfer of zinc (Zn) ions from one side of a membrane to the other.	2.14	2.48	2.57	2.25	2.12
GO:0005388	calcium-transporting ATPase activity	Catalysis of the transfer of a solute or solutes from one side of a membrane to the other according to the reaction: ATP + H2O + Ca2+(cis) = ADP + phosphate + Ca2+(trans).	-2.46	-0.96	-1.38	-1.54	0.49
GO:0005391	sodium:potassium-exchanging ATPase activity	Catalysis of the transfer of a solute or solutes from one side of a membrane to the other according to the reaction: ATP + H2O + Na+(in) + K+(out) = ADP + phosphate + Na+(out) + K+(in).	3.9	-1.82	-2.54	2.39	1.91
GO:0005452	inorganic anion exchanger activity		2.38	1.8	1.64	2.53	1.13
GO:0005484	SNAP receptor activity	Acting as a marker to identify a membrane and interacting selectively with one or more SNAREs on another membrane to mediate membrane fusion.	-2.53	-1.6	-2.43	-0.94	-2.06
GO:0005487	nucleocytoplasmic transporter activity	Enables the directed movement of substances between the nucleus and the cytoplasm of a cell.	1.6	0.72	1.05	0	0
GO:0005496	steroid binding	Interacting selectively with a steroid, any of a large group of substances that have in common a ring system based on 1,2-cyclopentanoperhydrophenanthrene.	2.24	-1.6	-1.38	-0.44	0.89
GO:0005501	retinoid binding	Interacting selectively with retinoids, any member of a class of isoprenoids that contain or are derived from four prenyl groups linked head-to-tail. Retinoids include retinol and retinal and structurally similar natural derivatives or synthetic compounds, but need not have vitamin A activity.	-3.35	-2.65	-2.84	2.3	0.57
GO:0005504	fatty acid binding	Interacting selectively with fatty acids, aliphatic monocarboxylic acids liberated from naturally occurring fats and oils by hydrolysis.	3.38	1.72	2.85	-2.55	1.78
GO:0005506	iron ion binding	Interacting selectively with iron (Fe) ions.	2.41	0.46	1.15	0.34	0.99
GO:0005507	copper ion binding	Interacting selectively with copper (Cu) ions.	3.97	3.68	3.86	3.14	2.54
GO:0005516	calmodulin binding	Interacting selectively with calmodulin, a calcium-binding protein with many roles, both in the calcium-bound and calcium-free states.	3.57	1.74	2.66	1.83	1.52
GO:0005518	collagen binding	Interacting selectively with collagen, a group of fibrous proteins of very high tensile strength that form the main component of connective tissue in animals. Collagen is highly enriched in glycine (some regions are 33% glycine) and proline, occurring predominantly as 3-hydroxyproline (about 20%).	3.87	1.5	2.36	2.75	2.25
GO:0005520	insulin-like growth factor binding	Interacting selectively with an insulin-like growth factor, any member of a group of polypeptides that are structurally homologous to insulin and share many of its biological activities, but are immunologically distinct from it.	3.03	2.72	3.71	2.48	1.44
GO:0005522	profilin binding	Interacting selectively with profilin, an actin-binding protein that forms a complex with G-actin and prevents it from polymerizing to form F-actin.	-4.23	-2.31	-2.56	-2.66	-1.21
GO:0005523	tropomyosin binding	Interacting selectively with tropomyosin, a protein associated with actin filaments both in cytoplasm and, in association with troponin, in the thin filament of striated muscle.	2.05	0.94	1.56	2.64	0.78
GO:0005528	FK506 binding	Interacting selectively with the immunosuppressant FK506.	3.1	2.06	2.57	2.24	0.53
GO:0005529	sugar binding	Interacting selectively with any mono-, di- or trisaccharide carbohydrate.	1.33	0.06	0.67	-0.23	0.39
GO:0005534	galactose binding	Interacting selectively with the aldohexose galactose (galacto-hexose), a common constituent of many oligo- and polysaccharides.	1.15	1.6	3.31	2.09	0.48
GO:0005539	glycosaminoglycan binding	Interacting selectively with any glycan (polysaccharide) containing a substantial proportion of aminomonosaccharide residues.	4.29	-2.52	2.58	-2.48	-2.5
GO:0005540	hyaluronic acid binding	Interacting selectively with hyaluronic acid, a polymer composed of repeating dimeric units of glucuronic acid and N-acetyl glucosamine.	-3.3	2.62	-2.03	2.9	-0.68
GO:0005542	folic acid binding	Interacting selectively with folic acid, pteroylglutamic acid. Folic acid is widely distributed as a member of the vitamin B complex and is essential for the synthesis of purine and pyrimidines.	2.76	2.14	3.11	2.09	1.24
GO:0005543	phospholipid binding	Interacting selectively with phospholipids, a class of lipids containing phosphoric acid as a mono- or diester.	-2.89	-2.49	4.05	4.28	2.38
GO:0005544	calcium-dependent phospholipid binding	Interacting selectively with phospholipids, a class of lipids containing phosphoric acid as a mono- or diester, in the presence of calcium.	2.56	1.06	3.38	1.42	2.56
GO:0005545	phosphatidylinositol binding	Interacting selectively with phosphatidylinositol, any glycophospholipid with its sn-glycerol 3-phosphate residue is esterified to the 1-hydroxyl group of 1D-myo-inositol.	-1.9	-2.08	-2.22	-1.33	0.96
GO:0005548	phospholipid transporter activity	Enables the directed movement of phospholipids into, out of, within or between cells. Phospholipids are a class of lipids containing phosphoric acid as a mono- or diester.	2.64	2.75	4.13	3.51	1.16
GO:0008009	chemokine activity	The function of a family of chemotactic pro-inflammatory activation-inducible cytokines acting primarily upon hemopoietic cells in immunoregulatory processes; all chemokines possess a number of conserved cysteine residues involved in intramolecular disulfide bond formation.	3.4	3.46	5.09	-2.5	-2.54
GO:0008013	beta-catenin binding	Interacting selectively with the beta subunit of the catenin complex.	2.26	-2.05	-3.26	-3.44	1.22
GO:0008017	microtubule binding	Interacting selectively with microtubules, filaments composed of tubulin monomers.	2.68	-0.96	-0.75	1.19	0.79
GO:0008020	G-protein coupled photoreceptor activity	A G-protein coupled receptor that responds to incidental electromagnetic radiation, particularly visible light.	-2.09	-1.53	2.05	-2.27	0.78
GO:0008022	protein C-terminus binding	Interacting selectively with a protein C-terminus, the end of any peptide chain at which the 1-carboxy function of a constituent amino acid is not attached in peptide linkage to another amino-acid residue.	2.13	0.57	1.69	0.05	1.08
GO:0008026	ATP-dependent helicase activity	Catalysis of the reaction: ATP + H2O = ADP + phosphate to drive the unwinding of a DNA or RNA helix.	2.58	-0.8	1.25	0.56	0.82
GO:0008028	monocarboxylic acid transmembrane transporter activity	Catalysis of the transfer of monocarboxylic acids from one side of the membrane to the other. A monocarboxylic acid is an organic acid with one COOH group.	2.55	1.17	0.5	0.8	1.9
GO:0008034	lipoprotein binding	Interacting selectively with any conjugated, water-soluble protein in which the nonprotein moiety consists of a lipid or lipids.	2.4	2.94	4.67	3.61	2.26
GO:0008047	enzyme activator activity	Increases the activity of an enzyme.	2.53	0.59	0.3	0.63	0.23
GO:0008060	ARF GTPase activator activity	Increases the rate of GTP hydrolysis by the GTPase ARF.	-2.8	-0.58	-0.8	1.51	0.73
GO:0008080	N-acetyltransferase activity	Catalysis of the transfer of an acetyl group to a nitrogen atom on the acceptor molecule.	2.58	1.12	-1.88	0.53	0.81
GO:0008081	phosphoric diester hydrolase activity	Catalysis of the hydrolysis of a phosphodiester to give a phosphomonoester and a free hydroxyl group.	-3.24	-1.43	1.61	-1.2	-1.96
GO:0008083	growth factor activity	The function that stimulates a cell to grow or proliferate. Most growth factors have other actions besides the induction of cell growth or proliferation.	2.89	1.85	2.74	1.33	0.94
GO:0008092	cytoskeletal protein binding	Interacting selectively with any protein component of any cytoskeleton (actin, microtubule, or intermediate filament cytoskeleton).	3.22	3.98	4.61	3.48	1.81
GO:0008093	cytoskeletal adaptor activity	The binding activity of a molecule that brings together a cytoskeletal molecule and one or more other molecules, permitting them to function in a coordinated way.	-2.89	1.66	3.36	2.52	2.51
GO:0008094	DNA-dependent ATPase activity	Catalysis of the reaction: ATP + H2O = ADP + phosphate in the presence of single- or double-stranded DNA; drives another reaction.	3.09	-2.33	4.02	-2.91	-2.69
GO:0008121	ubiquinol-cytochrome-c reductase activity	Catalysis of the transfer of a solute or solutes from one side of a membrane to the other according to the reaction: CoQH2 + 2 ferricytochrome c = CoQ + 2 ferrocytochrome c.	-1.72	-1.31	1.38	1.17	-0.62
GO:0008134	transcription factor binding	Interacting selectively with a transcription factor, any protein required to initiate or regulate transcription.	1.99	0.71	1.08	0	0.84
GO:0008135	translation factor activity, nucleic acid binding	Functions during translation by binding nucleic acids during polypeptide synthesis at the ribosome.	-2.89	1.97	2.96	1.34	1.87
GO:0008137	NADH dehydrogenase (ubiquinone) activity	Catalysis of the reaction: NADH + H+ + ubiquinone = NAD+ + ubiquinol.	1.51	1.15	0.15	0	0.21
GO:0008138	protein tyrosine/serine/threonine phosphatase activity	Catalysis of the reaction: protein serine/threonine/tyrosine phosphate + H2O = protein serine/threonine/tyrosine + phosphate.	2.74	2.22	2.64	0.94	1.27
GO:0008139	nuclear localization sequence binding	Interacting selectively with a nuclear localization sequence, a specific peptide sequence that acts as a signal to localize the protein within the nucleus.	-2.32	0.22	2.59	0.68	0
GO:0008143	poly(A) binding	Interacting selectively with the poly(A) tail, a sequence of adenylyl residues at the 3' end of eukaryotic mRNA.	-3.82	-3.21	3.82	-3.2	-2.76
GO:0008144	drug binding	Interacting selectively with a drug, any naturally occurring or synthetic substance, other than a nutrient, that, when administered or applied to an organism, affects the structure or functioning of the organism; in particular, any such substance used in the diagnosis, prevention, or treatment of disease.	1.47	0.75	1.41	1.94	1.72
GO:0008146	sulfotransferase activity	Catalysis of the transfer of a sulfate group from 3'-phosphoadenosine 5'-phosphosulfate to the hydroxyl group of an acceptor, producing the sulfated derivative and 3'-phosphoadenosine 5'-phosphate.	3.45	0.46	0.46	0	1.1
GO:0008159	positive transcription elongation factor activity	Any activity that increases the rate of transcription elongation, the addition of ribonucleotides to an RNA molecule following transcription initiation.	3.49	-3.82	-3.53	-3.54	-3.1
GO:0008168	methyltransferase activity	Catalysis of the transfer of a methyl group to an acceptor molecule.	2.45	0.63	0.95	0.98	1.08
GO:0008170	N-methyltransferase activity	Catalysis of the transfer of a methyl group to the nitrogen atom of an acceptor molecule.	3.56	2.52	2.62	2.5	2.89
GO:0008171	O-methyltransferase activity	Catalysis of the transfer of a methyl group to the oxygen atom of an acceptor molecule.	1.66	0.79	1.85	0.77	0.42
GO:0008173	RNA methyltransferase activity	Catalysis of the transfer of a methyl group from a donor to a nucleoside residue in an RNA molecule.	2.47	1.95	3.12	2.12	1.67
GO:0008175	tRNA methyltransferase activity	Catalysis of the transfer of a methyl group from a donor to a nucleoside residue in a tRNA molecule.	5.73	3.66	4.35	5.51	3.24
GO:0008188	neuropeptide receptor activity	Combining with a neuropeptide to initiate a change in cell activity.	3.24	1.16	-2.39	1.24	0.45
GO:0008191	metalloendopeptidase inhibitor activity	Stops, prevents or reduces the activity of metalloendopeptidases, enzymes that catalyze the hydrolysis of nonterminal peptide bonds in a polypeptide chain and contain a chelated metal ion at their active sites which is essential to their catalytic activity.	2.76	1.9	2.84	2.29	0.38
GO:0008194	UDP-glycosyltransferase activity	Catalysis of the transfer of a glycosyl group from a UDP-sugar to a small hydrophobic molecule.	1.52	-0.86	0.22	-0.11	0
GO:0008195	phosphatidate phosphatase activity	Catalysis of the reaction: a 3-sn-phosphatidate + H2O = a 1,2-diacyl-sn-glycerol + phosphate.	-1.68	2.39	2.75	0	1.3
GO:0008198	ferrous iron binding	Interacting selectively with ferrous iron, Fe(II).	1.35	1.18	2.98	2.05	1.12
GO:0008199	ferric iron binding	Interacting selectively with ferric iron, Fe(III).	-2.71	1.42	3.66	2.27	1.26
GO:0008200	ion channel inhibitor activity		-2.31	-1.11	-3.43	-1.48	0.69
GO:0008201	heparin binding	Interacting selectively with heparin, any member of a group of glycosaminoglycans found mainly as an intracellular component of mast cells and which consist predominantly of alternating alpha1-4-linked D-galactose and N-acetyl-D-glucosamine-6-sulfate residues.	3.03	2.9	4.25	2.14	2.78
GO:0008227	amine receptor activity	Combining with a biogenic amine to initiate a change in cell activity.	-2.97	2.72	2.74	2.56	1.78
GO:0008234	cysteine-type peptidase activity	Catalysis of the hydrolysis of peptide bonds in a polypeptide chain by a mechanism in which the sulfhydryl group of a cysteine residue at the active center acts as a nucleophile.	3.26	1.44	2.21	1.24	1.82
GO:0008235	metalloexopeptidase activity	Catalysis of the hydrolysis of a peptide bond not more than three residues from the N- or C-terminus of a polypeptide chain by a mechanism in which water acts as a nucleophile, one or two metal ions hold the water molecule in place, and charged amino acid side chains are ligands for the metal ions.	4.47	-2.04	2.51	-2.2	2.27
GO:0008236	serine-type peptidase activity	Catalysis of the hydrolysis of peptide bonds in a polypeptide chain by a catalytic mechanism that involves a catalytic triad consisting of a serine nucleophile that is activated by a proton relay involving an acidic residue (e.g. aspartate or glutamate) and a basic residue (usually histidine).	3.02	0.73	0	-0.64	0.84
GO:0008237	metallopeptidase activity	Catalysis of the hydrolysis of peptide bonds by a mechanism in which water acts as a nucleophile, one or two metal ions hold the water molecule in place, and charged amino acid side chains are ligands for the metal ions.	2.59	0.01	0.82	0.71	0.92
GO:0008238	exopeptidase activity	Catalysis of the hydrolysis of a peptide bond not more than three residues from the N- or C-terminus of a polypeptide chain, in a reaction that requires a free N-terminal amino group, C-terminal carboxyl group or both.	-3.19	3.27	4.06	-2.07	1.85
GO:0008271	secondary active sulfate transmembrane transporter activity	Catalysis of the secondary active transfer of sulfate from one side of the membrane to the other. Secondary active transport is catalysis of the transfer of a solute from one side of a membrane to the other, up its concentration gradient. The transporter binds the solute and undergoes a series of conformational changes. Transport works equally well in either direction and is driven by a chemiosmo…	2	0	0.84	1.58	1.19
GO:0008276	protein methyltransferase activity	Catalysis of the transfer of a methyl group (CH3-) to a protein.	2.98	0.93	1.2	0	0.19
GO:0008289	lipid binding	Interacting selectively with a lipid.	2.71	-0.27	-2.04	1.55	2.11
GO:0008301	DNA bending activity	The function of causing local conformational micropolymorphism of DNA in which the original B-DNA structure is only distorted but not extensively modified.	2.65	2.1	1.42	0.78	-1.88
GO:0008307	structural constituent of muscle	The action of a molecule that contributes to the structural integrity of a muscle fiber.	2.09	1.08	1.9	0.43	0.19
GO:0008312	7S RNA binding	Interacting selectively with 7S RNA, the RNA component of the signal recognition particle (SRP).	0.27	1.22	1.99	0.76	0
GO:0008324	cation transmembrane transporter activity	Catalysis of the transfer of cation from one side of the membrane to the other.	1.34	0.56	1.51	1.8	0.6
GO:0008329	pattern recognition receptor activity	Combining with a molecular pattern based on a repeating or polymeric structure, such as a polysaccharide or peptidoglycan, to initiate a change in cell activity. Such molecular patterns are sometimes associated with potential pathogens.	1.15	0.17	0.63	1.13	1.32
GO:0008353	RNA polymerase subunit kinase activity	Catalysis of the reaction: ATP + (DNA-directed RNA polymerase) = ADP + phospho-(DNA-directed RNA polymerase).	-0.44	-1.58	0	-0.09	0.7
GO:0008367	bacterial binding	Interacting selectively with any part of a bacterial cell.	1.55	1.56	3.32	1.21	0.09
GO:0008373	sialyltransferase activity	Catalysis of the formation of sialylglycoconjugates via transfer of the sialic acid group from CMP to one of several glycoconjugate acceptors.	-3.31	2.73	3.83	2.4	0.73
GO:0008374	O-acyltransferase activity	Catalysis of the transfer of an acyl group to an oxygen atom on the acceptor molecule.	3.93	1.92	2.11	1.94	2.01
GO:0008375	acetylglucosaminyltransferase activity	Catalysis of the transfer of an N-acetylglucosaminyl residue from UDP-N-acetyl-glucosamine to an oligosaccharide.	1.61	0.73	-1.69	-1.02	-1.11
GO:0008378	galactosyltransferase activity	Catalysis of the transfer of a galactosyl group to an acceptor molecule, typically another carbohydrate or a lipid.	-2.5	-0.94	1.75	-0.2	-0.65
GO:0008395	steroid hydroxylase activity	Catalysis of the formation of a hydroxyl group on a steroid by incorporation of oxygen from O2.	1.45	1.06	2.65	0	0
GO:0008408	3'-5' exonuclease activity	Catalysis of the hydrolysis of ester linkages within nucleic acids by removing nucleotide residues from the 3' end.	-2.77	-1.61	3.82	-2.57	-1.97
GO:0008415	acyltransferase activity	Catalysis of the generalized reaction: acyl-carrier + reactant = acyl-reactant + carrier.	3.26	1.15	1.12	0.38	1.01
GO:0008417	fucosyltransferase activity	Catalysis of the transfer of a fucosyl group to an acceptor molecule, typically another carbohydrate or a lipid.	2.87	2.43	4.37	2.66	3.17
GO:0008430	selenium binding	Interacting selectively with selenium (Se).	2.98	1.08	1.85	0.89	0.35
GO:0008443	phosphofructokinase activity	Catalysis of the transfer of a phosphate group, usually from ATP, to a fructose substrate molecule.	2.95	-3.41	-4.13	2.31	0
GO:0008469	histone-arginine N-methyltransferase activity	Catalysis of the reaction: S-adenosyl-L-methionine + histone-arginine = S-adenosyl-L-homocysteine + histone-N-methyl-arginine.	1.62	0.8	1.86	0.94	0
GO:0008483	transaminase activity	Catalysis of the transfer of an amino group to an acceptor, usually a 2-oxo acid.	2.61	1.5	2.99	2.55	1.95
GO:0008484	sulfuric ester hydrolase activity	Catalysis of the reaction: RSO-R' + H2O = RSOOH + R'H. This reaction is the hydrolysis of any sulfuric ester bond, any ester formed from sulfuric acid, O=SO(OH)2.	1.61	2.21	-1.99	0.93	0
GO:0008503	benzodiazepine receptor activity	Combining with benzodiazepines, a class of drugs with hypnotic, anxiolytic, anticonvulsive, amnestic and myorelaxant properties, to initiate a change in cell activity.	-3.48	-2.27	0	1.89	0.51
GO:0008509	anion transmembrane transporter activity	Catalysis of the transfer of a negatively charged ion from one side of a membrane to the other.	2.6	1.82	1.54	1.95	0.62
GO:0008514	organic anion transmembrane transporter activity	Catalysis of the transfer of organic anions from one side of a membrane to the other. Organic anions are atoms or small molecules with a negative charge which contain carbon in covalent linkage.	3.34	3.89	4.81	3.66	2.22
GO:0008517	folic acid transporter activity	Enables the directed movement of folic acid (pteroylglutamic acid) into, out of, within or between cells. Folic acid is widely distributed as a member of the vitamin B complex and is essential for the synthesis of purine and pyrimidines.	4.57	2.86	2.73	2.97	2.85
GO:0008526	phosphatidylinositol transporter activity	Enables the directed movement of phosphatidylinositol into, out of, within or between cells. Phosphatidylinositol refers to any glycophospholipids with its sn-glycerol 3-phosphate residue is esterified to the 1-hydroxyl group of 1D-myo-inositol.	-2.55	2.69	-1.91	2.22	1.42
GO:0008528	peptide receptor activity, G-protein coupled	Combining with an extracellular or intracellular peptide to initiate a G-protein mediated change in cell activity. A G-protein is a signal transduction molecule that alternates between an inactive GDP-bound and an active GTP-bound state.	2.73	0.42	1.92	1.82	0.22
GO:0008536	Ran GTPase binding	Interacting selectively with Ran, a conserved Ras-like GTP-binding protein, implicated in nucleocytoplasmic transport, cell cycle progression, spindle assembly, nuclear organization and nuclear envelope (NE) assembly.	2.4	3.12	2.79	-1	-1.62
GO:0008553	hydrogen-exporting ATPase activity, phosphorylative mechanism	Catalysis of the transfer of a solute or solutes from one side of a membrane to the other according to the reaction: ATP + H2O + H+(in) = ADP + phosphate + H+(out); by a phosphorylative mechanism.	1.33	-1.21	-1.69	1.57	2.17
GO:0008565	protein transporter activity	Enables the directed movement of proteins into, out of, within or between cells.	2.6	0	1.34	0.36	1.3
GO:0008601	protein phosphatase type 2A regulator activity	Modulation of the activity of the enzyme protein phosphatase type 2A.	-2.25	-1.08	-0.08	-0.66	1.13
GO:0008603	cAMP-dependent protein kinase regulator activity	Modulation of the activity of the enzyme cAMP-dependent protein kinase.	-2.27	-2.07	-2.62	0	1.11
GO:0008656	caspase activator activity	Increases the rate of proteolysis catalyzed by a caspase.	1.87	0	-0.6	-1.78	-1.44
GO:0008757	S-adenosylmethionine-dependent methyltransferase activity	Catalysis of the transfer of a methyl group from S-adenosyl-L-methionine to a substrate.	3.42	1.91	2.04	2.66	2.28
GO:0009055	electron carrier activity	Any molecular entity that serves as an electron acceptor and electron donor in an electron transport system.	2.12	0.59	1.5	0.46	0.47
GO:0009374	biotin binding	Interacting selectively with biotin (cis-tetrahydro-2-oxothieno(3,4-d)imidazoline-4-valeric acid), the (+) enantiomer of which is very widely distributed in cells and serves as a carrier in a number of enzymatic beta-carboxylation reactions.	1.71	0	-1.69	-1.35	0.73
GO:0009881	photoreceptor activity	The function of absorbing and responding to incidental electromagnetic radiation, particularly visible light. The response may involve a change in conformation.	-2.24	-1.03	2.32	1.46	0
GO:0009982	pseudouridine synthase activity	Catalysis of the reaction: RNA uridine = RNA pseudouridine. Conversion of uridine in an RNA molecule to pseudouridine by rotation of the C1'-N-1 glycosidic bond of uridine in RNA to a C1'-C5.	-2.11	-1.11	-2.29	0	0
GO:0010181	FMN binding	Interacting selectively with FMN, flavin mononucleotide, the coenzyme or the prosthetic group of various flavoprotein oxidoreductase enzymes.	1.98	2.95	2.18	1.09	0.55
GO:0015020	glucuronosyltransferase activity	Catalysis of the reaction: UDP-glucuronate + acceptor = UDP + acceptor beta-D-glucuronoside.	-0.18	0.39	0	0	1.13
GO:0015026	coreceptor activity	Combining with an extracellular or intracellular messenger, and in cooperation with a nearby primary receptor, initiating a change in cell activity.	1.92	0.88	3.42	0.62	1.75
GO:0015035	protein disulfide oxidoreductase activity	Catalysis of the reaction: a protein with reduced sulfide groups = a protein with oxidized disulfide bonds.	2.97	0.07	1.77	0.82	0.62
GO:0015036	disulfide oxidoreductase activity	Catalysis of an oxidation-reduction (redox) reaction that interconverts reduced sulfide groups and oxidized disulfide bonds in a substrate.	0.7	0	0	-0.86	0
GO:0015075	ion transmembrane transporter activity	Catalysis of the transfer of an ion from one side of a membrane to the other.	2.16	1.3	1.92	0.89	0.49
GO:0015077	monovalent inorganic cation transmembrane transporter activity	Catalysis of the transfer of a inorganic cations with a valency of one from one side of a membrane to the other. Inorganic cations are atoms or small molecules with a positive charge that do not contain carbon in covalent linkage.	2.88	-1.94	0	1.14	2.03
GO:0015078	hydrogen ion transmembrane transporter activity	Catalysis of the transfer of hydrogen ions from one side of a membrane to the other.	2.62	-0.68	-1.37	-1.39	0.42
GO:0015082	di-, tri-valent inorganic cation transmembrane transporter activity	Catalysis of the transfer of inorganic cations with a valency of two or three from one side of the membrane to the other. Inorganic cations are atoms or small molecules with a positive charge that do not contain carbon in covalent linkage.	3.97	2.98	4.1	2.3	2.58
GO:0015101	organic cation transmembrane transporter activity	Catalysis of the transfer of organic cations from one side of a membrane to the other. Organic cations are atoms or small molecules with a positive charge that contain carbon in covalent linkage.	1.26	1.52	-4.56	-2.66	0.7
GO:0015114	phosphate transmembrane transporter activity	Catalysis of the transfer of phosphate (PO4 3-) ions from one side of a membrane to the other.	-1.28	0	-0.56	-1.84	0.94
GO:0015125	bile acid transmembrane transporter activity	Catalysis of the transfer of bile acid from one side of the membrane to the other. Bile acids are any of a group of steroid carboxylic acids occurring in bile, where they are present as the sodium salts of their amides with glycine or taurine.	2.27	0.6	1.26	0.24	0.84
GO:0015165	pyrimidine nucleotide sugar transmembrane transporter activity	Catalysis of the transfer of a pyrimidine nucleotide-sugar from one side of the membrane to the other. Pyrimidine nucleotide-sugars are pyrimidine nucleotides in glycosidic linkage with a monosaccharide or monosaccharide derivative.	-1.54	-1.42	-1.89	-1.89	0
GO:0015171	amino acid transmembrane transporter activity	Catalysis of the transfer of amino acids from one side of a membrane to the other. Amino acids are organic molecules that contain an amino group and a carboxyl group.	2.81	-2.17	2.55	2.12	2.24
GO:0015175	neutral amino acid transmembrane transporter activity	Catalysis of the transfer of neutral amino acids from one side of a membrane to the other. Neutral amino acids have a pH of 7.	0.39	-0.4	-0.26	1.79	0.27
GO:0015179	L-amino acid transmembrane transporter activity	Catalysis of the transfer of an L-amino acid from one side of a membrane to the other. L-amino acids are the L-enantiomers of amino acids.	1.91	0.55	1.22	0.91	1.52
GO:0015197	peptide transporter activity	Enables the directed movement of peptides, compounds of two or more amino acids where the alpha carboxyl group of one is bound to the alpha amino group of another, into, out of, within or between cells.	2.04	2.65	3.11	4.78	1.62
GO:0015198	oligopeptide transporter activity	Enables the directed movement of oligopeptides into, out of, within or between cells. Oligopeptides are molecules that contain a small number (2 to 20) of amino-acid residues connected by peptide linkages.	0.13	0	0	0.9	1.13
GO:0015238	drug transporter activity	Enables the directed movement of a drug into, out of, within or between cells. A drug is any naturally occurring or synthetic substance, other than a nutrient, that, when administered or applied to an organism, affects the structure or functioning of the organism; in particular, any such substance used in the diagnosis, prevention, or treatment of disease.	4.03	2.5	2.96	2.03	0.82
GO:0015250	water channel activity	Transport systems of this type catalyze facilitated diffusion of water (by an energy-independent process) by passage through a transmembrane aqueous pore or channel without evidence for a carrier-mediated mechanism.	-3.69	3.97	-3.74	3.34	0.28
GO:0015267	channel activity	Catalysis of energy-independent facilitated diffusion, mediated by passage of a solute through a transmembrane aqueous pore or channel. Stereospecificity is not exhibited but this transport may be specific for a particular molecular species or class of molecules.	3.01	1.67	2.66	1.85	0
GO:0015269	calcium-activated potassium channel activity	Catalysis of the calcium concentration-regulatable energy-independent passage of potassium ions across a lipid bilayer down a concentration gradient.	4.25	2.31	2.64	1.97	3.39
GO:0015276	ligand-gated ion channel activity	Catalysis of the transmembrane transfer of an ion by a channel that opens when a specific ligand has been bound by the channel complex or one of its constituent parts.	2.7	1.68	1.85	0.78	0.41
GO:0015278	calcium-release channel activity		0.84	0.93	1.39	2.9	-0.84
GO:0015291	secondary active transmembrane transporter activity	Catalysis of the transfer of a solute from one side of a membrane to the other, up its concentration gradient. The transporter binds the solute and undergoes a series of conformational changes. Transport works equally well in either direction and is driven by a chemiosmotic source of energy. Chemiosmotic sources of energy include uniport, symport or antiport.	3.8	2.05	2.04	1.43	1.82
GO:0015293	symporter activity	Enables the active transport of a solute across a membrane by a mechanism whereby two or more species are transported together in the same direction in a tightly coupled process not directly linked to a form of energy other than chemiosmotic energy.	2.54	-1.73	-1.26	-0.07	1.8
GO:0015296	anion:cation symporter activity	Catalysis of the transfer of a solute or solutes from one side of a membrane to the other according to the reaction: anion(out) + cation(out) = anion(in) + cation(in).	-2.97	-0.89	-0.89	-2.53	0
GO:0015297	antiporter activity	Enables the active transport of a solute across a membrane by a mechanism whereby two or more species are transported in opposite directions in a tightly coupled process not directly linked to a form of energy other than chemiosmotic energy.	2.88	1.81	1.76	-3.3	1.26
GO:0015299	solute:hydrogen antiporter activity	Catalysis of the transfer of a solute or solutes from one side of a membrane to the other according to the reaction: solute(out) + H+(in) = solute(in) + H+(out).	3.78	-3.15	-2.65	-2.22	1.26
GO:0015300	solute:solute antiporter activity	Catalysis of the reaction: solute A(out) + solute B(in) = solute A(in) + solute B(out).	1.35	0	0	2.87	-1.65
GO:0015370	solute:sodium symporter activity	Catalysis of the transfer of a solute or solutes from one side of a membrane to the other according to the reaction: solute(out) + Na+(out) = solute(in) + Na+(in).	2.85	-2.93	-1.94	-1.73	1.53
GO:0015380	anion exchanger activity		2.36	1	0.23	1.68	0.7
GO:0015450	P-P-bond-hydrolysis-driven protein transmembrane transporter activity	Primary active carrier-mediated transport of a protein across a membrane, driven by the hydrolysis of the diphosphate bond of inorganic pyrophosphate, ATP, or another nucleoside triphosphate. The transport protein may or may not be transiently phosphorylated, but the substrate is not phosphorylated.	2.73	2.63	3.34	1.93	0.95
GO:0015459	potassium channel regulator activity		-3.66	-1.99	-4.05	-1.58	-0.16
GO:0015464	acetylcholine receptor activity	Combining with acetylcholine to initiate a change in cell activity.	3.11	1.72	0.92	0.97	1.11
GO:0015485	cholesterol binding	Interacting selectively with cholesterol (cholest-5-en-3-beta-ol); the principal sterol of vertebrates and the precursor of many steroids, including bile acids and steroid hormones.	-3.06	-0.64	-1	-3.2	1.41
GO:0015491	cation:cation antiporter activity	Catalysis of the transfer of a solute or solutes from one side of a membrane to the other according to the reaction: cation A(out) + cation B(in) = cation A(in) + cation B(out).	2.48	2.12	-3.7	-2.37	-2.46
GO:0015631	tubulin binding	Interacting selectively with monomeric or multimeric forms of tubulin, including microtubules.	2.02	0.52	2.03	-0.16	-2.27
GO:0015662	ATPase activity, coupled to transmembrane movement of ions, phosphorylative mechanism	Catalysis of the transfer of a solute or solutes from one side of a membrane to the other according to the reaction: ATP + H2O = ADP + phosphate, to directly drive the transport of ions across a membrane. The reaction is characterized by the transient formation of a high-energy aspartyl-phosphoryl-enzyme intermediate.	2.94	-1.42	-2.31	-1.68	-1.64
GO:0015923	mannosidase activity	Catalysis of the hydrolysis of mannosyl compounds, substances containing a group derived from a cyclic form of mannose or a mannose derivative.	2.31	1.77	1.96	1.69	1.91
GO:0015924	mannosyl-oligosaccharide mannosidase activity	Catalysis of the hydrolysis of the terminal alpha-D-mannose residues in oligo-mannose oligosaccharides.	3.31	2.17	3.3	2.27	1.78
GO:0015926	glucosidase activity	Catalysis of the hydrolysis of glucosyl compounds, substances containing a group derived from a cyclic form of glucose or a glucose derivative.	1.23	0.8	0.16	0.8	-0.17
GO:0015929	hexosaminidase activity	Catalysis of the cleavage of hexosamine or N-acetylhexosamine residues (e.g. N-acetylglucosamine) residues from gangliosides or other glycoside oligosaccharides.	-2.56	-1.82	2	-1.18	0
GO:0015932	nucleobase, nucleoside, nucleotide and nucleic acid transmembrane transporter activity	Catalysis of the transfer of nucleobases, nucleosides, nucleotides and nucleic acids from one side of a membrane to the other.	-1.9	0.9	0.54	1.66	1.18
GO:0016018	cyclosporin A binding	Interacting selectively with cyclosporin A, a cyclic undecapeptide that contains several N-methylated and unusual amino acids.	1.86	0	-1.88	-0.57	0.44
GO:0016208	AMP binding	Interacting selectively with AMP, adenosine monophosphate.	2.37	2.45	-4.06	1.5	1.7
GO:0016209	antioxidant activity	Inhibition of the reactions brought about by dioxygen (O2) or peroxides. Usually the antioxidant is effective because it can itself be more easily oxidized than the substance protected. The term is often applied to components that can trap free radicals, thereby breaking the chain reaction that normally leads to extensive biological damage.	3.02	1.92	4.08	1.55	1.7
GO:0016251	general RNA polymerase II transcription factor activity	Any function that supports basal (unregulated) transcription of genes by core RNA polymerase II. Five general transcription factors are necessary and sufficient for such basal transcription in yeast: TFIIB, TFIID, TFIIE, TFIIF, TFIIH and TATA-binding protein (TBF).	3.46	-3.15	-2.65	2.4	2.41
GO:0016290	palmitoyl-CoA hydrolase activity	Catalysis of the reaction: palmitoyl-CoA + H2O = CoA + palmitate.	-1.58	-1.53	1.75	-2.12	0
GO:0016298	lipase activity	Catalysis of the hydrolysis of a lipid or phospholipid.	0.42	0	0.08	0.35	0
GO:0016303	1-phosphatidylinositol-3-kinase activity	Catalysis of the reaction: ATP + 1-phosphatidyl-1D-myo-inositol = ADP + 1-phosphatidyl-1D-myo-inositol 3-phosphate.	1.89	0.23	2.2	0.08	1.45
GO:0016307	phosphatidylinositol phosphate kinase activity	Catalysis of the phosphorylation of phosphatidylinositol phosphate to produce phosphatidylinositol bisphosphate.	-3.18	-1.01	-2.66	-2.39	-1.67
GO:0016405	CoA-ligase activity	Catalysis of the reaction: substrate + ATP + CoASH = AMP + diphosphate + substrate-CoA.	-2.93	-1.31	-4.42	-0.08	-1.11
GO:0016406	carnitine O-acyltransferase activity	Catalysis of the transfer of an acyl group to an oxygen atom on the carnitine molecule.	4.89	4.41	2.95	4.48	2.74
GO:0016407	acetyltransferase activity	Catalysis of the transfer of an acetyl group to an acceptor molecule.	3.65	2.39	2.13	1.82	1.16
GO:0016408	C-acyltransferase activity	Catalysis of the transfer of an acyl group to a carbon atom on the acceptor molecule.	-3.3	-1.85	-0.4	-2.02	0.51
GO:0016409	palmitoyltransferase activity	Catalysis of the transfer of a palmitoyl (CH3-[CH2]14-CO-) group to an acceptor molecule.	4.09	2.64	2.7	3.98	2.04
GO:0016410	N-acyltransferase activity	Catalysis of the transfer of an acyl group to a nitrogen atom on the acceptor molecule.	1.81	-0.19	0.16	0	0
GO:0016421	CoA carboxylase activity		1.51	0	-0.63	-0.68	0
GO:0016455	RNA polymerase II transcription mediator activity	Functions to mediate the interaction of transcriptional activators with the RNA polymerase II-general RNA polymerase II transcription factor complex.	-0.88	-0.72	-0.7	0	0
GO:0016462	pyrophosphatase activity	Catalysis of the hydrolysis of a pyrophosphate bond between two phosphate groups, leaving one phosphate on each of the two fragments.	1.58	0.41	1.41	-0.07	0.5
GO:0016493	C-C chemokine receptor activity	Combining with a C-C chemokine to initiate a change in cell activity. C-C chemokines do not have an amino acid between the first two cysteines of the characteristic four-cysteine motif.	1.74	0	1.84	0.17	-1.32
GO:0016494	C-X-C chemokine receptor activity	Combining with a C-X-C chemokine to initiate a change in cell activity. A C-X-C chemokine has a single amino acid between the first two cysteines of the characteristic four cysteine motif.	1.68	0.48	2.43	1.08	-2.38
GO:0016500	protein-hormone receptor activity	Combining with a protein hormone to initiate a change in cell activity.	2.28	-3.37	4.02	-2.48	1.79
GO:0016504	protease activator activity	Increases the activity of a protease, any enzyme catalyzes the hydrolysis peptide bonds.	3.61	2.83	2.76	4.62	2.71
GO:0016538	cyclin-dependent protein kinase regulator activity	Modulates the activity of a cyclin-dependent protein kinase, enzymes of the protein kinase family that are regulated through association with cyclins and other proteins.	-4.1	-3.23	-4.53	-2.94	-1.82
GO:0016563	transcription activator activity	Any transcription regulator activity required for initiation or upregulation of transcription.	2.81	0.57	1.73	0.92	1.35
GO:0016564	transcription repressor activity	Any transcription regulator activity that prevents or downregulates transcription.	2.84	-0.71	1.47	1.07	1.67
GO:0016565	general transcriptional repressor activity	Any activity that stops or downregulates transcription of genes globally, and is not specific to a particular gene or gene set.	2.28	1.66	0	0	-1.91
GO:0016566	specific transcriptional repressor activity	Any activity that stops or downregulates transcription of specific genes or sets of genes.	-1.96	0	-2.05	0	-0.88
GO:0016597	amino acid binding	Interacting selectively with an amino acid, organic acids containing one or more amino substituents.	2.24	1.12	2.86	3.07	1.21
GO:0016614	oxidoreductase activity, acting on CH-OH group of donors	Catalysis of an oxidation-reduction (redox) reaction in which a CH-OH group act as a hydrogen or electron donor and reduces a hydrogen or electron acceptor.	-2.18	-1.61	-1.61	1.32	-1.33
GO:0016616	oxidoreductase activity, acting on the CH-OH group of donors, NAD or NADP as acceptor	Catalysis of an oxidation-reduction (redox) reaction in which a CH-OH group acts as a hydrogen or electron donor and reduces NAD+ or NADP.	-3.27	-0.82	-1.35	-1.58	1.76
GO:0016620	oxidoreductase activity, acting on the aldehyde or oxo group of donors, NAD or NADP as acceptor	Catalysis of an oxidation-reduction (redox) reaction in which an aldehyde or ketone (oxo) group acts as a hydrogen or electron donor and reduces NAD or NADP.	-1.97	2.26	-2.24	-2.58	1.39
GO:0016624	oxidoreductase activity, acting on the aldehyde or oxo group of donors, disulfide as acceptor	Catalysis of an oxidation-reduction (redox) reaction in which an aldehyde or ketone (oxo) group acts as a hydrogen or electron donor and reduces a disulfide.	0.91	0.51	0.61	0	0
GO:0016627	oxidoreductase activity, acting on the CH-CH group of donors	Catalysis of an oxidation-reduction (redox) reaction in which a CH-CH group acts as a hydrogen or electron donor and reduces a hydrogen or electron acceptor.	4.65	3.51	-3.95	3.39	0.6
GO:0016628	oxidoreductase activity, acting on the CH-CH group of donors, NAD or NADP as acceptor	Catalysis of an oxidation-reduction (redox) reaction in which a CH-CH group acts as a hydrogen or electron donor and reduces NAD or NADP.	3.2	1.52	2.06	2.63	1.83
GO:0016634	oxidoreductase activity, acting on the CH-CH group of donors, oxygen as acceptor	Catalysis of an oxidation-reduction (redox) reaction in which a CH-CH group acts as a hydrogen or electron donor and reduces oxygen.	3.36	-2.45	-2.6	2.68	0.36
GO:0016641	oxidoreductase activity, acting on the CH-NH2 group of donors, oxygen as acceptor	Catalysis of an oxidation-reduction (redox) reaction in which a CH-NH2 group acts as a hydrogen or electron donor and reduces an oxygen molecule.	2.9	-0.95	2.25	-1.11	0.79
GO:0016645	oxidoreductase activity, acting on the CH-NH group of donors	Catalysis of an oxidation-reduction (redox) reaction in which a CH-NH group acts as a hydrogen or electron donor and reduces a hydrogen or electron acceptor.	2	1.26	2.88	0.7	0.41
GO:0016646	oxidoreductase activity, acting on the CH-NH group of donors, NAD or NADP as acceptor	Catalysis of an oxidation-reduction (redox) reaction in which a CH-NH group acts as a hydrogen or electron donor and reduces NAD or NADP.	2.72	1.25	1.86	2.51	1.35
GO:0016651	oxidoreductase activity, acting on NADH or NADPH	Catalysis of an oxidation-reduction (redox) reaction in which NADH or NADPH acts as a hydrogen or electron donor and reduces a hydrogen or electron acceptor.	2.52	2.28	3.6	0.55	1.2
GO:0016655	oxidoreductase activity, acting on NADH or NADPH, quinone or similar compound as acceptor	Catalysis of an oxidation-reduction (redox) reaction in which NADH or NADPH acts as a hydrogen or electron donor and reduces a quinone or a similar acceptor molecule.	1.69	2.92	-1.92	0	0
GO:0016667	oxidoreductase activity, acting on sulfur group of donors	Catalysis of an oxidation-reduction (redox) reaction in which a sulfur-containing group acts as a hydrogen or electron donor and reduces a hydrogen or electron acceptor.	0.57	0.24	0.15	0	0.02
GO:0016670	oxidoreductase activity, acting on sulfur group of donors, oxygen as acceptor	Catalysis of an oxidation-reduction (redox) reaction in which a sulfur-containing group acts as a hydrogen or electron donor and reduces oxygen.	2.74	-0.03	-1.3	-0.35	0.5
GO:0016671	oxidoreductase activity, acting on sulfur group of donors, disulfide as acceptor	Catalysis of an oxidation-reduction (redox) reaction in which a sulfur-containing group acts as a hydrogen or electron donor and reduces disulfide.	2.34	-0.89	-1.46	-0.03	-0.25
GO:0016702	oxidoreductase activity, acting on single donors with incorporation of molecular oxygen, incorporation of two atoms of oxygen	Catalysis of an oxidation-reduction (redox) reaction in which hydrogen or electrons are transferred from one donor, and two oxygen atoms is incorporated into a donor.	2.26	0.13	1.11	1.03	1.39
GO:0016705	oxidoreductase activity, acting on paired donors, with incorporation or reduction of molecular oxygen	Catalysis of an oxidation-reduction (redox) reaction in which hydrogen or electrons are transferred from each of two donors, and molecular oxygen is reduced or incorporated into a donor.	2.38	1.48	-2.86	-0.76	0.51
GO:0016706	oxidoreductase activity, acting on paired donors, with incorporation or reduction of molecular oxygen, 2-oxoglutarate as one donor, and incorporation of one atom each of oxygen into both donors	Catalysis of an oxidation-reduction (redox) reaction in which hydrogen or electrons are transferred from 2-oxoglutarate and one other donor, and one atom of oxygen is incorporated into each donor.	1.59	0.09	0.34	0.86	0.47
GO:0016709	oxidoreductase activity, acting on paired donors, with incorporation or reduction of molecular oxygen, NADH or NADPH as one donor, and incorporation of one atom of oxygen	Catalysis of an oxidation-reduction (redox) reaction in which hydrogen or electrons are transferred from NADH or NADPH and one other donor, and one atom of oxygen is incorporated into one donor.	1.06	-0.49	-1.98	-0.2	-0.05
GO:0016712	oxidoreductase activity, acting on paired donors, with incorporation or reduction of molecular oxygen, reduced flavin or flavoprotein as one donor, and incorporation of one atom of oxygen	Catalysis of an oxidation-reduction (redox) reaction in which hydrogen or electrons are transferred from reduced flavin or flavoprotein and one other donor, and one atom of oxygen is incorporated into one donor.	1.26	2.18	2.61	1.25	1.52
GO:0016725	oxidoreductase activity, acting on CH or CH2 groups	Catalysis of an oxidation-reduction (redox) reaction in which a CH2 group acts as a hydrogen or electron donor and reduces a hydrogen or electron acceptor.	3.24	1.46	2.71	-1.53	-2.63
GO:0016747	transferase activity, transferring acyl groups other than amino-acyl groups	Catalysis of the transfer of an acyl group, other than amino-acyl, from one compound (donor) to another (acceptor).	1.61	-0.55	-0.75	-0.47	0
GO:0016757	transferase activity, transferring glycosyl groups	Catalysis of the transfer of a glycosyl group from one compound (donor) to another (acceptor).	2.5	0.29	2.18	0.75	1.62
GO:0016758	transferase activity, transferring hexosyl groups	Catalysis of the transfer of a hexosyl group from one compound (donor) to another (acceptor).	2.41	0.85	1.73	0.13	1.6
GO:0016763	transferase activity, transferring pentosyl groups	Catalysis of the transfer of a pentosyl group from one compound (donor) to another (acceptor).	2.57	-0.82	-2.86	-0.82	1.86
GO:0016765	transferase activity, transferring alkyl or aryl (other than methyl) groups	Catalysis of the transfer of an alkyl or aryl (but not methyl) group from one compound (donor) to another (acceptor).	-2.54	-0.79	-2.12	0	-0.53
GO:0016769	transferase activity, transferring nitrogenous groups	Catalysis of the transfer of a nitrogenous group from one compound (donor) to another (acceptor).	3.48	-1.34	2.95	2.09	0.95
GO:0016772	transferase activity, transferring phosphorus-containing groups	Catalysis of the transfer of a phosphorus-containing group from one compound (donor) to another (acceptor).	2.82	0.91	1.81	2.46	-0.76
GO:0016773	phosphotransferase activity, alcohol group as acceptor	Catalysis of the transfer of a phosphorus-containing group from one compound (donor) to an alcohol group (acceptor).	1.97	1.37	2.92	0.87	0.95
GO:0016775	phosphotransferase activity, nitrogenous group as acceptor	Catalysis of the transfer of a phosphorus-containing group from one compound (donor) to a nitrogenous group (acceptor).	2.53	0.61	0.69	0.43	0
GO:0016776	phosphotransferase activity, phosphate group as acceptor	Catalysis of the transfer of a phosphorus-containing group from one compound (donor) to a phosphate group (acceptor).	4.94	-2.95	-3.64	-3.77	-0.82
GO:0016779	nucleotidyltransferase activity	Catalysis of the transfer of a nucleotidyl group to a reactant.	1.77	0	1.71	0.52	1.11
GO:0016780	phosphotransferase activity, for other substituted phosphate groups	Catalysis of the transfer of a substituted phosphate group, other than diphosphate or nucleotidyl residues, from one compound (donor) to a another (acceptor).	2.94	1.27	-0.78	1.71	1.12
GO:0016783	sulfurtransferase activity	Catalysis of the transfer of sulfur atoms from one compound (donor) to another (acceptor).	2.01	-2.63	3.22	1.06	1.1
GO:0016788	hydrolase activity, acting on ester bonds	Catalysis of the hydrolysis of any ester bond.	0.95	0	1.2	1.56	0
GO:0016790	thiolester hydrolase activity	Catalysis of the reaction: RCO-SR' + H2O = RCOOH + HSR'. This reaction is the hydrolysis of a thiolester bond, an ester formed from a carboxylic acid and a thiol (i.e., RCO-SR'), such as that found in acetyl-coenzyme A.	0.95	2.5	2.13	0.93	0
GO:0016791	phosphatase activity	Catalysis of the hydrolysis of phosphoric monoesters, releasing inorganic phosphate.	2.3	0.89	1.86	0.27	1.38
GO:0016796	exonuclease activity, active with either ribo- or deoxyribonucleic acids and producing 5'-phosphomonoesters	Catalysis of the hydrolysis of ester linkages within nucleic acids by removing nucleotide residues from the 3' or 5' end to yield 5' phosphomonoesters.	1.34	2.08	4.35	1.26	0.52
GO:0016798	hydrolase activity, acting on glycosyl bonds	Catalysis of the hydrolysis of any glycosyl bond.	3.28	2.24	2.74	1.72	1.26
GO:0016799	hydrolase activity, hydrolyzing N-glycosyl compounds	Catalysis of the hydrolysis of any N-glycosyl bond.	3.78	2.93	3.96	3.62	2.02
GO:0016803	ether hydrolase activity	Catalysis of the hydrolysis of an ether bond, -O-.	3.98	-3.18	3.94	0.35	0.63
GO:0016805	dipeptidase activity	Catalysis of the hydrolysis of a dipeptide.	2.82	-2.23	2.4	3.8	2.48
GO:0016810	hydrolase activity, acting on carbon-nitrogen (but not peptide) bonds	Catalysis of the hydrolysis of any carbon-nitrogen bond, C-N, with the exception of peptide bonds.	3.34	2.59	2.35	2	2.12
GO:0016811	hydrolase activity, acting on carbon-nitrogen (but not peptide) bonds, in linear amides	Catalysis of the hydrolysis of any non-peptide carbon-nitrogen bond in a linear amide.	1.91	0.97	1.78	1.71	1.19
GO:0016812	hydrolase activity, acting on carbon-nitrogen (but not peptide) bonds, in cyclic amides	Catalysis of the hydrolysis of any non-peptide carbon-nitrogen bond in a cyclic amide.	-2.8	1.91	-0.68	1.03	2.15
GO:0016813	hydrolase activity, acting on carbon-nitrogen (but not peptide) bonds, in linear amidines	Catalysis of the hydrolysis of any non-peptide carbon-nitrogen bond in a linear amidine, a compound of the form R-C(=NH)-NH2.	2.86	3.28	-2.51	2.32	-1.79
GO:0016814	hydrolase activity, acting on carbon-nitrogen (but not peptide) bonds, in cyclic amidines	Catalysis of the hydrolysis of any non-peptide carbon-nitrogen bond in a cyclic amidine, a compound of the form R-C(=NH)-NH2.	2.33	0.38	2.98	2.03	1
GO:0016818	hydrolase activity, acting on acid anhydrides, in phosphorus-containing anhydrides	Catalysis of the hydrolysis of any acid anhydride which contains phosphorus.	1.84	1.5	2.25	2.71	1.07
GO:0016820	hydrolase activity, acting on acid anhydrides, catalyzing transmembrane movement of substances	Catalysis of the hydrolysis of an acid anhydride to directly drive the transport of a substance across a membrane.	2.51	-0.9	-1.5	-1.06	-1.7
GO:0016829	lyase activity	Catalysis of the cleavage of C-C, C-O, C-N and other bonds by other means than by hydrolysis or oxidation, or conversely adding a group to a double bond. They differ from other enzymes in that two substrates are involved in one reaction direction, but only one in the other direction. When acting on the single substrate, a molecule is eliminated and this generates either a new double bond or a new…	3.71	1.92	3.11	2.65	2.15
GO:0016830	carbon-carbon lyase activity	Catalysis of the cleavage of C-C bonds by other means than by hydrolysis or oxidation, or conversely adding a group to a double bond.	-4.48	-3.29	3.14	1.72	0
GO:0016831	carboxy-lyase activity	Catalysis of the nonhydrolytic addition or removal of a carboxyl group to or from a compound.	2.12	1.52	3.13	2.72	0.9
GO:0016836	hydro-lyase activity	Catalysis of the cleavage of a carbon-oxygen bond by elimination of water.	1.94	-1.32	-1.09	1.84	2.07
GO:0016846	carbon-sulfur lyase activity	Catalysis of the elimination of H2S or substituted H2S.	2.67	1.2	3.9	3.16	2.93
GO:0016849	phosphorus-oxygen lyase activity	Catalysis of the cleavage of a phosphorus-oxygen bond by other means than by hydrolysis or oxidation, or conversely adding a group to a double bond.	4.24	3.54	0.93	2.18	2.49
GO:0016853	isomerase activity	Catalysis of the geometric or structural changes within one molecule. Isomerase is the systematic name for any enzyme of EC class 5.	2.48	0.84	1.78	0.9	1.08
GO:0016857	racemase and epimerase activity, acting on carbohydrates and derivatives	Catalysis of a reaction that alters the configuration of one or more chiral centers in a carbohydrate molecule.	2.29	-1.42	0.98	-0.81	0.28
GO:0016860	intramolecular oxidoreductase activity	Catalysis of an oxidation-reduction (redox) reaction in which the hydrogen donor and acceptor are the same molecule, and no oxidized product appears.	2.62	1.41	2.32	0.81	0
GO:0016861	intramolecular oxidoreductase activity, interconverting aldoses and ketoses	Catalysis of an oxidation-reduction (redox) reaction in which the hydrogen donor and acceptor, which is an aldose or a ketose, are the same molecule, and no oxidized product appears.	-1.79	0.95	1.22	1.82	-1.17
GO:0016863	intramolecular oxidoreductase activity, transposing C=C bonds	Catalysis of an oxidation-reduction (redox) reaction in which the hydrogen donor and acceptor are the same molecule, one or more carbon-carbon double bonds in the molecule are rearranged, and no oxidized product appears.	1.64	0.89	2.78	3.03	1.15
GO:0016868	intramolecular transferase activity, phosphotransferases	Catalysis of the transfer of a phosphate group from one position to another within a single molecule.	-1.24	1.89	0.86	0	0.1
GO:0016874	ligase activity	Catalysis of the ligation of two substances with concomitant breaking of a diphosphate linkage, usually in a nucleoside triphosphate. Ligase is the systematic name for any enzyme of EC class 6.	-1.98	0	0.81	0.35	0.98
GO:0016878	acid-thiol ligase activity	Catalysis of the ligation of an acid and a thiol via a carbon-sulfur bond with concomitant breakage of a diphosphate linkage, usually in a nucleoside triphosphate.	-1.86	-0.95	-3.16	0	-0.26
GO:0016879	ligase activity, forming carbon-nitrogen bonds	Catalysis of the ligation of two substances via a carbon-nitrogen bond with concomitant breakage of a diphosphate linkage, usually in a nucleoside triphosphate.	-2.23	0.44	-0.82	2.04	0.53
GO:0016881	acid-amino acid ligase activity	Catalysis of the ligation of an acid to an amino acid via a carbon-nitrogen bond with concomitant breakage of a diphosphate linkage, usually in a nucleoside triphosphate.	2.82	-1.5	-2.31	-1.77	1.52
GO:0016884	carbon-nitrogen ligase activity, with glutamine as amido-N-donor	Catalysis of the transfer of the amide nitrogen of glutamine to a variety of substrates. GATases catalyze two separate reactions at two active sites, which are located either on a single polypeptide chain or on different subunits. In the glutaminase reaction, glutamine is hydrolyzed to glutamate and ammonia, which is added to an acceptor substrate in the synthase reaction.	3.39	1.51	1.12	1.03	1.29
GO:0016887	ATPase activity	Catalysis of the reaction: ATP + H2O = ADP + phosphate. May or may not be coupled to another reaction.	1.43	0.1	0.65	0.18	0.71
GO:0016891	endoribonuclease activity, producing 5'-phosphomonoesters	Catalysis of the hydrolysis of ester linkages within ribonucleic acids by creating internal breaks to yield 5'-phosphomonoesters.	-1.85	-1.72	-0.79	-1.14	-1.92
GO:0016892	endoribonuclease activity, producing 3'-phosphomonoesters	Catalysis of the hydrolysis of ester linkages within ribonucleic acids by creating internal breaks to yield 3'-phosphomonoesters.	-3.44	-2.62	-0.55	-1.46	-0.19
GO:0016918	retinal binding	Interacting selectively with retinal, one of the forms of vitamin A. Retinal plays an important role in the visual process in most vertebrates, combining with opsins to form visual pigments in the retina.	2.27	-0.35	-0.7	-1.62	0
GO:0016922	ligand-dependent nuclear receptor binding	Interacting selectively, in a ligand dependent manner, with a nuclear receptor protein.	3.22	1.49	2.14	1.43	0.53
GO:0016944	RNA polymerase II transcription elongation factor activity	Any activity that modulates the rate of transcription elongation, the addition of ribonucleotides to an RNA molecule catalyzed by RNA polymerase II following transcription initiation.	1.53	1.47	0.7	0.7	-1.78
GO:0017016	Ras GTPase binding	Interacting selectively with any member of the Ras superfamily of monomeric GTPases.	2.83	2.51	3.93	2.61	3.13
GO:0017017	MAP kinase tyrosine/serine/threonine phosphatase activity	Catalysis of the reaction: MAP kinase serine/threonine/tyrosine phosphate + H2O = MAP kinase serine/threonine/tyrosine + phosphate.	0.72	0.41	0.32	0.31	1.06
GO:0017022	myosin binding	Interacting selectively with any part of a myosin complex; myosins are any of a superfamily of molecular motor proteins that bind to actin and use the energy of ATP hydrolysis to generate force and movement along actin filaments.	3.34	2.55	3	-3.54	2.17
GO:0017046	peptide hormone binding	Interacting selectively with any peptide with hormonal activity in animals.	1.76	2.15	1.48	1.5	0.3
GO:0017048	Rho GTPase binding	Interacting selectively with Rho protein, any member of the Rho subfamily of the Ras superfamily of monomeric GTPases. Proteins in the Rho subfamily are involved in relaying signals from cell-surface receptors to the actin cytoskeleton.	2.65	-2.24	3.27	1.4	-1.52
GO:0017069	snRNA binding	Interacting selectively with a small nuclear RNA (snRNA).	-2.15	0	0	-0.85	-0.66
GO:0017075	syntaxin-1 binding	Interacting selectively with the SNAP receptor syntaxin-1.	-1.52	3.44	0.47	0.56	0
GO:0017080	sodium channel regulator activity		-1.34	-0.32	1.82	-1.16	0.48
GO:0017110	nucleoside-diphosphatase activity	Catalysis of the reaction: a nucleoside diphosphate + H2O = a nucleotide + phosphate.	-4.39	-2.75	-4.12	-2.91	1.75
GO:0017111	nucleoside-triphosphatase activity	Catalysis of the reaction: a nucleoside triphosphate + H2O = nucleoside diphosphate + phosphate.	-1.52	0	1.06	0	0.44
GO:0017124	SH3 domain binding	Interacting selectively with a SH3 domain (Src homology 3) of a protein, small protein modules containing approximately 50 amino acid residues found in a great variety of intracellular or membrane-associated proteins.	3.14	0.54	2.51	1.25	1.95
GO:0017127	cholesterol transporter activity	Enables the directed movement of cholesterol into, out of, within or between cells. Cholesterol is the principal sterol of vertebrates and the precursor of many steroids, including bile acids and steroid hormones.	-2.63	2.24	5.17	3.2	2.65
GO:0017134	fibroblast growth factor binding	Interacting selectively with fibroblast growth factor.	-3.36	-2.85	-0.94	-1.51	-2.1
GO:0017137	Rab GTPase binding	Interacting selectively with Rab protein, any member of the Rab subfamily of the Ras superfamily of monomeric GTPases.	2.73	1.15	1.27	0.51	1.66
GO:0017153	sodium:dicarboxylate symporter activity	Catalysis of the transfer of a solute or solutes from one side of a membrane to the other according to the reaction: dicarboxylate(out) + Na+(out) = dicarboxylate(in) + Na+(in).	-1.61	0.78	0.61	1.86	1.05
GO:0018024	histone-lysine N-methyltransferase activity	Catalysis of the reaction: S-adenosyl-L-methionine + histone L-lysine = S-adenosyl-L-homocysteine + histone N6-methyl-L-lysine. The methylation of peptidyl-lysine in histones forms N6-methyl-L-lysine, N6,N6-dimethyl-L-lysine and N6,N6,N6-trimethyl-L-lysine derivatives.	-4.13	-2.33	-2.51	2.7	0.72
GO:0019001	guanyl nucleotide binding	Interacting selectively with guanyl nucleotides, any compound consisting of guanosine esterified with (ortho)phosphate.	-3.32	-2.17	-1.7	-1.6	2.69
GO:0019003	GDP binding	Interacting selectively with GDP, guanosine 5'-diphosphate.	4.22	-4.97	-3.37	-3.23	-1.19
GO:0019104	DNA N-glycosylase activity	Catalysis of the removal of damaged bases by cleaving the N-C1' glycosidic bond between the target damaged DNA base and the deoxyribose sugar. The reaction releases a free base and leaves an apurinic/apyrimidinic (AP) site.	3.82	3.27	2.06	2.98	2.81
GO:0019200	carbohydrate kinase activity	Catalysis of the transfer of a phosphate group, usually from ATP, to a carbohydrate substrate molecule.	2.12	1.36	2.57	0.91	0.17
GO:0019205	nucleobase, nucleoside, nucleotide kinase activity	Catalysis of the transfer of a phosphate group, usually from ATP or GTP, to a nucleobase, nucleoside, nucleotide or polynucleotide substrate.	1.83	-2.34	-1	-1.04	0.86
GO:0019206	nucleoside kinase activity	Catalysis of the reaction: ATP + nucleoside = ADP + nucleoside monophosphate.	3.51	4.37	1.55	3.41	0.82
GO:0019207	kinase regulator activity	Modulates the activity of a kinase, an enzyme which catalyzes of the transfer of a phosphate group, usually from ATP, to a substrate molecule.	3.66	-3.08	-4.43	-1.43	-1.46
GO:0019239	deaminase activity	Catalysis of the removal of an amino group from a substrate, producing ammonia (NH3).	2.68	2.49	3.74	2.99	1.69
GO:0019787	small conjugating protein ligase activity	Catalysis of ATP-dependent isopeptide bond formation between the carboxy-terminal residues of a small conjugating protein such as ubiquitin or a ubiquitin-like protein, and a substrate lysine residue. This function may be performed alone or in conjunction with an E3, ubiquitin-like protein ligase.	-2.54	-0.5	-1.9	1.48	-1.75
GO:0019789	SUMO ligase activity	Catalysis of ATP-dependent isopeptide bond formation between the carboxy-terminal glycine residues of the small ubiquitin-related modifier SUMO and a substrate lysine residue, leading to the formation of predominately monosumoylated proteins with modified function.	-2.49	-1.53	-3.89	-3.09	-1.66
GO:0019798	procollagen-proline dioxygenase activity	Catalysis of the transfer of a hydroxyl group from 2-oxoglutarate to a prolyl residue in a collagen molecule.	1.99	0.31	0.87	2.44	1.15
GO:0019825	oxygen binding	Interacting selectively with oxygen (O2).	0.96	1.07	1.91	0.72	0
GO:0019838	growth factor binding	Interacting selectively with any growth factor, proteins or polypeptides that stimulate a cell or organism to grow or proliferate.	2.53	-1.5	-2.39	2.01	2.42
GO:0019841	retinol binding	Interacting selectively with retinol, vitamin A1, 2,6,6-trimethyl-1-(9'-hydroxy-3',7'-dimethylnona-1',3',5',7'-tetraenyl)cyclohex-1-ene, one of the three components that makes up vitamin A. Retinol is an intermediate in the vision cycle and it also plays a role in growth and differentiation.	1.96	-0.32	-0.54	-1.66	0
GO:0019842	vitamin binding	Interacting selectively with a vitamin, one of a number of unrelated organic substances that occur in many foods in small amounts and that are necessary in trace amounts for the normal metabolic functioning of the body.	2.33	0.75	3.3	1.78	0.03
GO:0019843	rRNA binding	Interacting selectively with ribosomal RNA.	3.04	-1.32	2.77	-2.34	-2.98
GO:0019865	immunoglobulin binding	Interacting selectively with an immunoglobulin.	1.82	0.35	0.89	0.12	0
GO:0019887	protein kinase regulator activity	Modulates the activity of a protein kinase, an enzyme which phosphorylates a protein.	-1.86	-1.69	-1.59	0.04	0.96
GO:0019888	protein phosphatase regulator activity	Modulation of the activity of a protein phosphatase enzyme.	-2.41	-2.17	2.74	1.52	1.48
GO:0019894	kinesin binding	Interacting selectively and stoichiometrically with kinesin, a cytoplasmic protein responsible for moving vesicles and organelles towards the distal end of microtubules.	-3.35	-2.66	-1.65	-3.09	2.57
GO:0019899	enzyme binding	Interacting selectively with any enzyme.	2.18	0.48	2.03	0.31	0.88
GO:0019900	kinase binding	Interacting selectively with a kinase, any enzyme that catalyzes the transfer of a phosphate group.	-3.24	3.16	4.7	4.42	2.6
GO:0019901	protein kinase binding	Interacting selectively with a protein kinase, any enzyme that catalyzes the transfer of a phosphate group, usually from ATP, to a protein substrate.	3.23	0.78	1.65	1.37	1.38
GO:0019902	phosphatase binding	Interacting selectively with any phosphatase.	3.14	0.85	2.48	2.02	0.52
GO:0019903	protein phosphatase binding	Interacting selectively with any protein phosphatase.	3.45	-2.19	-2.99	2	2.2
GO:0019904	protein domain specific binding	Interacting selectively with a specific domain of a protein.	3.4	-1.18	-1.57	1.03	1.25
GO:0019905	syntaxin binding	Interacting selectively with a syntaxin, a SNAP receptor involved in the docking of synaptic vesicles at the presynaptic zone of a synapse.	-2.63	-1.23	-1.79	1.59	0
GO:0019955	cytokine binding	Interacting selectively with a cytokine, any of a group of proteins that function to control the survival, growth and differentiation of tissues and cells, and which have autocrine and paracrine activity.	3.68	3.9	5.39	-2.5	1.84
GO:0019966	interleukin-1 binding	Interacting selectively with interleukin-1.	1.68	-0.53	-1.48	-2.4	0
GO:0019992	diacylglycerol binding	Interacting selectively with diacylglycerol, a diester of glycerol and two fatty acids.	3.25	-3.05	3.91	2.33	2.78
GO:0020037	heme binding	Interacting selectively with heme, any compound of iron complexed in a porphyrin (tetrapyrrole) ring.	2.43	0.92	1.93	0.51	0.85
GO:0022857	transmembrane transporter activity	Catalysis of the transfer of a substance from one side of a membrane to the other.	2.49	2.08	2.06	1.59	1.71
GO:0022891	substrate-specific transmembrane transporter activity	Catalysis of the transfer of a specific substance or group of related substances from one side of a membrane to the other.	3.63	1.69	-2.71	-2.96	2.29
GO:0022892	substrate-specific transporter activity	Enables the directed movement of a specific substance or group of related substances (such as macromolecules, small molecules, ions) into, out of, within or between cells.	-3.79	1.31	3.58	1.89	0.47
GO:0030021	extracellular matrix structural constituent conferring compression resistance	A constituent of the extracellular matrix that enables the matrix to resist compressive forces; often a proteoglycan.	2.82	-1.25	-2.99	1.63	-0.54
GO:0030145	manganese ion binding	Interacting selectively with manganese (Mn) ions.	1.92	0	0.99	0.09	0.69
GO:0030159	receptor signaling complex scaffold activity	Functions to provide a physical support for the assembly of a multiprotein receptor signaling complex.	2.67	1.28	2.36	3.1	2.55
GO:0030165	PDZ domain binding	Interacting selectively with a PDZ domain of a protein, a domain found in diverse signaling proteins.	3.63	-4.33	-4.23	4.25	1.66
GO:0030169	low-density lipoprotein binding	Interacting selectively with low-density lipoprotein, one of the classes of lipoproteins found in blood plasma in many animals (data normally relate to humans).	-2.9	1.28	2.76	2.04	1.68
GO:0030170	pyridoxal phosphate binding	Interacting selectively with pyridoxal 5' phosphate, 3-hydroxy-5-(hydroxymethyl)-2-methyl4-pyridine carboxaldehyde 5' phosphate, the biologically active form of vitamin B6.	2.64	1.01	1.59	2.18	1.91
GO:0030188	chaperone regulator activity	Modulates the activity of a molecular chaperone.	-3.2	-1.3	-0.8	-2.54	1.86
GO:0030234	enzyme regulator activity	Modulates the activity of an enzyme.	2.89	-1.02	2.38	1.94	1
GO:0030235	nitric-oxide synthase regulator activity	Modulates the activity of nitric oxide synthase.	1.63	-1.97	2.01	0.59	-1.8
GO:0030246	carbohydrate binding	Interacting selectively with any carbohydrate.	2.9	-1.6	1.03	2.57	2.19
GO:0030276	clathrin binding	Interacting selectively with a clathrin heavy or light chain, the main components of the coat of coated vesicles and coated pits, and which also occurs in synaptic vesicles.	-0.19	0	-0.86	-1.51	0
GO:0030291	protein serine/threonine kinase inhibitor activity	Stops, prevents or reduces the activity of a protein serine/threonine kinase.	3.5	2.54	3.87	4.63	2.28
GO:0030295	protein kinase activator activity	Increases the activity of a protein kinase, an enzyme which phosphorylates a protein.	2.7	1.87	2.83	4.13	3
GO:0030296	protein tyrosine kinase activator activity	Increases the activity of a protein tyrosine kinase, an enzyme which phosphorylates a tyrosyl phenolic group on a protein.	2.79	0.86	1.65	1.18	0.42
GO:0030331	estrogen receptor binding	Interacting selectively with an estrogen receptor.	4.51	3.38	3.24	3.29	3.34
GO:0030332	cyclin binding	Interacting selectively with cyclins, proteins whose levels in a cell varies markedly during the cell cycle, rising steadily until mitosis, then falling abruptly to zero. As cyclins reach a threshold level, they are thought to drive cells into G2 phase and thus to mitosis.	2.45	-0.31	-1.32	-2.01	1.55
GO:0030371	translation repressor activity	Antagonizes ribosome-mediated translation of mRNA into a polypeptide.	0.88	1.59	2.03	0	2.16
GO:0030374	ligand-dependent nuclear receptor transcription coactivator activity		-1.5	-0.64	-0.28	-0.05	-1
GO:0030375	thyroid hormone receptor coactivator activity		1.17	1.17	0	-0.21	-0.85
GO:0030414	protease inhibitor activity	Stops, prevents or reduces the activity of a protease, any enzyme catalyzes the hydrolysis peptide bonds.	3.65	0.92	2.11	2.36	1.13
GO:0030528	transcription regulator activity	Plays a role in regulating transcription; may bind a promoter or enhancer DNA sequence or interact with a DNA-binding transcription factor.	2.22	0.22	1.36	1.1	1.51
GO:0030545	receptor regulator activity	The function of interacting (directly or indirectly) with receptors such that the proportion of receptors in the active form is changed.	1.77	-2.68	1.86	3.33	0.78
GO:0030552	cAMP binding	Interacting selectively with cAMP, the nucleotide cyclic AMP (adenosine 3',5'-cyclophosphate).	2.96	-1.47	-0.11	0	0
GO:0030553	cGMP binding	Interacting selectively with cGMP, the nucleotide cyclic GMP (guanosine 3',5'-cyclophosphate).	2.16	0.99	1.74	0	2.4
GO:0030554	adenyl nucleotide binding	Interacting selectively with adenyl nucleotides, any compound consisting of adenosine esterified with (ortho)phosphate.	-3.27	-0.63	-2.78	-2.22	0.29
GO:0030594	neurotransmitter receptor activity	Combining with a neurotransmitter to initiate a change in cell activity.	3.13	1.47	2.19	2.04	2.42
GO:0030674	protein binding, bridging	Interacting selectively with two or more protein molecules, or a protein and another macromolecule or complex, simultaneously, thereby physically linking the bound proteins or complexes to each other.	1.58	0.55	-1.24	0.64	0.33
GO:0030675	Rac GTPase activator activity	Increases the rate of GTP hydrolysis by a GTPase of the Rac family.	-2.35	-0.19	-0.64	-1.11	-1.5
GO:0030742	GTP-dependent protein binding	Interacting selectively with any protein or protein complex (a complex of two or more proteins that may include other nonprotein molecules) using energy from the hydrolysis of GTP.	-0.55	-0.83	-0.13	0	0
GO:0030898	actin-dependent ATPase activity	Catalysis of the reaction: ATP + H2O = ADP + phosphate, requiring the presence of an actin filament to accelerate release of ADP and phosphate.	3.26	1.61	1.8	2.25	0
GO:0030955	potassium ion binding	Interacting selectively with potassium (K+) ions.	3.53	0.62	1.07	1.25	1.87
GO:0030983	mismatched DNA binding	Interacting selectively with double-stranded DNA containing one or more mismatches.	0.93	0	0.28	0.97	0.67
GO:0031072	heat shock protein binding	Interacting selectvely with a heat shock protein, any protein synthesized or activated in response to heat shock.	-3.69	-0.54	2.15	1.85	-1.06
GO:0031202	RNA splicing factor activity, transesterification mechanism	An activity which assists splicing of substrate RNA(s) by facilitating the formation and stabilization of a series of catalytic conformations in which key RNA sequences are positioned for a series of two transesterification reactions which result in removal of the intron sequence and joining of two exons.	-2.01	-0.16	1.06	-0.79	-0.43
GO:0031267	small GTPase binding	Interacting selectively with a small monomeric GTPase.	2.74	0.46	2.07	2.09	1.11
GO:0031402	sodium ion binding	Interacting selectively with sodium ions (Na+).	3.04	-2.99	-3.56	-2.88	2.2
GO:0031403	lithium ion binding	Interacting selectively with lithium ions (Li+).	2.97	0.8	0	1.25	0.74
GO:0031404	chloride ion binding	Interacting selectively with chloride ions (Cl-).	2.74	2.63	3.74	1.93	2.69
GO:0031406	carboxylic acid binding	Interacting selectively with a carboxylic acid, any organic acid containing one or more carboxyl (COOH) groups or anions (COO-).	1.56	1.1	1.82	0.14	0.78
GO:0031418	L-ascorbic acid binding	Interacting selectively with L-ascorbic acid, (2R)-2-[(1S)-1,2-dihydroxyethyl]-4-hydroxy-5-oxo-2,5-dihydrofuran-3-olate; L-ascorbic acid is vitamin C and has co-factor and anti-oxidant activities in many species.	1.83	0.2	0	1.29	0.86
GO:0031432	titin binding	Interacting selectively with titin, any of a family of giant proteins found in striated and smooth muscle. In striated muscle, single titin molecules span half the sarcomere, with their N- and C-termini in the Z-disc and M-line, respectively.	4.19	2.21	3.48	1.43	-1.86
GO:0031543	peptidyl-proline dioxygenase activity	Catalysis of the transfer of a hydroxyl group from 2-oxoglutarate to a prolyl residue in a protein.	1.05	0	0.03	1.62	0.38
GO:0031625	ubiquitin protein ligase binding	Interacting selectively with a ubiquitin protein ligase enzyme, any of the E3 proteins.	3.56	1.85	1.83	0.83	0
GO:0031994	insulin-like growth factor I binding	Interacting selectively with insulin-like growth factor I.	2.52	2.62	1.98	2.26	0.24
GO:0032036	myosin heavy chain binding	Interacting selectively with a heavy chain of a myosin complex.	2.86	1.86	1.43	0.4	0
GO:0032395	MHC class II receptor activity	Combining with an MHC class II protein complex to initiate a change in cellular activity.	3.99	3.34	3.73	-1.68	0.58
GO:0032403	protein complex binding	Interacting selectively with any protein complex (a complex of two or more proteins that may include other nonprotein molecules).	1.93	-1.21	1.57	1.7	0.89
GO:0032404	mismatch repair complex binding	Interacting selectively with a mismatch repair complex.	2.38	1.97	3.46	1.03	2.3
GO:0032451	demethylase activity	Catalysis of the removal of a methyl group from a substrate.	0.96	0.72	0.04	1.23	0
GO:0033558	protein deacetylase activity	Catalysis of the hydrolysis of an acetyl group or groups from a protein substrate.	-3.14	0	-0.54	-1.54	-0.22
GO:0033764	steroid dehydrogenase activity, acting on the CH-OH group of donors, NAD or NADP as acceptor	Catalysis of an oxidation-reduction (redox) reaction in which a CH-OH group acts as a hydrogen or electron donor and reduces NAD+ or NADP, and in which one substrate is a sterol derivative.	-0.59	0	-0.52	-1.36	0.94
GO:0034185	apolipoprotein binding	Interacting selectively with an apolipoprotein, the protein component of a lipoprotein complex.	1.84	0.76	0	0.51	0
GO:0034235	GPI anchor binding	Interacting selectively with any glycosylphosphatidylinositol anchor. GPI anchors serve to attach membrane proteins to the lipid bilayer of cell membranes.	-3.35	-1.53	-1.7	0	-1.01
GO:0034450	ubiquitin-ubiquitin ligase activity	Catalysis of the reaction: Catalysis of the reaction: ATP + ubiquitin + protein N-ubiquityl(n)lysine = AMP + diphosphate + protein N-ubiquityl(n+1)lysine, i.e. the ligation of ubiquitin moieties, via isopeptide bonds, to extend the length of the multiubiquitin chain attached to a substrate protein.	-2.38	-1.71	-3.05	2.51	0.43
GO:0034483	heparan sulfate sulfotransferase activity	Catalysis of the reaction: 3'-phosphoadenosine 5'-phosphosulfate + heparan sulfate = adenosine 3',5'-bisphosphate + sulfated heparan sulfate.	3.87	2.76	-2.12	-0.91	0.25
GO:0034593	phosphatidylinositol bisphosphate phosphatase activity	Catalysis of the removal of one of the two phosphate groups of a phosphatidylinositol bisphosphate.	3.35	-1.42	-0.6	-1.74	0.2
GO:0035004	phosphoinositide 3-kinase activity	Catalysis of the addition of a phosphate group to an inositol lipid at the 3' position of the inositol ring to generate the 3-phosphoinositides: phosphatidylinositol-3-phosphate [PI(3)P], phosphatidylinositol-3,4-bisphosphate [PI(3,4)P2] and phosphatidylinositol-3,4,5-trisphosphate [PI(3,4,5)P3].	-2.74	1	2.83	-0.08	1.71
GO:0035014	phosphoinositide 3-kinase regulator activity	Modulates the activity of any of the phosphoinositide 3-kinases (PI3Ks). Regulatory subunits can link a PI3K catalytic subunit to upstream signaling events and help position the catalytic subunits close to their lipid substrates.	-2.67	1.28	1.66	1.57	1.1
GO:0035035	histone acetyltransferase binding	Interacting selectively with the enzyme histone acetyltransferase.	-0.68	-2.31	-0.48	-0.46	-0.5
GO:0035091	phosphoinositide binding	Interacting selectively with any inositol-containing glycerophospholipid.	2.95	0.96	1.32	0.42	0.95
GO:0035250	UDP-galactosyltransferase activity	Catalysis of the transfer of a galactose group from UDP-galactose to an acceptor molecule.	-1.35	-1.2	-2.2	0	-0.86
GO:0035251	UDP-glucosyltransferase activity	Catalysis of the transfer of a glucosyl group from UDP-glucose to an acceptor molecule.	-3.28	1.47	3.41	-0.38	-2.3
GO:0035257	nuclear hormone receptor binding	Interacting selectively with a nuclear hormone receptor, a ligand-dependent receptor found in the nucleus of the cell.	3.11	-0.8	2.21	-0.59	0.55
GO:0042056	chemoattractant activity	Providing the environmental signal that initiates the directed movement of a motile cell or organism towards a higher concentration of that signal.	-2.61	-1.29	0.95	-1.83	0.43
GO:0042153	RPTP-like protein binding	Interacting selectively with proteins with similar structure/function to receptor protein tyrosine phosphatases.	-1.94	-1.16	-0.6	-0.97	1.1
GO:0042162	telomeric DNA binding	Interacting selectively with telomere-associated DNA, usually characterized by highly repetitive sequences.	2.57	1.99	3.23	2.11	-2.61
GO:0042166	acetylcholine binding	Interacting selectively with acetylcholine, an acetic acid ester of the organic base choline that functions as a neurotransmitter, released at the synapses of parasympathetic nerves and at neuromuscular junctions.	2.42	1.23	-1.27	1.69	-0.88
GO:0042169	SH2 domain binding	Interacting selectively with a SH2 domain (Src homology 2) of a protein, a protein domain of about 100 amino-acid residues and belonging to the alpha + beta domain class.	-3.34	-1.42	1.33	-1.35	1.58
GO:0042277	peptide binding	Interacting selectively with peptides, any of a group of organic compounds comprising two or more amino acids linked by peptide bonds.	3.33	2.16	3.55	2.01	0.79
GO:0042288	MHC class I protein binding	Interacting selectively with major histocompatibility complex class I molecules; a set of molecules displayed on cell surfaces that are responsible for lymphocyte recognition and antigen presentation.	-3.17	-4.08	3.62	3.17	1.08
GO:0042301	phosphate binding	Interacting selectively with phosphate.	1.7	1.28	2.29	2.9	1.45
GO:0042393	histone binding	Interacting selectively with a histone, any of a group of water-soluble proteins found in association with the DNA of plant and animal chromosomes. They are involved in the condensation and coiling of chromosomes during cell division and have also been implicated in nonspecific suppression of gene activity.	3.67	2.82	4.13	3.3	-2.11
GO:0042562	hormone binding	Interacting selectively with any hormone, naturally occurring substances secreted by specialized cells that affect the metabolism or behavior of other cells possessing functional receptors for the hormone.	0.58	1.61	0.99	0.74	1.02
GO:0042605	peptide antigen binding	Interacting selectively with an antigen peptide, a fragment of a foreign protein derived by proteolysis within the cell.	0.87	1.35	2.63	3.13	2.23
GO:0042623	ATPase activity, coupled	Catalysis of the reaction: ATP + H2O = ADP + phosphate to directly drive some other reaction, for example ion transport across a membrane.	4.08	2.56	3.25	3.01	2.34
GO:0042626	ATPase activity, coupled to transmembrane movement of substances	Catalysis of the reaction: ATP + H2O = ADP + phosphate to directly drive the active transport of a substance across a membrane.	1.53	1.4	1.53	1.24	0.46
GO:0042802	identical protein binding	Interacting selectively with an identical protein or proteins.	2.79	0.89	1.78	0.95	1.58
GO:0042803	protein homodimerization activity	Interacting selectively with an identical protein to form a homodimer.	2.57	0.67	1.81	0.94	1.36
GO:0042809	vitamin D receptor binding	Interacting selectively with the vitamin D receptor, a nuclear receptor that mediates the action of vitamin D by binding DNA and controlling the transcription of hormone-sensitive genes.	1.63	0.37	0.78	0.71	-0.03
GO:0042813	Wnt receptor activity	Combining with a member of the Wnt family of signaling molecules to initiate a change in cell activity.	2.84	-2.27	-2.92	-3.13	-1.9
GO:0042826	histone deacetylase binding	Interacting selectively with the enzyme histone deacetylase.	1.53	0.42	0.24	0	-1.41
GO:0042974	retinoic acid receptor binding	Interacting selectively with the retinoic acid receptor, a ligand-regulated transcription factor belonging to the nuclear receptor superfamily.	1.31	0	0.87	0.68	-0.62
GO:0043014	alpha-tubulin binding	Interacting selectively with the microtubule constituent protein alpha-tubulin.	-1.55	-1.54	0	0.58	0
GO:0043015	gamma-tubulin binding	Interacting selectively with the microtubule constituent protein gamma-tubulin.	-2.11	-0.62	-0.81	-1.11	-1.56
GO:0043021	ribonucleoprotein binding	Interacting selectively with any complex of RNA and protein.	1.88	1.03	2.52	2.14	1.23
GO:0043022	ribosome binding	Interacting selectively with any part of a ribosome.	-2.81	-1.37	-0.77	-1.58	-0.71
GO:0043027	caspase inhibitor activity	Stops, prevents or reduces the activity of a caspase, any of a group of cysteine proteases involved in apoptosis.	0.91	-0.28	-0.09	0	0.29
GO:0043120	tumor necrosis factor binding	Interacting selectively with tumor necrosis factor, a proinflammatory cytokine produced by monocytes and macrophages.	1.9	1.17	1.57	-1.44	0.35
GO:0043130	ubiquitin binding	Interacting selectively and non-covalently with ubiquitin, a protein that when covalently bound to other cellular proteins marks them for proteolytic degradation.	-2.36	-0.39	-1.81	2.53	2.22
GO:0043169	cation binding	Interacting selectively with cations, charged atoms or groups of atoms with a net positive charge.	3.02	1.31	1.11	0	-0.58
GO:0043176	amine binding	Interacting selectively with any organic compound that is weakly basic in character and contains an amino or a substituted amino group.	3.35	1.84	3.13	2.54	1.61
GO:0043236	laminin binding	Interacting selectively with laminins, glycoproteins that are major constituents of the basement membrane of cells.	2.4	1.53	2.14	2.57	1.65
GO:0043394	proteoglycan binding	Interacting selectively with a proteoglycan, any glycoprotein in which the carbohydrate units are glycosaminoglycans.	3.05	3.45	6.1	2.85	2.69
GO:0043498	cell surface binding	Interacting selectively with any component on the surface of a cell.	0.29	0	-0.68	1.68	1.65
GO:0043499	eukaryotic cell surface binding	Interacting selectively with any component on the surface of a eukaryotic cell.	4.03	-2.08	-2.86	-2.48	1.54
GO:0043531	ADP binding	Interacting selectively with ADP, adenosine 5'-diphosphate.	2.92	2.16	2.18	1.43	0.59
GO:0043548	phosphoinositide 3-kinase binding	Interacting selectively with a phosphoinositide 3-kinase, any enzyme that catalyzes the addition of a phosphate group to an inositol lipid at the 3' position of the inositol ring.	2.22	2.36	2.68	1.95	0.97
GO:0043560	insulin receptor substrate binding	Interacting selectively with any of the insulin receptor substrate (IRS) proteins, adaptor proteins that bind to the transphosphorylated insulin and insulin-like growth factor receptors, are themselves phosphorylated and in turn recruit SH2 domain-containing signaling molecules to form a productive signaling complex.	1.93	2.97	4.21	1.53	1.02
GO:0043566	structure-specific DNA binding	Interacting selectively with DNA of a specific structure or configuration e.g. triplex DNA binding or bent DNA binding.	4.32	-2.08	-1.89	-1.27	2.34
GO:0043621	protein self-association	Interacting selectively with a domain within the same polypeptide.	-2.9	-2.15	-2.2	-2	1.5
GO:0045028	purinergic nucleotide receptor activity, G-protein coupled	Combining with a purine nucleotide and transmitting the signal to a heterotrimeric G-protein complex to initiate a change in cell activity.	2.26	1.17	1.71	1.38	0.79
GO:0045182	translation regulator activity	Any substance involved in the initiation, activation, perpetuation, repression or termination of polypeptide synthesis at the ribosome.	2.36	1.27	1.26	0.53	1.68
GO:0045296	cadherin binding	Interacting selectively with cadherin, a type I membrane protein involved in cell adhesion.	-1.53	1.12	-2.87	-3.36	2.11
GO:0045502	dynein binding	Interacting selectively with dynein, the multisubunit protein complex that is associated with microtubules.	-1.65	-2.34	-1.15	0.12	-0.76
GO:0046332	SMAD binding	Interacting selectively with a SMAD signaling protein.	0.91	-0.51	-0.18	0	0
GO:0046873	metal ion transmembrane transporter activity	Catalysis of the transfer of metal ions from one side of a membrane to the other.	2.75	1.84	-2.36	1.73	1.9
GO:0046875	ephrin receptor binding	Interacting selectively with an ephrin receptor.	-1.28	-1.55	0.8	-1.16	0
GO:0046912	transferase activity, transferring acyl groups, acyl groups converted into alkyl on transfer	Catalysis of the transfer of an acyl group from one compound (donor) to another (acceptor), with the acyl group being converted into alkyl on transfer.	-1.91	-0.15	-1.2	0	-1.02
GO:0046914	transition metal ion binding	Interacting selectively with a transition metal ions; a transition metal is an element whose atom has an incomplete d-subshell of extranuclear electrons, or which gives rise to a cation or cations with an incomplete d-subshell. Transition metals often have more than one valency state. Biologically relevant transition metals include vanadium, manganese, iron, copper, cobalt, nickel, molybdenum and…	2.98	1.87	-2.43	1.75	-0.89
GO:0046915	transition metal ion transmembrane transporter activity	Catalysis of the transfer of transition metal ions from one side of a membrane to the other. A transition metal is an element whose atom has an incomplete d-subshell of extranuclear electrons, or which gives rise to a cation or cations with an incomplete d-subshell. Transition metals often have more than one valency state. Biologically relevant transition metals include vanadium, manganese, iron,…	5.37	3.91	5.7	2.88	1.36
GO:0046933	hydrogen ion transporting ATP synthase activity, rotational mechanism	Catalysis of the transfer of a solute or solutes from one side of a membrane to the other according to the reaction: ADP + phosphate = ATP + H2O, coupled with transport of H+ down a concentration gradient, by a rotational mechanism.	-1.96	-0.55	1.33	1	0.89
GO:0046961	hydrogen ion transporting ATPase activity, rotational mechanism	Catalysis of the transfer of a solute or solutes from one side of a membrane to the other according to the reaction: ATP + H2O + H+(in) = ADP + phosphate + H+(out), by a rotational mechanism.	1.74	-0.34	-0.7	0.95	0.38
GO:0046965	retinoid X receptor binding	Interacting selectively with a retinoid X receptor.	2.93	2.21	3.4	1.36	-1.65
GO:0046966	thyroid hormone receptor binding	Interacting selectively with a thyroid hormone receptor.	2.32	1.24	2.01	1.14	0.28
GO:0046982	protein heterodimerization activity	Interacting selectively with a nonidentical protein to form a heterodimer.	2.05	0.49	1.63	0.55	1.36
GO:0046983	protein dimerization activity	The formation of a protein dimer, a macromolecular structure consists of two noncovalently associated identical or nonidentical subunits.	1.8	0.04	1	0.68	1.67
GO:0047485	protein N-terminus binding	Interacting selectively with a protein N-terminus, the end of any peptide chain at which the 2-amino (or 2-imino) function of a constituent amino acid is not attached in peptide linkage to another amino-acid residue.	1.71	0.2	1.26	0.36	1.2
GO:0047555	3',5'-cyclic-GMP phosphodiesterase activity	Catalysis of the reaction: guanosine 3',5'-cyclic phosphate + H2O = guanosine 5'-phosphate.	3.3	0.42	-1.58	1.08	-1.95
GO:0048019	receptor antagonist activity	Interacts with receptors to reduce the action of another ligand, the agonist.	2.08	2.17	-0.08	0	0.95
GO:0048029	monosaccharide binding	Interacting selectively with any monosaccharide. Monosaccharides are the simplest carbohydrates; they are polyhydroxy aldehydes H[CH(OH)]nC(=O)H or polyhydroxy ketones H[CHOH]nC(=O)[CHOH]mH with three or more carbon atoms. They form the constitutional repeating units of oligo- and polysaccharides.	2.2	0.34	1.06	0.53	0
GO:0048037	cofactor binding	Interacting selectively with a cofactor, a substance that is required for the activity of an enzyme or other protein. Cofactors may be inorganic, such as the metal atoms zinc, iron, and copper in certain forms, or organic, in which case they are referred to as coenzymes. Cofactors may either be bound tightly to active sites or bind loosely with the substrate.	2.53	-1.48	1.99	-1.16	-1.64
GO:0048185	activin binding	Interacting selectively with activin, a dimer of inhibin-beta subunits.	3.72	2.43	3.41	1.98	1.77
GO:0048306	calcium-dependent protein binding	Interacting selectively with any protein or protein complex (a complex of two or more proteins that may include other nonprotein molecules), in the presence of calcium.	-3.14	1.53	2	2.03	-0.52
GO:0048365	Rac GTPase binding	Interacting selectively with Rac protein, any member of the Rac subfamily of the Ras superfamily of monomeric GTPases.	-2.99	-0.68	-2.29	-2.56	-2.09
GO:0048407	platelet-derived growth factor binding	Interacting selectively with platelet-derived growth factor.	2.36	1.54	1.63	1.44	1.56
GO:0048487	beta-tubulin binding	Interacting selectively with the microtubule constituent protein beta-tubulin.	-4.26	-2.73	-3.17	-3.64	-1.34
GO:0050291	sphingosine N-acyltransferase activity	Catalysis of the reaction: acyl-CoA + sphingosine = CoA + N-acylsphingosine. In S. cerevisiae, either dihydrosphingosine (DHS) or phytosphingosine (PHS) can react with C26-fattyacyl-CoA to produce ceramide-I or ceramide-II (also called phytoceramide) respectively. In mammals, DHS is usually acylated with a C18 fatty acid group.	2.63	1.6	2.8	1.29	0.39
GO:0050381	unspecific monooxygenase activity	Catalysis of the reaction: RH + reduced flavoprotein + O2 = ROH + oxidized flavoprotein + H2O.	1.64	2.21	2.42	2.39	1.99
GO:0050431	transforming growth factor beta binding	Interacting selectively with TGF-beta, transforming growth factor beta, a multifunctional peptide that controls proliferation, differentiation and other functions in many cell types.	1.97	-1.38	1.55	1.2	1.29
GO:0050660	FAD binding	Interacting selectively with FAD, flavin-adenine dinucleotide, the coenzyme or the prosthetic group of various flavoprotein oxidoreductase enzymes.	2.19	1.31	1.76	1.34	0.16
GO:0050661	NADP binding	Interacting selectively with nicotinamide-adenine dinucleotide phosphate, a coenzyme involved in many redox and biosynthetic reactions; binding may be to either the oxidized form, NADP, or the reduced form, NADPH.	2.23	0.74	0.55	1.23	0.2
GO:0050662	coenzyme binding	Interacting selectively with a coenzyme, any of various nonprotein organic cofactors that are required, in addition to an enzyme and a substrate, for an enzymatic reaction to proceed.	1.66	0.75	0.94	0	0.23
GO:0050681	androgen receptor binding	Interacting selectively with an androgen receptor.	2.28	1.77	2.2	0.65	0.53
GO:0050699	WW domain binding	Interacting selectively with a WW domain of a protein, a small module composed of 40 amino acids and plays a role in mediating protein-protein interactions via proline-rich regions.	4.86	2.82	-3.93	4.41	0.72
GO:0050733	RS domain binding	Interacting selectively with an RS domain of a protein; RS domains are usually highly phosphorylated and characterized by the presence of arginine (R)/serine (S) dipeptides. The RS domain promotes protein-protein interactions and directs subcellular localization and, in certain situations, nucleocytoplasmic shuttling of individual SR proteins. They also play a role in splicing.	-2.62	-0.64	1.48	0	1.06
GO:0050750	low-density lipoprotein receptor binding	Interacting selectively with a low density lipoprotein receptor.	-3.13	4.43	6.01	3.6	3.03
GO:0050811	GABA receptor binding	Interacting selectively with the gamma-aminobutyric acid (GABA, 4-aminobutyrate) receptor.	-4.07	-2.85	-3.47	-3.31	1.65
GO:0050839	cell adhesion molecule binding	Interacting selectively with a cell adhesion molecule.	2.09	2.26	3.68	1.85	2.16
GO:0050840	extracellular matrix binding	Interacting selectively with a component of the extracellular matrix.	-3.42	2.52	4.08	2.58	2.55
GO:0050897	cobalt ion binding	Interacting selectively with a cobalt (Co) ion.	-3.12	-1.89	-3.34	-1.46	-1.07
GO:0050998	nitric-oxide synthase binding	Interacting selectively with the enzyme nitric-oxide synthase.	-2.86	-1.31	-1.91	2.29	-1.53
GO:0051015	actin filament binding	Interacting selectively with an actin filament, also known as F-actin, a helical filamentous polymer of globular G-actin subunits.	3.14	1.79	3.08	1.93	1.63
GO:0051018	protein kinase A binding	Interacting selectively with any subunit of protein kinase A.	3.99	-2.08	-3.03	-1.19	0.26
GO:0051020	GTPase binding	Interacting selectively with a GTPase, any enzyme that catalyzes the hydrolysis of GTP.	-2.93	-2.41	-1.18	-2.85	-0.65
GO:0051059	NF-kappaB binding	Interacting selectively with NF-kappaB, a transcription factor for eukaryotic RNA polymerase II promoters.	2.36	0	0.4	1.4	-0.67
GO:0051082	unfolded protein binding	Interacting selectively with an unfolded protein.	2.76	0.61	-1.63	0.79	-1.09
GO:0051087	chaperone binding	Interacting selectively with a chaperone protein, a class of proteins that bind to nascent or unfolded polypeptides and ensure correct folding or transport.	-2.8	-1.66	-2.87	1.07	2.04
GO:0051117	ATPase binding	Interacting selectively with an ATPase, any enzyme that catalyzes the hydrolysis of ATP.	1.77	2.05	-4.13	-3.18	1.63
GO:0051183	vitamin transporter activity	Enables the directed movement of vitamins into, out of, within or between cells. A vitamin is one of a number of unrelated organic substances that occur in many foods in small amounts and that are necessary in trace amounts for the normal metabolic functioning of the body.	1.59	0	-1.2	-0.78	1.81
GO:0051184	cofactor transporter activity	Enables the directed movement of a cofactor into, out of, within or between cells. A cofactor is a substance that is required for the activity of an enzyme or other protein.	1.42	-0.23	-0.96	-0.73	1.37
GO:0051219	phosphoprotein binding	Interacting selectively with a phosphorylated protein.	-1.86	-1.35	-0.45	1.68	0.84
GO:0051287	NAD binding	Interacting selectively with nicotinamide adenine dinucleotide, a coenzyme involved in many redox and biosynthetic reactions; binding may be to either the oxidized form, NAD, or the reduced form, NADH.	-2.64	-1.78	-2.62	1.75	-2.1
GO:0051427	hormone receptor binding	Interacting selectively with a receptor for hormones.	1.39	1.1	2.01	1.09	0.06
GO:0051536	iron-sulfur cluster binding	Interacting selectively with an iron-sulfur cluster, a combination of iron and sulfur atoms.	2.89	1.37	1	0.65	1.22
GO:0051537	2 iron, 2 sulfur cluster binding	Interacting selectively with a 2 iron, 2 sulfur (2Fe-2S) cluster; this cluster consists of two iron atoms, with two inorganic sulfur atoms found between the irons and acting as bridging ligands.	2.33	-0.73	0.39	-0.3	0.71
GO:0051539	4 iron, 4 sulfur cluster binding	Interacting selectively with a 4 iron, 4 sulfur (4Fe-4S) cluster; this cluster consists of four iron atoms, with the inorganic sulfur atoms found between the irons and acting as bridging ligands.	4.99	3.47	2.84	2.5	2.62
GO:0051766	inositol trisphosphate kinase activity	Catalysis of the reaction: inositol trisphosphate + ATP = inositol tetrakisphosphate + ADP.	-2.26	-1.54	0	0	0
GO:0051920	peroxiredoxin activity	Catalysis of the reaction: 2 R'-SH + ROOH = R'-S-S-R' + H2O + ROH.	5.35	-1.43	3.29	2.68	0.68
GO:0060090	molecular adaptor activity	The binding activity of a molecule that brings together two or more molecules, permitting those molecules to function in a coordinated way.	1.96	3.06	3.01	1.96	1.93
GO:0060229	lipase activator activity	Increases the activity of a lipase, an enzyme that catalyzes of the hydrolysis of a lipid.	2.71	-0.89	1.81	-1.24	0
*Black numbers indicate differentially expressed, activated: (+); repressed: (-) genes.
