# Supplementary material for: Systems Biology Analysis of Brucella Infected Peyer's Patch Reveals Rapid Invasion with Modest Transient Perturbations of the Host Transcriptome
Source: PLoS One. 2013 Dec 9;8(12):e81719. doi: 10.1371/journal.pone.0081719 (PMC3857238; doi:10.1371/journal.pone.0081719)
Supplement: File S1 — Supplemental figures and tables. Figure A in File S1. Validation of Bovine Microarray Results by Quantitative Real Time-PCR. cDNA was synthesized from the same RNA samples used for microarray hybridization. Five randomly selected genes (A = BPI; B = MAPK1; C = MIF; D = CCL2; E = IL8.) that were differentially expressed by microarrays in B. melitensis-infected bovine Peyer's patch between 15 min and 4 h p.i. as compared to non-infected tissues (control) extracted at the same time points, were validated by quantitative RT-PCR. Fold changes was normalized to the expression of GAPDH and calculated using the ΔΔCt method. All tested genes at all time points had fold-changes altered in the same direction in microarray and qRT-PCR. White bars represent fold-change by microarray analysis and black bars represent fold-change by qRT-PCR. Table S1 in File S1. Detailed List of Host Genes with Differential Expression (z-score >|2.24|) in B. melitensis Infected vs. Control Bovine Jejunal-Ileal Peyer's Patch in at least one time point. Black numbers in the body of the table indicate differentially expressed (activated: (+) numbers; repressed: (−) numbers) while red numbers represent non-differentially expressed genes. Table S2 in File S1. Bayesian z-score for All Host Pathways in B. melitensis Infected vs. Control Bovine Jejunal-Ileal Peyer's Patch. Black numbers in the body of the table indicate differentially expressed (activated: (+) numbers; repressed: (−) numbers) while red numbers represent non-differentially expressed genes. Table S3 in File S1. List of All Biological Process-Related Host Genes Differentially Expressed in B. melitensis Infected vs. Control Bovine Jejunal-Ileal Peyer's Patch. Black numbers in the body of the table indicate differentially expressed (activated: (+) numbers; repressed: (−) numbers) while red numbers represent non-differentially expressed genes. Table S4 in File S1. List of All Cellular Component-Related Host Genes Differentially Expressed in B. [file pone.0081719.s001.zip › MS Bmel Final Suppl File Figure Tables 31x2013/Table S6_Group1_Biol proc.xls]

## Sheet: Suppl Table 6
Table S6. Group 1 - GO Biological Process Terms Significantly Perturbed Early (Activated or Repressed) but Not Later
GO_Accession	Name	Description	0.25 h	0.5 h	1 h	2 h	4 h
GO:0000080	G1 phase of mitotic cell cycle	Progression through G1 phase, one of two 'gap' phases in the mitotic cell cycle; G1 is the interval between the completion of mitosis and the beginning of DNA synthesis.	2.95	2.45	3.25	2.21	-1.18
GO:0000082	G1/S transition of mitotic cell cycle	Progression from G1 phase to S phase of the mitotic cell cycle.	2.25	0.89	1.02	0.3	0.78
GO:0000086	G2/M transition of mitotic cell cycle	Progression from G2 phase to M phase of the mitotic cell cycle.	-2.31	-0.9	-1.26	2.07	-0.98
GO:0000122	negative regulation of transcription from RNA polymerase II promoter	Any process that stops, prevents or reduces the frequency, rate or extent of transcription from an RNA polymerase II promoter.	2.55	-0.94	1.7	0.83	1.56
GO:0000185	activation of MAPKKK activity	Any process that initiates the activity of the inactive enzyme MAP kinase kinase kinase.	3.34	3.2	3.03	2.23	0.5
GO:0000226	microtubule cytoskeleton organization	A process that is carried out at the cellular level which results in the formation, arrangement of constituent parts, or disassembly of cytoskeletal structures comprising microtubules and their associated proteins.	-2.86	1.76	1.96	1.44	-1.9
GO:0000279	M phase	Progression through M phase, the part of the cell cycle comprising nuclear division.	2.52	0.52	1.86	1.35	1.34
GO:0000389	nuclear mRNA 3'-splice site recognition	Recognition of the intron 3'-splice site by components of the assembling U2- or U12-type spliceosome.	-2.55	-1.67	-0.73	-0.88	-2.07
GO:0000398	nuclear mRNA splicing, via spliceosome	The joining together of exons from one or more primary transcripts of nuclear messenger RNA (mRNA) and the excision of intron sequences, via a spliceosomal mechanism, so that mRNA consisting only of the joined exons is produced.	-2.38	-0.55	1.13	1.16	1.08
GO:0000724	double-strand break repair via homologous recombination	The error-free repair of a double-strand break in DNA in which the broken DNA molecule is repaired using homologous sequences. A strand in the broken DNA searches for a homologous region in an intact chromosome to serve as the template for DNA synthesis. The restoration of two intact DNA molecules results in the exchange, reciprocal or nonreciprocal, of genetic material between the intact DNA mol…	2.95	0.27	1.11	1.09	0.39
GO:0000731	DNA synthesis during DNA repair	Synthesis of DNA that proceeds from the broken 3' single-strand DNA end uses the homologous intact duplex as the template.	2.33	0.78	2.2	1.16	0.72
GO:0000902	cell morphogenesis	The developmental process by which the size or shape of a cell is generated and organized. Morphogenesis pertains to the creation of form.	3.9	2.83	-3.63	-3.04	1.91
GO:0000904	cell morphogenesis involved in differentiation	The change in form (cell shape and size) that occurs when relatively unspecialized cells, e.g. embryonic or regenerative cells, acquire specialized structural and/or functional features that characterize the cells, tissues, or organs of the mature organism or some other relatively stable phase of the organism's life history.	3.42	2.66	2.46	2.96	1.33
GO:0001501	skeletal system development	The process whose specific outcome is the progression of the skeleton over time, from its formation to the mature structure. The skeleton is the bony framework of the body in vertebrates (endoskeleton) or the hard outer envelope of insects (exoskeleton or dermoskeleton).	3.11	0.06	1.04	1.04	1.8
GO:0001503	ossification	The formation of bone or of a bony substance, or the conversion of fibrous tissue or of cartilage into bone or a bony substance.	2.93	0.92	-2.02	1.3	1.41
GO:0001522	pseudouridine synthesis	The intramolecular conversion of uridine to pseudouridine within an RNA molecule. This posttranscriptional base modification occurs in tRNA, rRNA, and snRNAs.	2.52	-1	-2.09	-0.42	0
GO:0001541	ovarian follicle development	The process whose specific outcome is the progression of the ovarian follicle over time, from its formation to the mature structure.	3.88	2.69	3.22	2.44	2.19
GO:0001542	ovulation from ovarian follicle	The process leading to the rupture of the follicle, releasing the centrally located oocyte into the oviduct.	3.58	2.63	2.26	3.26	1.27
GO:0001558	regulation of cell growth	Any process that modulates the frequency, rate or extent of cell growth.	2.64	-1.55	-1.98	1.7	2.2
GO:0001569	patterning of blood vessels	The process that regulates the coordinated growth and sprouting of blood vessels giving rise to the organized vascular system.	2.64	0.13	1.68	-1.84	1.74
GO:0001656	metanephros development	The process whose specific outcome is the progression of the metanephros over time, from its formation to the mature structure. The metanephros is the excretory organ of the fetus which develops into the kidney and is formed from the rear portion of the nephrogenic cord.	4.14	2.98	2.81	-2.1	1.69
GO:0001658	ureteric bud branching	Branching of the ureteric bud.	3.34	3.23	3.98	2.74	1.92
GO:0001662	behavioral fear response	An acute behavioral change resulting from a perceived external threat.	2.7	-3.26	-3.33	1.65	1.96
GO:0001701	in utero embryonic development	The process whose specific outcome is the progression of the embryo in the uterus over time, from formation of the zygote in the oviduct, to birth.	2.59	0.93	1.41	0.45	1.22
GO:0001709	cell fate determination	Process involved in cell fate commitment. Once determination has taken place, a cell becomes committed to differentiate down a particular pathway regardless of its environment.	-2.7	-3.28	-3.26	2.58	1.94
GO:0001738	morphogenesis of a polarized epithelium	The process by which the anatomical structures of polarized epithelium are generated and organized. Morphogenesis pertains to the creation of form. A polarized epithelium is an epithelium where the epithelial sheet is oriented with respect to the planar axis.	2.74	3.42	4.41	3.07	2.02
GO:0001759	induction of an organ	The close range interaction of two or more cells or tissues that causes them to change their fates and specify the development of an organ.	2.83	1.27	1.7	1.43	1.67
GO:0001819	positive regulation of cytokine production	Any process that activates or increases the frequency, rate or extent of production of a cytokine.	2.32	-2.17	2.14	0.31	-1.37
GO:0001824	blastocyst development	The process whose specific outcome is the progression of the blastocyst over time, from its formation to the mature structure. The mammalian blastocyst is a hollow ball of cells containing two cell types, the inner cell mass and the trophectoderm.	2.62	2.37	2.66	1.08	1.61
GO:0001836	release of cytochrome c from mitochondria	The process by which cytochrome c is enabled to move from the mitochondrial intermembrane space into the cytosol, which is an early step in apoptosis and leads to caspase activation.	3.91	2.43	3.21	2.42	1.78
GO:0001837	epithelial to mesenchymal transition	A transition where an epithelial cell loses apical/basolateral polarity, severs intercellular adhesive junctions, degrades basement membrane components and becomes a migratory mesenchymal cell.	-2.56	2.86	-5.03	2.25	0
GO:0001885	endothelial cell development	The progression of an endothelial cell over time, from its formation to the mature structure.	2.38	1.85	2.2	2.22	0
GO:0001889	liver development	The process whose specific outcome is the progression of the liver over time, from its formation to the mature structure. The liver is an exocrine gland which secretes bile and functions in metabolism of protein and carbohydrate and fat, synthesizes substances involved in the clotting of the blood, synthesizes vitamin A, detoxifies poisonous substances, stores glycogen, and breaks down worn-out e…	3.18	2.39	3.46	3.3	1.74
GO:0001890	placenta development	The process whose specific outcome is the progression of the placenta over time, from its formation to the mature structure. The placenta is an organ of metabolic interchange between fetus and mother, partly of embryonic origin and partly of maternal origin.	2.8	1.68	1.69	1.56	1.28
GO:0001916	positive regulation of T cell mediated cytotoxicity	Any process that activates or increases the frequency, rate or extent of T cell mediated cytotoxicity.	2.86	3.48	4.87	2.39	1.69
GO:0001935	endothelial cell proliferation	The multiplication or reproduction of endothelial cells, resulting in the expansion of a cell population. Endothelial cells are thin flattened cells which line the inside surfaces of body cavities, blood vessels, and lymph vessels, making up the endothelium.	2.53	2.26	4.53	3.36	1.61
GO:0001944	vasculature development	The process whose specific outcome is the progression of the vasculature over time, from its formation to the mature structure.	-3.87	-1.36	-0.51	-2.23	-0.86
GO:0001958	endochondral ossification	The formation of bone by the replacement of cartilage tissue with mineralized bone.	-2.57	1.37	0.09	1.14	0.94
GO:0001959	regulation of cytokine mediated signaling pathway	Any process that modulates the frequency, rate or extent of the cytokine mediated signaling pathway.	3.39	1.89	0.19	1.72	0
GO:0001974	blood vessel remodeling	The reorganization or renovation of existing blood vessels.	3.19	2.98	3.75	1.8	1.36
GO:0001976	regulation of systemic arterial blood pressure by neurological process	The regulation of blood pressure mediated by detection of stimuli and a neurological response.	3.21	2.24	2.37	1.81	1.88
GO:0001991	regulation of systemic arterial blood pressure by circulatory renin-angiotensin	The process by which angiotensinogen metabolites in the bloodstream modulate the force with which blood passes through the circulatory system. The process begins when renin is released and cleaves angiotensinogen.	2.35	0.92	1.87	1.19	1.55
GO:0001993	regulation of systemic arterial blood pressure by norepinephrine-epinephrine	The process by which the secretion of norepinephrine or epinephrine into the bloodstream modulates the force with which blood passes through the circulatory system.	3.37	1.88	1.09	1.66	0.41
GO:0002027	regulation of heart rate	Any process that modulates the frequency or rate of heart contraction.	2.67	1.62	0.34	1.57	0
GO:0002037	negative regulation of L-glutamate transport	Any process that stops, prevents or reduces the frequency, rate or extent of L-glutamate transport.	2.55	0.81	0.64	0.39	-0.24
GO:0002062	chondrocyte differentiation	The process whereby a chondroblast acquires specialized structural and/or functional features of a chondrocyte. A chondrocyte is a polymorphic cell that forms cartilage.	3.28	-0.77	1.35	1.43	0.44
GO:0002237	response to molecule of bacterial origin	A change in state or activity of an organism (in terms of movement, secretion, enzyme production, gene expression, etc.) as a result of a stimulus by molecules of bacterial origin such as peptides derived from bacterial flagellin.	-3.52	-1.27	-1.21	-0.56	-0.17
GO:0002252	immune effector process	Any process of the immune system that occurs as part of an immune response.	3.08	2.1	2.05	1.75	1.32
GO:0002274	myeloid leukocyte activation	A change in the morphology or behavior of a myeloid leukocyte resulting from exposure to an activating factor such as a cellular or soluble ligand.	3.3	1.57	1.24	1.5	1.1
GO:0002418	immune response to tumor cell	An immune system process that functions in the response of an organism to a tumor cell.	3.05	2.4	4.4	1.26	1.53
GO:0002429	immune response-activating cell surface receptor signaling pathway	A series of molecular signals initiated by the binding of an extracellular ligand to a receptor on the surface of a cell capable of activating or perpetuating an immune response.	2.64	1.62	-1.8	-0.43	0
GO:0002437	inflammatory response to antigenic stimulus	An inflammatory response to an antigenic stimulus, which can be include any number of T cell or B cell epitopes.	3.33	2.6	3.31	2.22	0.18
GO:0002440	production of molecular mediator of immune response	The synthesis or release of any molecular mediator of the immune response following an immunological stimulus, resulting in an increase in its intracellular or extracellular levels.	4.1	-3.47	-3.47	1.56	-1.82
GO:0002467	germinal center formation	The process by which germinal centers form. A germinal center is a specialized microenvironment formed when activated B cells enter lymphoid follicles. Germinal centers are the foci for B cell proliferation and somatic hypermutation.	3.31	3.36	3.32	1.73	1.77
GO:0002532	production of molecular mediator of acute inflammatory response	The synthesis or release of any molecular mediator of the acute inflammatory response following an inflammatory stimulus, resulting in an increase in its intracellular or extracellular levels.	2.51	0.92	1.47	0.55	0.93
GO:0002562	somatic diversification of immune receptors via germline recombination within a single locus	The process by which immune receptor genes are diversified through recombination of the germline genetic elements within a single genetic locus.	3.37	2.83	2.17	1.32	1.19
GO:0002682	regulation of immune system process	Any process that modulates the frequency, rate, or extent of an immune system process.	3.09	3.24	3.7	3.32	1.45
GO:0002697	regulation of immune effector process	Any process that modulates the frequency, rate, or extent of an immune effector process.	2.43	3.41	6.02	3.05	-1.13
GO:0002698	negative regulation of immune effector process	Any process that stops, prevents, or reduces the frequency, rate, or extent of an immune effector process.	2.5	2.58	3.3	-1.68	-1.45
GO:0002699	positive regulation of immune effector process	Any process that activates or increases the frequency, rate, or extent of an immune effector process.	3.92	3.21	3.51	3.79	-2.01
GO:0002717	positive regulation of natural killer cell mediated immunity	Any process that activates or increases the frequency, rate, or extent of natural killer cell mediated immunity.	2.66	2.56	4.04	0.79	1.17
GO:0002718	regulation of cytokine production during immune response	Any process that modulates the frequency, rate, or extent of cytokine production during immune response.	2.77	2.27	3.18	1.53	-1.64
GO:0002761	regulation of myeloid leukocyte differentiation	Any process that modulates the frequency, rate, or extent of myeloid leukocyte differentiation.	4.17	2.25	2.08	2	1.16
GO:0002763	positive regulation of myeloid leukocyte differentiation	Any process that activates or increases the frequency, rate, or extent of myeloid leukocyte differentiation.	3.19	-0.77	-0.06	-0.18	1.81
GO:0002822	regulation of adaptive immune response based on somatic recombination of immune receptors built from immunoglobulin superfamily domains	Any process that modulates the frequency, rate, or extent of an adaptive immune response based on somatic recombination of immune receptors built from immunoglobulin superfamily domains.	4.1	-3.35	2.95	2.43	-1.32
GO:0002823	negative regulation of adaptive immune response based on somatic recombination of immune receptors built from immunoglobulin superfamily domains	Any process that stops, prevents, or reduces the frequency, rate, or extent of an adaptive immune response based on somatic recombination of immune receptors built from immunoglobulin superfamily domains.	2.89	-2.1	-1.81	0.76	-0.74
GO:0002837	regulation of immune response to tumor cell	Any process that modulates the frequency, rate, or extent of an immune response to tumor cell.	3.05	2.4	4.4	1.26	1.53
GO:0002839	positive regulation of immune response to tumor cell	Any process that activates or increases the frequency, rate, or extent of an immune response to tumor cell.	3.05	2.4	4.4	1.26	1.53
GO:0002861	regulation of inflammatory response to antigenic stimulus	Any process that modulates the frequency, rate, or extent of an inflammatory response to an antigenic stimulus.	3.35	2.73	-3.6	2.52	0.5
GO:0003009	skeletal muscle contraction	A process whereby force is generated within skeletal muscle tissue, resulting in a change in muscle geometry. Force generation involves a chemo-mechanical energy conversion step. The chemo-mechanical energy conversion step is carried out by the actin/myosin complex activity, which generates force through ATP hydrolysis. In the skeletal muscle, the muscle contraction takes advantage of an ordered …	3.09	2.93	4.3	2.56	-0.75
GO:0003014	renal system process	A organ system process carried out by any of the organs or tissues of the renal system. The renal system is responsible for fluid volume regulation and detoxification in an organism.	2.51	0	1.12	1.35	0.9
GO:0003073	regulation of systemic arterial blood pressure	The process that modulates the force with which blood travels through the systemic arterial circulatory system. The process is controlled by a balance of processes that increase pressure and decrease pressure.	2.61	0	0.22	0.8	1.09
GO:0003084	positive regulation of systemic arterial blood pressure	The process that increases the force with which blood travels through the systemic arterial circulatory system.	2.88	1.23	1.18	0.89	0.25
GO:0003085	negative regulation of systemic arterial blood pressure	The process that reduces the force with which blood travels through the systemic arterial circulatory system.	4.53	3.18	2.79	2.72	1.31
GO:0005978	glycogen biosynthetic process	The chemical reactions and pathways resulting in the formation of glycogen, a polydisperse, highly branched glucan composed of chains of D-glucose residues.	-3.28	-1.4	-1.38	-0.89	2.01
GO:0005996	monosaccharide metabolic process	The chemical reactions and pathways involving monosaccharides, the simplest carbohydrates. They are polyhydric alcohols containing either an aldehyde or a keto group and between three to ten or more carbon atoms. They form the constitutional repeating units of oligo- and polysaccharides.	4.36	3.35	2.81	2.98	0.72
GO:0006000	fructose metabolic process	The chemical reactions and pathways involving fructose, the ketohexose arabino-2-hexulose. Fructose exists in a open chain form or as a ring compound. D-fructose is the sweetest of the sugars and is found free in a large number of fruits and honey.	5.03	4.27	5.79	4.29	1.13
GO:0006006	glucose metabolic process	The chemical reactions and pathways involving glucose, the aldohexose gluco-hexose. D-glucose is dextrorotatory and is sometimes known as dextrose; it is an important source of energy for living organisms and is found free as well as combined in homo- and hetero-oligosaccharides and polysaccharides.	3.39	2.4	2.99	2.35	0.67
GO:0006012	galactose metabolic process	The chemical reactions and pathways involving galactose, the aldohexose galacto-hexose. D-galactose is widely distributed in combined form in plants, animals and microorganisms as a constituent of oligo- and polysaccharides; it also occurs in galactolipids and as its glucoside in lactose and melibiose.	2.42	0.42	1.51	1.34	0
GO:0006013	mannose metabolic process	The chemical reactions and pathways involving mannose, the aldohexose manno-hexose, the C-2 epimer of glucose. The D-(+)-form is widely distributed in mannans and hemicelluloses and is of major importance in the core oligosaccharide of N-linked oligosaccharides of glycoproteins.	2.8	1.17	1.49	1.18	1.8
GO:0006020	inositol metabolic process	The chemical reactions and pathways involving inositol, 1,2,3,4,5,6-cyclohexanehexol, a growth factor for animals and microorganisms.	3.33	-1.85	-2.02	-1.44	-0.37
GO:0006032	chitin catabolic process	The chemical reactions and pathways resulting in the breakdown of chitin, a linear polysaccharide consisting of P-1,4-linked N-acetyl-D-glucosamine residues.	4.7	2.36	1.46	0.4	0
GO:0006066	cellular alcohol metabolic process	The chemical reactions and pathways involving alcohols, any of a class of compounds containing one or more hydroxyl groups attached to a saturated carbon atom, as carried out by individual cells.	2.82	0.7	2.16	1.34	0.48
GO:0006071	glycerol metabolic process	The chemical reactions and pathways involving glycerol, 1,2,3-propanetriol, a sweet, hygroscopic, viscous liquid, widely distributed in nature as a constituent of many lipids.	3.26	2.48	3.59	2.25	2.18
GO:0006081	cellular aldehyde metabolic process	The chemical reactions and pathways involving aldehydes, any organic compound with the formula R-CH=O, as carried out by individual cells.	3.76	2.97	3.34	3.05	2.05
GO:0006091	generation of precursor metabolites and energy	The chemical reactions and pathways resulting in the formation of precursor metabolites, substances from which energy is derived, and any process involved in the liberation of energy from these substances.	3.26	0.94	1.24	0.47	0.44
GO:0006096	glycolysis	The chemical reactions and pathways resulting in the breakdown of a monosaccharide (generally glucose) into pyruvate, with the concomitant production of a small amount of ATP. Pyruvate may be converted to ethanol, lactate, or other small molecules, or fed into the TCA cycle.	2.94	3	3.49	3.59	1.06
GO:0006099	tricarboxylic acid cycle	A nearly universal metabolic pathway in which the acetyl group of acetyl coenzyme A is effectively oxidized to two CO2 and four pairs of electrons are transferred to coenzymes. The acetyl group combines with oxaloacetate to form citrate, which undergoes successive transformations to isocitrate, 2-oxoglutarate, succinyl-CoA, succinate, fumarate, malate, and oxaloacetate again, thus completing the …	2.62	-0.62	-1.67	-0.16	0.32
GO:0006101	citrate metabolic process	The chemical reactions and pathways involving citrate, 2-hydroxy-1,2,3-propanetricarboyxlate. Citrate is widely distributed in nature and is an important intermediate in the TCA cycle and the glyoxylate cycle.	-4.25	-2.78	-2.82	-2.27	2.1
GO:0006112	energy reserve metabolic process		2.42	1.79	0.44	1.33	0.94
GO:0006171	cAMP biosynthetic process	The chemical reactions and pathways resulting in the formation of the nucleotide cAMP (cyclic AMP, adenosine 3',5'-cyclophosphate).	2.56	1.52	0.83	1.73	1.14
GO:0006200	ATP catabolic process	The chemical reactions and pathways resulting in the breakdown of ATP, adenosine 5'-triphosphate, a universally important coenzyme and enzyme regulator.	-3.07	-1.39	-1.15	-1.76	-0.03
GO:0006213	pyrimidine nucleoside metabolic process	The chemical reactions and pathways involving any pyrimidine nucleoside, one of a family of organic molecules consisting of a pyrimidine base covalently bonded to a sugar ribose (a ribonucleoside) or deoxyribose (a deoxyribonucleoside).	2.95	1.97	0.82	1.44	1.37
GO:0006261	DNA-dependent DNA replication	The process whereby new strands of DNA are synthesized, using parental DNA as a template for the DNA-dependent DNA polymerases that synthesize the new strands.	2.43	0.87	1.7	0.98	-1.12
GO:0006270	DNA replication initiation	The process by which DNA replication is started; this involves the separation of a stretch of the DNA double helix, the recruitment of DNA polymerases and the initiation of polymerase action.	-2.5	1.09	-1.97	-0.87	-1.8
GO:0006283	transcription-coupled nucleotide-excision repair	The preferential repair of DNA lesions on the actively transcribed strand of the DNA duplex. In addition, the transcription-coupled nucleotide-excision repair pathway is required for the recognition and repair of a small subset of lesions that are not recognized by the general nucleotide excision repair pathway.	2.83	2.94	4.63	2.1	1.24
GO:0006297	nucleotide-excision repair, DNA gap filling	Repair of the gap in the DNA helix by DNA polymerase and DNA ligase after the portion of the strand containing the lesion has been removed by pyrimidine-dimer repair enzymes.	2.84	3.48	5.57	3.18	-0.73
GO:0006306	DNA methylation	The covalent transfer of a methyl group to either N-6 of adenine or C-5 or N-4 of cytosine.	2.81	2.68	1.91	0.85	1.99
GO:0006334	nucleosome assembly	The aggregation, arrangement and bonding together of a nucleosome, the beadlike structural units of eukaryotic chromatin composed of histones and DNA.	3.72	2.93	3.14	2.42	-1.8
GO:0006342	chromatin silencing	Repression of transcription by altering the structure of chromatin, e.g. by conversion of large regions of DNA into an inaccessible state often called heterochromatin.	-3.1	2.07	2.15	2.22	-1.88
GO:0006349	genetic imprinting	Heritable alterations in the activity of a gene that depend on whether it passed through the paternal or the maternal germline, but that are not encoded by DNA itself.	3.51	2.49	2.5	1.78	-0.14
GO:0006366	transcription from RNA polymerase II promoter	The synthesis of RNA from a DNA template by RNA polymerase II (Pol II), originating at a Pol II-specific promoter. Includes transcription of messenger RNA (mRNA) and certain small nuclear RNAs (snRNAs).	3.08	1.2	2.05	1.15	1.17
GO:0006402	mRNA catabolic process	The chemical reactions and pathways resulting in the breakdown of mRNA, messenger RNA, which is responsible for carrying the coded genetic 'message', transcribed from DNA, to sites of protein assembly at the ribosomes.	2.35	0.1	-0.75	-1.01	-0.14
GO:0006414	translational elongation	The successive addition of amino acid residues to a nascent polypeptide chain during protein biosynthesis.	4.14	3.68	5.3	2.73	-2
GO:0006417	regulation of translation	Any process that modulates the frequency, rate or extent of the chemical reactions and pathways resulting in the formation of proteins by the translation of mRNA.	3.05	-1.7	-1.42	0.69	-1.75
GO:0006418	tRNA aminoacylation for protein translation	The synthesis of aminoacyl tRNA by the formation of an ester bond between the 3'-hydroxyl group of the most 3' adenosine of the tRNA, to be used in ribosome-mediated polypeptide synthesis.	2.7	0.63	1.61	0.48	0.71
GO:0006457	protein folding	The process of assisting in the covalent and noncovalent assembly of single chain polypeptides or multisubunit complexes into the correct tertiary structure.	3.23	1.38	2.02	1.15	2.02
GO:0006464	protein modification process	The covalent alteration of one or more amino acids occurring in proteins, peptides and nascent polypeptides (co-translational, post-translational modifications). Includes the modification of charged tRNAs that are destined to occur in a protein (pre-translation modification).	2.48	0.35	1.33	0.62	1.35
GO:0006469	negative regulation of protein kinase activity	Any process that stops, prevents or reduces the frequency, rate or extent of protein kinase activity.	3.64	2.24	3.73	2.88	1.67
GO:0006470	protein amino acid dephosphorylation	The process of removing one or more phosphoric residues from a protein.	2.45	-0.74	1.35	0.55	1.32
GO:0006474	N-terminal protein amino acid acetylation	The acetylation of the N-terminal amino acid of proteins.	-4.17	1.8	-1.22	-1.59	0
GO:0006476	protein amino acid deacetylation	The removal of an acetyl group from a protein amino acid. An acetyl group is CH3CO-, derived from acetic [ethanoic] acid.	-2.64	-0.3	0	-0.87	0
GO:0006477	protein amino acid sulfation	The addition of a sulfate group as an ester to a protein amino acid.	2.93	2.17	0.51	0	0.19
GO:0006486	protein amino acid glycosylation	The addition of a sugar unit to a protein amino acid, e.g. the addition of glycan chains to proteins.	2.58	0.4	1.8	0.73	0.93
GO:0006493	protein amino acid O-linked glycosylation	The formation of O-glycans by addition of glycosyl groups either to the hydroxyl group of peptidyl-serine, peptidyl-threonine, peptidyl-hydroxylysine, or peptidyl-hydroxyproline, or to the phenol group of peptidyl-tyrosine.	3.08	2.25	3.97	1.28	1.07
GO:0006509	membrane protein ectodomain proteolysis	The proteolytic cleavage of transmembrane proteins and release of their ectodomain (extracellular domain).	2.86	0.43	1.47	1.58	1.27
GO:0006527	arginine catabolic process	The chemical reactions and pathways resulting in the breakdown of arginine, 2-amino-5-(carbamimidamido)pentanoic acid.	3.47	1.8	1.47	1.57	-0.3
GO:0006536	glutamate metabolic process	The chemical reactions and pathways involving glutamate, the anion of 2-aminopentanedioic acid.	2.56	1.59	2.19	1.66	0.41
GO:0006544	glycine metabolic process	The chemical reactions and pathways involving glycine, aminoethanoic acid.	2.79	2.42	2.38	2	1.42
GO:0006559	L-phenylalanine catabolic process	The chemical reactions and pathways resulting in the breakdown of phenylalanine, 2-amino-3-phenylpropanoic acid.	2.63	2.69	2.33	2.2	0.5
GO:0006572	tyrosine catabolic process	The chemical reactions and pathways resulting in the breakdown of tyrosine, an aromatic amino acid, 2-amino-3-(4-hydroxyphenyl)propanoic acid.	2.66	2.82	2.01	2.08	0.42
GO:0006595	polyamine metabolic process	The chemical reactions and pathways involving polyamines, any organic compound containing two or more amino groups.	-3.56	1.23	-2.03	-1.06	-1.52
GO:0006605	protein targeting	The process of targeting specific proteins to particular membrane-bounded subcellular organelles. Usually requires an organelle specific protein sequence motif.	3.06	1.5	1.64	0.23	1.44
GO:0006606	protein import into nucleus	The directed movement of a protein from the cytoplasm to the nucleus.	-2.56	-1.42	1.78	1.08	1.94
GO:0006622	protein targeting to lysosome	The process of directing proteins towards the lysosome using signals contained within the protein.	2.5	2.01	2.14	-1.34	1.33
GO:0006625	protein targeting to peroxisome	The process of directing proteins towards the peroxisome using signals contained within the protein.	-3.84	-2.87	-3.72	-2.58	1.55
GO:0006626	protein targeting to mitochondrion	The process of directing proteins towards and into the mitochondrion, mediated by mitochondrial proteins that recognize signals contained within the imported protein.	2.88	3.6	4.03	2.26	2.09
GO:0006631	fatty acid metabolic process	The chemical reactions and pathways involving fatty acids, aliphatic monocarboxylic acids liberated from naturally occurring fats and oils by hydrolysis.	2.33	1.23	-0.93	0.52	0.73
GO:0006643	membrane lipid metabolic process	The chemical reactions and pathways involving membrane lipids, any lipid found in or associated with a biological membrane.	2.71	0.07	1.07	0.8	0
GO:0006644	phospholipid metabolic process	The chemical reactions and pathways involving phospholipids, any lipid containing phosphoric acid as a mono- or diester.	3.95	3.16	3.11	1.9	0.99
GO:0006650	glycerophospholipid metabolic process	The chemical reactions and pathways involving glycerophospholipids, any derivative of glycerophosphate that contains at least one O-acyl, O-alkyl, or O-alkenyl group attached to the glycerol residue.	2.87	0.29	1.93	-2.21	1.78
GO:0006664	glycolipid metabolic process	The chemical reactions and pathways involving glycolipids, compounds containing (usually) 1-4 linked monosaccharide residues joined by a glycosyl linkage to a lipid.	3.55	0.42	1.14	0.86	0
GO:0006672	ceramide metabolic process	The chemical reactions and pathways involving ceramides, any N-acylated sphingoid.	-3.65	-1.3	-1.35	0.73	-0.98
GO:0006684	sphingomyelin metabolic process	The chemical reactions and pathways involving sphingomyelin, N-acyl-4-sphingenyl-1-O-phosphorylcholine, any of a class of phospholipids in which the amino group of sphingosine is in amide linkage with one of several fatty acids, while the terminal hydroxyl group of sphingosine is esterified to phosphorylcholine.	-4.2	-2.26	-1.28	-1.62	-1.83
GO:0006687	glycosphingolipid metabolic process	The chemical reactions and pathways involving glycosphingolipids, any compound with residues of sphingoid and at least one monosaccharide.	-3.13	-1.44	0.43	-1.28	0.31
GO:0006704	glucocorticoid biosynthetic process	The chemical reactions and pathways resulting in the formation of glucocorticoids, hormonal C21 corticosteroids synthesized from cholesterol.	2.61	-0.86	1.52	0	1.46
GO:0006706	steroid catabolic process	The chemical reactions and pathways resulting in the breakdown of steroids, compounds with a 1,2,cyclopentanoperhydrophenanthrene nucleus.	2.4	-1.31	-1.83	-1.35	0
GO:0006730	one-carbon compound metabolic process	The chemical reactions and pathways involving compounds containing a single carbon atom.	3.08	3.25	3.87	2.51	-1.94
GO:0006739	NADP metabolic process	The chemical reactions and pathways involving nicotinamide-adenine dinucleotide phosphate, a coenzyme involved in many redox and biosynthetic reactions; metabolism may be of either the oxidized form, NADP, or the reduced form, NADPH.	3.07	2.91	4.79	3.37	1.47
GO:0006760	folic acid and derivative metabolic process	The chemical reactions and pathways involving folic acid and its derivatives.	3.01	3.01	4.38	2.45	1.04
GO:0006775	fat-soluble vitamin metabolic process	The chemical reactions and pathways involving of any of a diverse group of vitamins that are soluble in organic solvents and relatively insoluble in water.	4.45	2.73	3.08	-1.33	-1.58
GO:0006778	porphyrin metabolic process	The chemical reactions and pathways involving any member of a large group of derivatives or analogs of porphyrin. Porphyrins consists of a ring of four pyrrole nuclei linked each to the next at their alpha positions through a methine group.	2.68	3	4.85	2.68	0.71
GO:0006790	sulfur metabolic process	The chemical reactions and pathways involving the nonmetallic element sulfur or compounds that contain sulfur, such as the amino acids methionine and cysteine or the tripeptide glutathione.	2.25	0.23	2.12	1.81	1.53
GO:0006793	phosphorus metabolic process	The chemical reactions and pathways involving the nonmetallic element phosphorus or compounds that contain phosphorus, usually in the form of a phosphate group (PO4).	4.05	2.75	3.14	1.33	0
GO:0006796	phosphate metabolic process	The chemical reactions and pathways involving the phosphate group, the anion or salt of any phosphoric acid.	3.05	0.59	1.04	-0.56	0
GO:0006809	nitric oxide biosynthetic process	The chemical reactions and pathways resulting in the formation of nitric oxide, nitrogen monoxide (NO), a colorless gas only slightly soluble in water.	3.12	1.98	1.77	1.87	1.31
GO:0006812	cation transport	The directed movement of cations, atoms or small molecules with a net positive charge, into, out of, within or between cells.	2.84	2.32	2.32	2.18	1.99
GO:0006813	potassium ion transport	The directed movement of potassium ions (K+) into, out of, within or between cells.	3.69	0.82	0.99	0.27	1.78
GO:0006825	copper ion transport	The directed movement of copper (Cu) ions into, out of, within or between cells.	4.53	3.4	2.45	2.31	1
GO:0006833	water transport	The directed movement of water (H2O) into, out of, within or between cells.	3.64	4.38	4.1	3.69	0.76
GO:0006884	cell volume homeostasis	Any process involved in maintaining the equilibrium of a cell's volume. The cell's volume refers to the three-dimensional space occupied by a cell.	2.54	0.73	0.98	0.34	0
GO:0006886	intracellular protein transport	The directed movement of proteins in a cell, including the movement of proteins between specific compartments or structures within a cell, such as organelles of a eukaryotic cell.	2.58	-0.5	1.86	0	0.92
GO:0006887	exocytosis	A process of secretion by a cell that results in the release of intracellular molecules (e.g. hormones, matrix proteins) contained within a membrane-bounded vesicle by fusion of the vesicle with the plasma membrane of a cell. This is the process whereby most molecules are secreted from eukaryotic cells.	2.7	2.27	3.9	3.1	2.22
GO:0006892	post-Golgi vesicle-mediated transport	The directed movement of substances from the Golgi to other parts of the cell, including organelles and the plasma membrane, mediated by small transport vesicles.	-4.57	-2.8	-2.39	-0.51	-1.94
GO:0006897	endocytosis	A type of vesicle-mediated transport in which cells take up external materials or membrane constituents by the invagination of small region of the plasma membrane to form a new membrane-bounded vesicle.	-2.76	0	-0.85	-1.28	1.33
GO:0006909	phagocytosis	The process whereby phagocytes engulf external particulate material. The particles are initially contained within phagocytic vacuoles (phagosomes), which then fuse with primary lysosomes to effect digestion of the particles.	3.24	3.47	2.87	2.5	2.07
GO:0006916	anti-apoptosis	A process which directly inhibits any of the steps required for cell death by apoptosis.	2.85	0.87	1.89	0.66	1.73
GO:0006917	induction of apoptosis	A process that directly activates any of the steps required for cell death by apoptosis.	2.95	0.55	1.47	0.53	1.46
GO:0006919	caspase activation	Upregulation of the activity of a caspase, any of a group of cysteine proteases involved in apoptosis.	3.1	1.2	1.73	0.4	-0.47
GO:0006924	activated T cell apoptosis	The process of apoptosis in activated T cells.	3.04	2.55	3.3	2.52	1.6
GO:0006936	muscle contraction	A process whereby force is generated within muscle tissue, resulting in a change in muscle geometry. Force generation involves a chemo-mechanical energy conversion step. The chemo-mechanical energy conversion step is carried out by the actin/myosin complex activity, which generates force through ATP hydrolysis.	3.48	0.6	1.86	2.03	1.3
GO:0006937	regulation of muscle contraction	Any process that modulates the frequency, rate or extent of muscle contraction.	3.63	1.07	2.21	1.57	0.98
GO:0006939	smooth muscle contraction	A process whereby force is generated within smooth muscle tissue, resulting in a change in muscle geometry. Force generation involves a chemo-mechanical energy conversion step. The chemo-mechanical energy conversion step is carried out by the actin/myosin complex activity, which generates force through ATP hydrolysis. Smooth muscle differs from striated muscle in the much higher actin/myosin rati…	3.89	3.6	3.73	2.77	1.58
GO:0006940	regulation of smooth muscle contraction	Any process that modulates the frequency, rate or extent of smooth muscle contraction.	3.81	3.02	3.8	4.5	0.83
GO:0006942	regulation of striated muscle contraction	Any process that modulates the frequency, rate or extent of striated muscle contraction.	5.31	2.39	4.65	2.23	1.72
GO:0006950	response to stress	A change in state or activity of a cell or an organism (in terms of movement, secretion, enzyme production, gene expression, etc.) as a result of a disturbance in organismal or cellular homeostasis, usually, but not necessarily, exogenous (e.g. temperature, humidity, ionizing radiation).	2.91	-0.62	-1.61	1.01	1.49
GO:0006952	defense response	Reactions, triggered in response to the presence of a foreign body or the occurrence of an injury, which result in restriction of damage to the organism attacked or prevention/recovery from the infection caused by the attack.	2.45	1.28	1.26	0	0
GO:0006953	acute-phase response	Process involving non-antibody proteins whose concentrations in the plasma increase in response to infection or injury of homeothermic animals.	2.78	0.77	-0.43	1.45	-1.68
GO:0006957	complement activation, alternative pathway	Any process involved in the activation of any of the steps of the alternative pathway of the complement cascade which allows for the direct killing of microbes and the regulation of other immune processes.	3.6	3.65	4.71	2.49	1.19
GO:0006959	humoral immune response	An immune response mediated through a body fluid.	2.57	2.79	3.38	-1.48	1.18
GO:0006970	response to osmotic stress	A change in state or activity of a cell or an organism (in terms of movement, secretion, enzyme production, gene expression, etc.) as a result of a stimulus indicating an increase or decrease in the concentration of solutes outside the organism or cell.	2.9	1.6	0.59	0.74	0
GO:0006979	response to oxidative stress	A change in state or activity of a cell or an organism (in terms of movement, secretion, enzyme production, gene expression, etc.) as a result of oxidative stress, a state often resulting from exposure to high levels of reactive oxygen species, e.g. superoxide anions, hydrogen peroxide (H2O2), and hydroxyl radicals.	2.24	0.87	2.14	1.43	1.35
GO:0006986	response to unfolded protein	A change in state or activity of a cell or an organism (in terms of movement, secretion, enzyme production, gene expression, etc.) as a result of an unfolded protein stimulus.	2.45	-0.64	1.69	0.34	0.74
GO:0007005	mitochondrion organization	A process that is carried out at the cellular level which results in the formation, arrangement of constituent parts, or disassembly of a mitochondrion; includes mitochondrial morphology and distribution, and replication of the mitochondrial genome as well as synthesis of new mitochondrial components.	2.3	1.08	1.5	1.48	0.87
GO:0007006	mitochondrial membrane organization	A process that is carried out at the cellular level which results in the formation, arrangement of constituent parts, or disassembly of a mitochondrial membrane, either of the lipid bilayer surrounding a mitochondrion.	3	2.41	3.28	2.29	2.06
GO:0007017	microtubule-based process	Any cellular process that depends upon or alters the microtubule cytoskeleton, that part of the cytoskeleton comprising microtubules and their associated proteins.	-2.32	-0.82	-0.45	1.21	-1.68
GO:0007020	microtubule nucleation	The 'de novo' formation of a microtubule, in which tubulin heterodimers form metastable oligomeric aggregates, some of which go on to support formation of a complete microtubule. Microtubule nucleation usually occurs from a specific site within a cell.	-2.82	-1.32	-0.8	-0.74	-1
GO:0007031	peroxisome organization	A process that is carried out at the cellular level which results in the formation, arrangement of constituent parts, or disassembly of a peroxisome. A peroxisome is a small, membrane-bounded organelle that uses dioxygen (O2) to oxidize organic molecules.	-3.3	-2.47	-2.49	-2.59	-0.64
GO:0007040	lysosome organization	A process that is carried out at the cellular level which results in the formation, arrangement of constituent parts, or disassembly of a lysosome. A lysosome is a cytoplasmic, membrane-bounded organelle that is found in most animal cells and that contains a variety of hydrolases.	2.51	1.25	0.73	0.72	0
GO:0007043	cell-cell junction assembly	The aggregation, arrangement and bonding together of a set of components to form a junction between cells.	3.5	3.19	2.26	2.69	2
GO:0007050	cell cycle arrest	The process by which the cell cycle is halted during one of the normal phases (G1, S, G2, M).	2.56	1.39	0.99	0.28	1.21
GO:0007052	mitotic spindle organization	A process that is carried out at the cellular level which results in the formation, arrangement of constituent parts, or disassembly of the microtubule spindle during a mitotic cell cycle.	-2.89	-2.44	-3.47	-2.46	-2.21
GO:0007062	sister chromatid cohesion	The cell cycle process by which the sister chromatids of a replicated chromosome are joined along the entire length of the chromosome.	2.34	0.18	1.8	1.02	2.77
GO:0007067	mitosis	Progression through mitosis, the division of the eukaryotic cell nucleus to produce two daughter nuclei that, usually, contain the identical chromosome complement to their mother.	2.29	-0.72	1.83	1.71	-1.55
GO:0007088	regulation of mitosis	Any process that modulates the frequency, rate or extent of mitosis.	-3.32	-2.89	-3.18	-2.46	-1.79
GO:0007090	regulation of S phase of mitotic cell cycle	A cell cycle process that modulates the frequency, rate or extent of the progression through the S phase of the mitotic cell cycle.	2.7	1.09	1.18	1.61	-1.41
GO:0007096	regulation of exit from mitosis	Any process involved in the progression from anaphase/telophase to G1 that is associated with a conversion from high to low mitotic CDK activity.	3.01	-1.62	-0.92	-0.82	-1.92
GO:0007129	synapsis	The cell cycle process whereby the side by side pairing and physical juxtaposition of homologous chromosomes is created at the metaphase plate.	2.54	0.17	0.5	-1.53	1.28
GO:0007140	male meiosis	Progression through the nuclear division phase of a meiotic cell cycle in the male germline.	3.1	1.16	2.16	0.41	2.36
GO:0007156	homophilic cell adhesion	The attachment of an adhesion molecule in one cell to an identical molecule in an adjacent cell.	3.66	2.55	4.22	2.64	2.06
GO:0007163	establishment or maintenance of cell polarity	Any cellular process that results in the specification, formation or maintenance of anisotropic intracellular organization or cell growth patterns.	2.61	1.69	-1.68	0.54	1.58
GO:0007166	cell surface receptor linked signal transduction	Any series of molecular signals initiated by the binding of an extracellular ligand to a receptor on the surface of the target cell.	2.55	0.7	1.72	0.83	0.82
GO:0007171	activation of transmembrane receptor protein tyrosine kinase activity	Any process that initiates the activity of the inactive transmembrane receptor protein tyrosine kinase activity.	2.36	0.83	-1.69	-1.01	0
GO:0007176	regulation of epidermal growth factor receptor activity	Any process that modulates the frequency, rate or extent of EGF receptor activity.	-4.3	-4.58	-4.68	-3.03	2
GO:0007187	G-protein signaling, coupled to cyclic nucleotide second messenger	The series of molecular signals generated as a consequence of a G-protein coupled receptor binding to its physiological ligand, followed by modulation of a nucleotide cyclase activity and a subsequent change in the concentration of a cyclic nucleotide.	2.47	0.94	0.75	1.92	0.75
GO:0007189	G-protein signaling, adenylate cyclase activating pathway	The series of molecular signals generated as a consequence of a G-protein coupled receptor binding to its physiological ligand, followed by activation of adenylyl cyclase and a subsequent increase in the concentration of cyclic AMP.	3.16	0.61	0	1.65	1.73
GO:0007190	activation of adenylate cyclase activity	Any process that initiates the activity of the inactive enzyme adenylate cyclase.	2.56	0.77	1.11	1.83	0.77
GO:0007191	dopamine receptor, adenylate cyclase activating pathway	The series of molecular signals generated as a consequence of a dopamine receptor binding to its physiological ligand, followed by activation of adenylyl cyclase and a subsequent increase in the concentration of cyclic AMP.	2.28	2.34	1.54	1.82	1.44
GO:0007193	G-protein signaling, adenylate cyclase inhibiting pathway	The series of molecular signals generated as a consequence of a G-protein coupled receptor binding to its physiological ligand, followed by inhibition of adenylyl cyclase and a subsequent decrease in the concentration of cyclic AMP.	3.36	2.83	3.34	2.27	1.93
GO:0007199	G-protein signaling, coupled to cGMP nucleotide second messenger	The series of molecular signals generated as a consequence of a G-protein coupled receptor binding to its physiological ligand, followed by activation of guanylyl cyclase and a subsequent increase in the concentration of cyclic GMP.	3.5	2.6	1.95	2.06	0.93
GO:0007200	G-protein signaling, coupled to IP3 second messenger (phospholipase C activating)	The series of molecular signals generated as a consequence of a G-protein coupled receptor binding to its physiological ligand, followed by the activation of phospholipase C and the subsequent release of inositol trisphosphate.	2.41	0.52	1.52	0.54	0
GO:0007202	activation of phospholipase C activity	The initiation of the activity of the inactive enzyme phospolipase C as the result of a series of molecular signals generated as a consequence of a G-protein coupled receptor binding to its physiological ligand.	2.81	2.04	1.41	1.3	2.03
GO:0007213	acetylcholine receptor signaling, muscarinic pathway	The series of molecular signals generated as a consequence of a muscarinic acetylcholine receptor binding to one of its physiological ligands; muscarinic acetylcholine receptors activate inhibitory G proteins and can be activated by the fungal alkaloid muscarine.	5.47	2.83	4.26	1.69	2.1
GO:0007218	neuropeptide signaling pathway	The series of molecular signals generated as a consequence of a peptide neurotransmitter binding to a cell surface receptor.	2.33	1	1.56	1.15	0.61
GO:0007223	Wnt receptor signaling pathway, calcium modulating pathway	The series of molecular signals initiated by binding of a Wnt protein to a receptor on the surface of the target cell where activated receptors leads to an increase in intracellular calcium and activation of protein kinase C (PKC).	2.62	3.6	2.78	1.58	0.22
GO:0007224	smoothened signaling pathway	The series of molecular signals generated as a consequence of activation of the transmembrane protein Smoothened.	2.8	0.99	1.88	1.47	0.91
GO:0007229	integrin-mediated signaling pathway	Any series of molecular signals generated as a consequence of an integrin binding to one of its physiological ligands.	2.97	0.71	2.04	0.95	1.91
GO:0007242	intracellular signaling cascade	A series of reactions within the cell that occur as a result of a single trigger reaction or compound.	2.43	0.58	1.48	1.26	1.84
GO:0007243	protein kinase cascade	A series of reactions, mediated by protein kinases, which occurs as a result of a single trigger reaction or compound.	2.93	0.87	1.84	0.75	0.85
GO:0007249	I-kappaB kinase/NF-kappaB cascade	A series of reactions initiated by the activation of the transcription factor NF-kappaB. NF-kappaB is sequestered by the inhibitor I-kappaB, and is released when I-kappaB is phosphorylated by activated I-kappaB kinase.	2.62	0.69	-0.12	-0.64	0.79
GO:0007254	JNK cascade	A cascade of protein kinase activities, culminating in the phosphorylation and activation of a member of the JUN kinase subfamily of stress-activated protein kinases, which in turn are a subfamily of mitogen-activated protein (MAP) kinases that is activated primarily by cytokines and exposure to environmental stress.	2.39	0.94	0.94	0.72	1.51
GO:0007257	activation of JNK activity	The initiation of the activity of the inactive enzyme JUN kinase by phosphorylation by a JUN kinase kinase (JNKK).	2.59	0.81	1.25	0.2	-0.62
GO:0007260	tyrosine phosphorylation of STAT protein	The process of introducing a phosphate group to a tyrosine residue of a STAT (Signal Transducer and Activator of Transcription) protein.	2.33	0.68	1.68	0.46	0
GO:0007264	small GTPase mediated signal transduction	Any series of molecular signals in which a small monomeric GTPase relays one or more of the signals.	-2.54	-0.9	-1.81	-0.62	0.77
GO:0007265	Ras protein signal transduction	A series of molecular signals within the cell that are mediated by a member of the Ras superfamily of proteins switching to a GTP-bound active state.	2.59	0.6	1.74	1.56	1.12
GO:0007274	neuromuscular synaptic transmission	The process of communication from a neuron to a muscle, across a synapse.	-3.36	2.18	-0.72	-0.79	-0.9
GO:0007283	spermatogenesis	The process of formation of spermatozoa, including spermatocytogenesis and spermiogenesis.	3.73	1.38	1.97	1.68	2.1
GO:0007292	female gamete generation	Generation of the female gamete; specialised haploid cells produced by meiosis and along with a male gamete takes part in sexual reproduction.	2.72	3.02	-1.85	1.23	1.24
GO:0007368	determination of left/right symmetry	The establishment of an organism's body plan or part of an organism with respect to the left and right halves. The pattern can either be symmetric, such that the halves are mirror images, or asymmetric where the pattern deviates from this symmetry.	3.47	0.91	1.98	0.89	1.72
GO:0007369	gastrulation	A complex and coordinated series of cellular movements that occurs at the end of cleavage during embryonic development of most animals. The details of gastrulation vary from species to species, but usually result in the formation of the three primary germ layers, ectoderm, mesoderm and endoderm.	2.44	-0.08	-0.74	0.48	0.79
GO:0007379	segment specification	The process whereby segments assume individual identities; exemplified in insects by the actions of the products of the homeotic genes.	-2.82	-1.38	-1.88	-0.88	0
GO:0007398	ectoderm development	The process whose specific outcome is the progression of the ectoderm over time, from its formation to the mature structure. In animal embryos, the ectoderm is the outer germ layer of the embryo, formed during gastrulation.	4.1	3.37	-3.23	2.37	1.94
GO:0007399	nervous system development	The process whose specific outcome is the progression of nervous tissue over time, from its formation to its mature state.	2.95	2.45	3.73	1.78	2
GO:0007422	peripheral nervous system development	The process whose specific outcome is the progression of the peripheral nervous system over time, from its formation to the mature structure. The peripheral nervous system is one of the two major divisions of the nervous system. Nerves in the PNS connect the central nervous system (CNS) with sensory organs, other organs, muscles, blood vessels and glands.	2.85	2.44	3.62	3.36	2.13
GO:0007435	salivary gland morphogenesis	The process by which the anatomical structures of the salivary gland are generated and organized. Morphogenesis pertains to the creation of form.	2.29	1.72	1.91	1.59	1.82
GO:0007498	mesoderm development	The process whose specific outcome is the progression of the mesoderm over time, from its formation to the mature structure. The mesoderm is the middle germ layer that develops into muscle, bone, cartilage, blood and connective tissue.	3.13	1.11	2.12	0.66	1.6
GO:0007507	heart development	The process whose specific outcome is the progression of the heart over time, from its formation to the mature structure. The heart is a hollow, muscular organ, which, by contracting rhythmically, keeps up the circulation of the blood.	3.17	0.26	2.03	0.43	1.55
GO:0007519	skeletal muscle development	The developmental sequence of events leading to the formation of adult muscle that occurs in the anima. In vertebrate skeletal muscle the main events are: the fusion of myoblasts to form myotubes that increase in size by further fusion to them of myoblasts, the formation of myofibrils within their cytoplasm and the establishment of functional neuromuscular junctions with motor neurons. At this st…	2.9	0.76	2.06	-1.69	0.91
GO:0007549	dosage compensation	Compensating for the two-fold variation in X:autosome chromosome ratios between sexes by a global activation or inactivation of all, or most of, genes on one or both of the X chromosomes.	3.05	2.4	1.83	2.58	1.23
GO:0007566	embryo implantation	Attachment of the blastocyst to the uterine lining.	3.61	2.82	2.63	1.41	1.52
GO:0007569	cell aging	Progression of the cell from its inception to the end of its lifespan.	-2.42	-2.09	-1.88	-0.25	1.05
GO:0007584	response to nutrient	A change in state or activity of a cell or an organism (in terms of movement, secretion, enzyme production, gene expression, etc.) as a result of a nutrient stimulus.	2.53	0.55	1.8	0.69	-0.63
GO:0007588	excretion	The elimination by an organism of the waste products that arise as a result of metabolic activity. These products include water, carbon dioxide (CO2), and nitrogenous compounds.	2.83	0.92	2.23	1.13	1.63
GO:0007589	body fluid secretion	The regulated release of a fluid by a cell or group of cells in a multicellular organism.	2.54	1.22	1.28	0.15	-0.73
GO:0007600	sensory perception	The series of events required for an organism to receive a sensory stimulus, convert it to a molecular signal, and recognize and characterize the signal.	2.33	2.31	5.55	2.24	0.9
GO:0007601	visual perception	The series of events required for an organism to receive a visual stimulus, convert it to a molecular signal, and recognize and characterize the signal. Visual stimuli are detected in the form of photons and are processed to form an image.	2.89	0.96	0.89	1.24	1.26
GO:0007602	phototransduction	The sequence of reactions within a cell required to convert absorbed photons into a molecular signal.	3.06	0.99	0	1.55	0.19
GO:0007605	sensory perception of sound	The series of events required for an organism to receive an auditory stimulus, convert it to a molecular signal, and recognize and characterize the signal. Sonic stimuli are detected in the form of vibrations and are processed to form a sound.	3.39	0.79	1.95	1.51	1.26
GO:0007608	sensory perception of smell	The series of events required for an organism to receive an olfactory stimulus, convert it to a molecular signal, and recognize and characterize the signal. Olfaction involves the detection of chemical composition of an organism's ambient medium by chemoreceptors.	2.43	3.36	1.28	0	0
GO:0007611	learning or memory	The acquisition and processing of information and/or the storage and retrieval of this information over time.	-4.61	-3.19	-2.44	-1.56	2.09
GO:0007626	locomotory behavior	The specific movement from place to place of an organism in response to external or internal stimuli. Locomotion of a whole organism in a manner dependent upon some combination of that organism's internal state and external conditions.	3.12	1.69	-1.7	2.03	1.34
GO:0007631	feeding behavior	Behavior associated with the intake of food.	3.13	2.66	-2.1	1.49	1.62
GO:0008015	blood circulation	The flow of blood through the body of an animal, enabling the transport of O2 and nutrients to the tissues and the removal of waste products.	2.49	0.5	1.95	1.32	0.8
GO:0008037	cell recognition	The process by which a cell in a multicellular organism interprets its surroundings.	2.41	0	-0.36	-0.09	0
GO:0008156	negative regulation of DNA replication	Any process that stops, prevents or reduces the frequency, rate or extent of DNA replication.	2.41	0.64	1.49	0.07	0.01
GO:0008216	spermidine metabolic process	The chemical reactions and pathways involving spermidine, N-(3-aminopropyl)-1,4-diaminobutane.	-3.26	1.3	-1.41	-0.27	-0.61
GO:0008217	regulation of blood pressure	The process that modulates the force with which blood travels through the circulatory system. The process is controlled by a balance of processes that increase pressure and decrease pressure.	3.52	1.03	1.54	1.24	1.33
GO:0008219	cell death	The specific activation or halting of processes within a cell so that its vital functions markedly cease, rather than simply deteriorating gradually over time, which culminates in cell death.	2.59	0.34	0.6	0.87	0.89
GO:0008284	positive regulation of cell proliferation	Any process that activates or increases the rate or extent of cell proliferation.	2.9	0.53	1.71	0.36	0.09
GO:0008285	negative regulation of cell proliferation	Any process that stops, prevents or reduces the rate or extent of cell proliferation.	2.48	0.8	1.34	0.61	1.17
GO:0008347	glial cell migration	The orderly movement of glial cells, non-neuronal cells that provide support and nutrition, maintain homeostasis, form myelin, and participate in signal transmission in the nervous system.	2.46	0.56	0.68	1.36	0.04
GO:0008354	germ cell migration	The orderly movement of a germ cell, a cell specialized to produce haploid gametes, through the embryo from its site of production to the place where the gonads will form.	-3.86	-1.12	0.6	-1.38	-1.68
GO:0008360	regulation of cell shape	Any process that modulates the surface configuration of a cell.	3.82	1.66	2.18	2.11	1.56
GO:0008361	regulation of cell size	Any process that modulates the size of a cell.	2.41	0.44	1.37	1.51	1.92
GO:0008544	epidermis development	The process whose specific outcome is the progression of the epidermis over time, from its formation to the mature structure. The epidermis is the outer epithelial layer of a plant or animal, it may be a single layer that produces an extracellular material (e.g. the cuticle of arthropods) or a complex stratified squamous epithelium, as in the case of many vertebrate species.	2.39	0.47	1.92	1.4	0.77
GO:0008584	male gonad development	The process whose specific outcome is the progression of the male gonad over time, from its formation to the mature structure.	2.35	2.06	1.32	2.2	0.93
GO:0008595	determination of anterior/posterior axis, embryo	The specification of the anterior/posterior axis of the embryo by the products of genes expressed maternally and genes expressed in the zygote.	2.48	1.3	-1.23	-0.62	0
GO:0008629	induction of apoptosis by intracellular signals	Any process induced by intracellular signals that directly activates any of the steps required for cell death by apoptosis.	4.07	2.5	4.09	2.51	1.61
GO:0008633	activation of pro-apoptotic gene products	The conversion of proteins that induce or sustain apoptosis to an active form.	2.92	2.84	1.99	0.37	1.04
GO:0008634	negative regulation of survival gene product expression	Any process that stops, prevents or reduces the frequency, rate or extent of survival gene product expression; survival gene products are those that antagonize the apoptotic program. Regulation can be at the transcriptional, translational, or posttranslational level.	2.53	1.03	2.12	1.93	0.54
GO:0008635	caspase activation via cytochrome c	Upregulation of the activity of a caspase, any of a group of cysteine proteases involved in apoptosis, mediated by cytochrome c.	3.83	-3.15	-4.14	2.07	-0.6
GO:0009058	biosynthetic process	The chemical reactions and pathways resulting in the formation of substances; typically the energy-requiring part of metabolism in which simpler substances are transformed into more complex ones.	2.99	0.96	1.88	1.28	1.26
GO:0009065	glutamine family amino acid catabolic process	The chemical reactions and pathways resulting in the breakdown of amino acids of the glutamine family, comprising arginine, glutamate, glutamine and proline.	3.65	3.46	3.93	2.79	1.9
GO:0009072	aromatic amino acid family metabolic process	The chemical reactions and pathways involving aromatic amino acid family, amino acids with aromatic ring (phenylalanine, tyrosine, tryptophan).	3.76	2.46	1.86	1.45	0
GO:0009084	glutamine family amino acid biosynthetic process	The chemical reactions and pathways resulting in the formation of amino acids of the glutamine family, comprising arginine, glutamate, glutamine and proline.	3.54	4.01	5.55	5.87	2.08
GO:0009132	nucleoside diphosphate metabolic process	The chemical reactions and pathways involving a nucleoside diphosphate, a glycosamine consisting of a base linked to a deoxyribose or ribose sugar esterified with diphosphate on its glycose moiety.	-4.57	-2.77	-4.69	-2.47	-2.12
GO:0009143	nucleoside triphosphate catabolic process	The chemical reactions and pathways resulting in the breakdown of a nucleoside triphosphate, a glycosamine consisting of a base linked to a deoxyribose or ribose sugar esterified with triphosphate on its glycose moiety.	2.37	-0.99	-1.74	-1.82	-0.7
GO:0009219	pyrimidine deoxyribonucleotide metabolic process	The chemical reactions and pathways involving a pyrimidine deoxynucleotide, a compound consisting of nucleoside (a pyrimidine base linked to a deoxyribose sugar) esterified with a phosphate moiety at either the 3' or 5'-hydroxyl group of its glycose moiety.	4.21	4.28	4.7	3.24	2.05
GO:0009261	ribonucleotide catabolic process	The chemical reactions and pathways resulting in the breakdown of a ribonucleotide, a compound consisting of ribonucleoside (a base linked to a ribose sugar) esterified with a phosphate moiety at either the 3' or 5'-hydroxyl group of its glycose moiety.	-3.38	-2.42	-2.67	-2.23	1.86
GO:0009408	response to heat	A change in state or activity of a cell or an organism (in terms of movement, secretion, enzyme production, gene expression, etc.) as a result of a heat stimulus, a temperature stimulus above the optimal temperature for that organism.	2.74	2.32	0.93	1.19	0.48
GO:0009409	response to cold	A change in state or activity of a cell or an organism (in terms of movement, secretion, enzyme production, gene expression, etc.) as a result of a cold stimulus, a temperature stimulus below the optimal temperature for that organism.	3.29	2.88	3.49	2.52	-0.92
GO:0009416	response to light stimulus	A change in state or activity of a cell or an organism (in terms of movement, secretion, enzyme production, gene expression, etc.) as a result of a light stimulus, electromagnetic radiation of wavelengths classified as infrared, visible or ultraviolet light.	3.51	2.74	3.38	2.7	1.32
GO:0009611	response to wounding	A change in state or activity of a cell or an organism (in terms of movement, secretion, enzyme production, gene expression, etc.) as a result of a stimulus indicating damage to the organism.	3.2	2.77	4.54	2.85	1.83
GO:0009612	response to mechanical stimulus	A change in state or activity of a cell or an organism (in terms of movement, secretion, enzyme production, gene expression, etc.) as a result of a mechanical stimulus.	3.02	0.5	1.34	0.71	1.21
GO:0009620	response to fungus	A change in state or activity of a cell or an organism (in terms of movement, secretion, enzyme production, gene expression, etc.) as a result of a stimulus from a fungus.	2.73	1.05	-0.79	1.86	1.85
GO:0009653	anatomical structure morphogenesis	The process by which anatomical structures are generated and organized. Morphogenesis pertains to the creation of form.	2.37	0.35	0.89	1.09	1.04
GO:0009755	hormone-mediated signaling	A series of molecular signals mediated by the detection of a hormone.	3.07	1.2	-0.19	0.34	0.94
GO:0009790	embryonic development	The process whose specific outcome is the progression of an embryo from its formation until the end of its embryonic life stage. The end of the embryonic stage is organism-specific. For example, for mammals, the process would begin with zygote formation and end with birth. For insects, the process would begin at zygote formation and end with larval hatching. For plant zygotic embryos, this would …	2.56	1.05	2.05	1.06	0.39
GO:0009791	post-embryonic development	The process whose specific outcome is the progression of the organism over time, from the completion of embryonic development to the mature structure. See embryonic development.	2.84	0.46	1.55	1.1	1.64
GO:0009887	organ morphogenesis	Morphogenesis of an organ. An organ is defined as a tissue or set of tissues that work together to perform a specific function or functions. Morphogenesis is the process by which anatomical structures are generated and organized. Organs are commonly observed as visibly distinct structures, but may also exist as loosely associated clusters of cells that work together to perform a specific function…	2.68	0.72	1.62	0.73	1.49
GO:0009913	epidermal cell differentiation	The process whereby a relatively unspecialized cell acquires specialized features of an epidermal cell, any of the cells making up the epidermis.	3.46	2.73	3.25	2	0.73
GO:0009953	dorsal/ventral pattern formation	The regionalization process by which the areas along the dorsal/ventral axis are established that will lead to differences in cell differentiation. The dorsal/ventral axis is defined by a line that runs orthogonal to both the anterior/posterior and left/right axes. The dorsal end is defined by the upper or back side of an organism. The ventral end is defined by the lower or front side of an organ…	-2.94	-0.36	-1.76	1.12	0
GO:0009954	proximal/distal pattern formation	The regionalization process by which specific areas of cell differentiation are determined along a proximal/distal axis. The proximal/distal axis is defined by a line that runs from main body (proximal end) of an organism outward (distal end).	4.32	3.76	3.76	3.33	1.62
GO:0009968	negative regulation of signal transduction	Any process that stops, prevents or reduces the frequency, rate or extent of signal transduction.	3.81	1.31	2.23	1.28	1
GO:0009987	cellular process	Any process that is carried out at the cellular level, but not necessarily restricted to a single cell. For example, cell communication occurs among more than one cell, but occurs at the cellular level.	2.65	1.37	2.16	0.67	-1.08
GO:0010038	response to metal ion	A change in state or activity of a cell or an organism (in terms of movement, secretion, enzyme production, gene expression, etc.) as a result of a metal ion stimulus.	3.03	-1.61	0.52	-1.11	1.8
GO:0010224	response to UV-B	A change in state or activity of a cell or an organism (in terms of movement, secretion, enzyme production, gene expression, etc.) as a result of a UV-B radiation stimulus. UV-B radiation (UV-B light) spans the wavelengths 290 to 320 nm.	3.12	3.09	2.22	0.72	1.43
GO:0010332	response to gamma radiation	A change in state or activity of a cell or an organism (in terms of movement, secretion, enzyme production, gene expression, etc.) as a result of a gamma radiation stimulus. Gamma radiation is a form of electromagnetic radiation (EMR) or light emission of a specific frequency produced from sub-atomic particle interaction, such as electron-positron annihilation and radioactive decay. Gamma rays ar…	2.33	1.58	1.91	1.24	-0.28
GO:0010657	muscle cell apoptosis	A form of programmed cell death induced by external or internal signals that trigger the activity of proteolytic caspases, whose actions dismantle a muscle cell and result in its death. A muscle cell is a mature contractile cell, commonly known as a myocyte, that forms one of three kinds of muscle.	2.91	1.5	-0.81	-1.33	0.24
GO:0010660	regulation of muscle cell apoptosis	Any process that modulates the rate or frequency of muscle cell apoptosis. Muscle cell apoptosis is a form of programmed cell death induced by external or internal signals that trigger the activity of proteolytic caspases, whose actions dismantle a muscle cell and result in its death.	2.91	1.5	-0.81	-1.33	0.24
GO:0010675	regulation of cellular carbohydrate metabolic process	Any process that modulates the rate, extent or frequency of the chemical reactions and pathways involving carbohydrates, any of a group of organic compounds based of the general formula Cx(H2O)y, as carried out by individual cells.	-2.29	-0.96	-1.37	-0.58	1.4
GO:0010769	regulation of cell morphogenesis involved in differentiation	Any process that modulates the frequency, rate or extent of cell morphogenesis contributing to cell differentiation. Cell morphogenesis involved in differentiation is the change in form (cell shape and size) that occurs when relatively unspecialized cells acquire specialized structural and/or functional features that characterize the cells, tissues, or organs of the mature organism or some other …	3.21	-0.35	-0.41	-1.02	-0.88
GO:0012501	programmed cell death	Cell death resulting from activation of endogenous cellular processes.	2.53	1.25	1.45	1.67	1.43
GO:0014032	neural crest cell development	The process aimed at the progression of a neural crest cell over time, from initial commitment of the cell to its specific fate, to the fully functional differentiated cell.	2.81	1.08	1.4	-1.03	-1.17
GO:0014037	Schwann cell differentiation	The process whereby a relatively unspecialized cell acquires the specialized features of a Schwann cell. Schwann cells are found in the peripheral nervous system, where they insulate neurons and axons, and regulate the environment in which neurons function.	2.53	2.25	2.76	3.77	0.91
GO:0014047	glutamate secretion	The regulated release of glutamate by a cell or group of cells. The glutamate is the most abundant excitatory neurotransmitter in the nervous system.	3.68	3.37	3.77	3.27	0.4
GO:0014065	phosphoinositide 3-kinase cascade	A series of reactions, mediated by the intracellular phosphoinositide 3-kinase (PI3K). PI3K cascades lie downstream of many cell surface receptor linked signaling pathways and regulate numerous cellular functions.	3.28	2.35	3.9	3.41	1.98
GO:0014070	response to organic cyclic substance	A change in state or activity of a cell or an organism (in terms of movement, secretion, enzyme production, gene expression, etc.) as a result of an organic cyclic substance stimulus.	3.55	3.44	5	3.7	2.04
GO:0014821	phasic smooth muscle contraction	A process whereby force is generated within phasic smooth muscle tissue, resulting in a change in muscle geometry. Force generation involves a chemo-mechanical energy conversion step. The chemo-mechanical energy conversion step is carried out by the actin/myosin complex activity, which generates force through ATP hydrolysis. In the phasic smooth muscle, the muscle contraction occurs without an or…	3.33	0.56	1.66	0.69	0
GO:0014823	response to activity	A change in state or activity of a cell or an organism (in terms of movement, secretion, enzyme production, gene expression, etc.) as a result of an activity stimulus.	2.68	2.25	3.1	1.78	0.99
GO:0014829	vascular smooth muscle contraction	A process, occurring in the vascular tissue, whereby actin/myosin complex activity generates force through ATP hydrolysis resulting in a change in smooth muscle geometry. This process is always coupled to chemo-mechanical energy conversion.	2.74	1.3	1.55	0.36	0
GO:0015012	heparan sulfate proteoglycan biosynthetic process	The chemical reactions and pathways resulting in the formation of the heparan sulfate proteoglycan, a glycosaminoglycan with repeat unit consisting of alternating (alpha1->4)-linked hexuronic acid and glucosamine residues; the former are a mixture of sulfated and nonsulfated D-glucuronic acid and L-iduronic acid; the L-iduronic acid is either sulfated or acetylated on its amino group as well as b…	3.7	1.97	-0.74	-1.55	0.04
GO:0015672	monovalent inorganic cation transport	The directed movement of inorganic cations with a valency of one into, out of, within or between cells. Inorganic cations are atoms or small molecules with a positive charge which do not contain carbon in covalent linkage.	2.95	-1.95	0.36	1.51	1.92
GO:0015711	organic anion transport	The directed movement of organic anions into, out of, within or between cells. Organic anions are atoms or small molecules with a negative charge which contain carbon in covalent linkage.	2.51	1.27	1.22	1.11	0.63
GO:0015718	monocarboxylic acid transport	The directed movement of monocarboxylic acids into, out of, within or between cells.	2.76	1.21	0.83	2.14	1.72
GO:0015813	L-glutamate transport	The directed movement of L-glutamate, the L enantiomer anion of 2-aminopentanedioic acid, into, out of, within or between cells.	2.91	2.42	5.26	2.91	1.64
GO:0015908	fatty acid transport	The directed movement of fatty acids into, out of, within or between cells. Fatty acids are aliphatic monocarboxylic acids liberated from naturally occurring fats and oils by hydrolysis.	2.94	1.29	2.18	0	1.21
GO:0015909	long-chain fatty acid transport	The directed movement of long-chain fatty acids into, out of, within or between cells. A long-chain fatty acid is an aliphatic compound with a terminal carboxyl group and with a chain length greater than C12.	-2.32	-0.54	-0.08	1.39	1.02
GO:0016049	cell growth	The process by which a cell irreversibly increases in size over time by accretion and biosynthetic production of matter similar to that already present.	2.99	2.44	2.64	2.01	2.06
GO:0016050	vesicle organization	A process that is carried out at the cellular level which results in the formation, arrangement of constituent parts, or disassembly of a vesicle.	-2.62	-0.72	-0.85	0.74	-1.69
GO:0016052	carbohydrate catabolic process	The chemical reactions and pathways resulting in the breakdown of carbohydrates, any of a group of organic compounds based of the general formula Cx(H2O)y.	-2.34	-0.87	0.89	-1.18	1.15
GO:0016055	Wnt receptor signaling pathway	The series of molecular signals initiated by binding of Wnt protein to a frizzled family receptor on the surface of the target cell and ending with a change in cell state.	2.94	1.03	1.89	0.4	0.61
GO:0016126	sterol biosynthetic process	The chemical reactions and pathways resulting in the formation of sterols, steroids with one or more hydroxyl groups and a hydrocarbon side-chain in the molecule.	2.82	2.68	3.72	2.79	2.12
GO:0016192	vesicle-mediated transport	The directed movement of substances, either within a vesicle or in the vesicle membrane, into, out of or within a cell.	2.25	-0.67	-1.68	0.54	0.94
GO:0016197	endosome transport	The directed movement of substances into, out of or mediated by an endosome, a membrane-bounded organelle that carries materials newly ingested by endocytosis. It passes many of the materials to lysosomes for degradation.	2.74	0.44	1.87	0.28	0.81
GO:0016337	cell-cell adhesion	The attachment of one cell to another cell via adhesion molecules.	3.15	3.06	4.47	1.98	2.16
GO:0016485	protein processing	The posttranslational modification of a protein, particularly secretory proteins and proteins targeted for membranes or specific cellular locations.	3.99	0.8	1.94	2	1.43
GO:0016486	peptide hormone processing	The generation of a mature peptide hormone by posttranslational processing of a prohormone.	2.99	1.35	0.54	1.86	0
GO:0016558	protein import into peroxisome matrix	The import of proteins into the peroxisomal matrix. A peroxisome targeting signal (PTS) binds to a soluble receptor protein in the cytosol, and the resulting complex then binds to a receptor protein in the peroxisome membrane and is imported.	-3.5	-2.27	-3.17	-2.21	-0.95
GO:0016573	histone acetylation	The modification of histones by addition of acetyl groups.	3.07	0.76	1.01	0.38	0
GO:0016601	Rac protein signal transduction	A series of molecular signals within the cell that are mediated by a member of the Rac family of proteins switching to a GTP-bound active state.	2.66	2.26	3.53	2.6	0.02
GO:0017145	stem cell division	The self-renewing division of a stem cell. A stem cell is an undifferentiated cell, in the embryo or adult, that can undergo unlimited division and give rise to one or several different cell types.	-2.57	-1.27	-1.38	-1.09	0
GO:0018193	peptidyl-amino acid modification	The alteration of an amino acid residue in a peptide.	2.43	1.05	1.18	0.73	0.38
GO:0018202	peptidyl-histidine modification	The modification of peptidyl-histidine.	2.5	-0.38	0.27	0.29	-0.35
GO:0018205	peptidyl-lysine modification	The modification of peptidyl-lysine.	4.1	1.04	-0.61	0.32	0.8
GO:0019220	regulation of phosphate metabolic process	Any process that modulates the frequency, rate or extent of the chemical reactions and pathways involving phosphates.	4.05	2.75	3.14	1.33	0
GO:0019221	cytokine-mediated signaling pathway	Any series of molecular signals generated as a consequence of a cytokine or chemokine binding to a cell surface receptor.	2.98	1.48	1.63	1.03	-0.48
GO:0019222	regulation of metabolic process	Any process that modulates the frequency, rate or extent of the chemical reactions and pathways within a cell or an organism.	3.23	-1.93	-1.69	-1.69	0
GO:0019430	removal of superoxide radicals	Any process involved in removing superoxide radicals (O2-) from a cell or organism, e.g. by conversion to dioxygen (O2) and hydrogen peroxide (H2O2).	-2.81	-1.3	-1.21	-0.76	-0.18
GO:0019722	calcium-mediated signaling	A series of molecular signals in which a cell uses calcium ions to convert an extracellular signal into a response.	2.4	0.73	1.26	0	-0.37
GO:0019748	secondary metabolic process	The chemical reactions and pathways resulting in many of the chemical changes of compounds that are not necessarily required for growth and maintenance of cells, and are often unique to a taxon. In multicellular organisms secondary metabolism is generally carried out in specific cell types, and may be useful for the organism as a whole. In unicellular organisms, secondary metabolism is often used…	3.08	2.94	3.6	1.96	0.39
GO:0019752	carboxylic acid metabolic process	The chemical reactions and pathways involving carboxylic acids, any organic acid containing one or more carboxyl (COOH) groups or anions (COO-).	2.67	-0.49	1.24	-0.96	0.96
GO:0019827	stem cell maintenance	The process by which an organism retains a population of stem cells, preventing the commitment of all stem cell progeny to a differentiated cell fate.	-3.21	-2.01	-1.2	-1.96	-0.53
GO:0019882	antigen processing and presentation	The process by which an antigen-presenting cell expresses antigen (peptide or lipid) on its cell surface in association with an MHC protein complex.	2.98	3.65	4.19	1.71	1.67
GO:0020027	hemoglobin metabolic process	The chemical reactions and pathways involving hemoglobin, including its uptake and utilization.	3.94	2.41	3.44	1.77	0.31
GO:0021782	glial cell development	The process aimed at the progression of a glial cell over time, from initial commitment of the cell to a specific fate, to the fully functional differentiated cell.	3.32	3.56	4.62	4.95	0.91
GO:0022407	regulation of cell-cell adhesion	Any process that modulates the frequency, rate or extent of attachment of a cell to another cell.	2.3	0.54	2	2.08	0
GO:0022600	digestive system process	A physical, chemical, or biochemical process carried out by living organisms to break down ingested nutrients into components that may be easily absorbed and directed into metabolism.	2.85	2.02	1.68	1.24	0.55
GO:0022603	regulation of anatomical structure morphogenesis	Any process that modulates the frequency, rate or extent of anatomical structure morphogenesis.	3.82	2.55	3	2.43	1.18
GO:0022904	respiratory electron transport chain	A process whereby a series of electron carriers operate together to transfer electrons from donors such as NADH and FADH2 to any of several different terminal electron acceptors to generate a transmembrane electrochemical gradient.	3.16	2.72	4.37	0.42	0.74
GO:0030001	metal ion transport	The directed movement of metal ions, any metal ion with an electric charge, into, out of, within or between cells.	2.72	2.53	3.23	1.97	1.23
GO:0030032	lamellipodium assembly	Formation of a lamellipodium, a thin sheetlike extension of the surface of a migrating cell.	-2.82	-2.07	-1.39	-0.44	1.35
GO:0030036	actin cytoskeleton organization	A process that is carried out at the cellular level which results in the formation, arrangement of constituent parts, or disassembly of cytoskeletal structures comprising actin filaments and their associated proteins.	3.51	-0.97	1.33	1.05	1.15
GO:0030041	actin filament polymerization	Assembly of actin filaments by the addition of actin monomers to a filament.	-2.32	-1.49	-1.11	-2.15	-1.4
GO:0030049	muscle filament sliding	The sliding of actin thin filaments and myosin thick filaments past each other in muscle contraction. This involves a process of interaction of myosin located on a thick filament with actin located on a thin filament. During this process ATP is split and forces are generated.	2.56	1.45	0.84	1.17	0.11
GO:0030073	insulin secretion	The regulated release of proinsulin from secretory granules (B granules) in the B cells of the pancreas; accompanied by cleavage of proinsulin to form mature insulin.	2.25	1.29	1.93	2	0.54
GO:0030099	myeloid cell differentiation	The process whereby a relatively unspecialized myeloid precursor cell acquires the specialized features of any cell of the myeloid leukocyte, megakaryocyte, thrombocyte, or erythrocyte lineages.	2.24	-0.8	-1.27	-0.72	1.28
GO:0030101	natural killer cell activation	The change in morphology and behavior of a natural killer cell in response to a cytokine, chemokine, cellular ligand, or soluble factor.	2.36	1.49	1.11	0.02	0
GO:0030149	sphingolipid catabolic process	The chemical reactions and pathways resulting in the breakdown of sphingolipids, any of a class of lipids containing the long-chain amine diol sphingosine or a closely related base (a sphingoid).	-2.42	-0.75	0	-0.7	0
GO:0030155	regulation of cell adhesion	Any process that modulates the frequency, rate or extent of attachment of a cell to another cell or to the extracellular matrix.	2.35	2.29	4.67	1.97	1.31
GO:0030183	B cell differentiation	The process whereby a precursor cell type acquires the specialized features of a B cell.	2.87	3.15	4.44	-1.58	-1.15
GO:0030198	extracellular matrix organization	A process that is carried out at the cellular level which results in the formation, arrangement of constituent parts, or disassembly of an extracellular matrix.	2.53	1.17	1.63	1	1.96
GO:0030201	heparan sulfate proteoglycan metabolic process	The chemical reactions and pathways involving any proteoglycan containing heparan sulfate, any member of a group of glycosaminoglycans that have repeat units consisting of alternating alpha1->4 linked hexuronic acid and glucosamine residues, the former being a mixture of sulfated and nonsulfated D-glucuronic and L-iduronic acids, and the latter being either sulfated or acetylated on its amino gro…	3.77	3.36	2.71	1.97	0.02
GO:0030218	erythrocyte differentiation	The process by which a myeloid precursor cell acquires specializes features of an erythrocyte.	2.93	1.56	1.67	-1.37	-1.7
GO:0030238	male sex determination	The specification of male sex of an individual organism.	3.31	2.23	1.45	1.9	0.11
GO:0030258	lipid modification	The covalent alteration of one or more fatty acids in a lipid, resulting in a change in the properties of the lipid.	-3.28	-2.42	-2.28	2.17	-1.75
GO:0030278	regulation of ossification	Any process that modulates the frequency, rate or extent of bone formation.	2.29	0	-1.76	0	0
GO:0030279	negative regulation of ossification	Any process that stops, prevents or reduces the frequency, rate or extent of bone formation.	3.7	-2.16	-1.67	-1.76	-0.86
GO:0030282	bone mineralization	The deposition of calcium phosphate in bone tissue.	2.57	-1.18	2.17	-1.89	-0.97
GO:0030308	negative regulation of cell growth	Any process that stops, prevents or reduces the frequency, rate or extent of cell growth.	2.67	2.89	2.2	1.7	1.76
GO:0030316	osteoclast differentiation	The process whereby a relatively unspecialized monocyte acquires the specialized features of a osteoclast cell.	2.39	0.5	-0.48	1.25	0.87
GO:0030318	melanocyte differentiation	The process whereby a relatively unspecialized cell acquires specialized features of a melanocyte.	4.12	3.32	2.64	1.64	2.68
GO:0030324	lung development	The process whose specific outcome is the progression of the lung over time, from its formation to the mature structure. In all air-breathing vertebrates the lungs are developed from the ventral wall of the oesophagus as a pouch which divides into two sacs. In amphibians and many reptiles the lungs retain very nearly this primitive sac-like character, but in the higher forms the connection with t…	2.62	0.83	1.5	1.27	1.42
GO:0030335	positive regulation of cell migration	Any process that activates or increases the frequency, rate or extent of cell migration.	2.98	2.55	4.11	2.23	1.92
GO:0030336	negative regulation of cell migration	Any process that stops, prevents or reduces the frequency, rate or extent of cell migration.	2.49	2.23	1.42	-1.61	1.8
GO:0030433	ER-associated protein catabolic process	The chemical reactions and pathways resulting in the breakdown of unfolded or misfolded proteins transported from the endoplasmic reticulum and targeted to cytoplasmic proteasomes for degradation.	-3	-1.23	-1.46	-0.72	-1.52
GO:0030500	regulation of bone mineralization	Any process that modulates the frequency, rate or extent of bone mineralization.	-2.96	-1.99	-1.34	-0.66	0
GO:0030501	positive regulation of bone mineralization	Any process that activates or increases the frequency, rate or extent of bone mineralization.	3.81	3.59	4.41	3.04	1.32
GO:0030509	BMP signaling pathway	A series of molecular signals generated as a consequence of any member of the BMP (bone morphogenetic protein) family binding to a cell surface receptor.	-2.57	-0.41	-1.31	1.58	0.88
GO:0030511	positive regulation of transforming growth factor beta receptor signaling pathway	Any process that activates or increases the frequency, rate or extent of TGF-beta receptor signaling pathway activity.	2.63	1.22	1.7	1.13	0.24
GO:0030814	regulation of cAMP metabolic process	Any process that modulates the frequency, rate or extent of the chemical reactions and pathways involving the nucleotide cAMP (cyclic AMP, adenosine 3',5'-cyclophosphate).	2.86	2.24	2.39	1.35	1.18
GO:0030838	positive regulation of actin filament polymerization	Any process that activates or increases the frequency, rate or extent of actin polymerization.	2.6	2.49	2.5	2	1.36
GO:0030851	granulocyte differentiation	The process by which a myeloid precursor cell acquires the specialized features of a granulocyte. Granulocytes are a class of leukocytes characterized by the presence of granules in their cytoplasm. These cells are active in allergic immune reactions such as arthritic inflammation and rashes. This class includes basophils, eosinophils and neutrophils.	3.95	3.16	3.18	2.07	-1.37
GO:0030878	thyroid gland development	The process whose specific outcome is the progression of the thyroid gland over time, from its formation to the mature structure. The thyroid gland is an endoderm-derived gland that produces thyroid hormone.	2.37	-0.91	-1.9	0.35	0
GO:0030890	positive regulation of B cell proliferation	Any process that activates or increases the rate or extent of B cell proliferation.	3.68	4.68	5.35	3.82	2.11
GO:0030949	positive regulation of vascular endothelial growth factor receptor signaling pathway	Any process that activates or increases the frequency, rate or extent of vascular endothelial growth factor receptor signaling pathway activity.	-2.5	-1.42	-1.74	0.78	1.76
GO:0031016	pancreas development	The process whose specific outcome is the progression of the pancreas over time, from its formation to the mature structure. The pancreas is an endoderm derived structure that produces precursors of digestive enzymes and blood glucose regulating enzymes.	3.61	2.45	3.78	1.32	1.53
GO:0031018	endocrine pancreas development	The process whose specific outcome is the progression of the endocrine pancreas over time, from its formation to the mature structure. The endocrine pancreas is made up of islet cells that produce insulin, glucagon and somatostatin.	3.25	-1.4	-1.85	-0.46	-1.49
GO:0031032	actomyosin structure organization	A process that is carried out at the cellular level which results in the formation, arrangement of constituent parts, or disassembly of cytoskeletal structures containing both actin and myosin. The myosin may be organized into filaments.	3.85	2.8	3.05	2.16	2.3
GO:0031047	gene silencing by RNA	Any process by which RNA molecules inactivate expression of target genes.	2.88	-1.85	-2.07	-1.2	1.45
GO:0031116	positive regulation of microtubule polymerization	Any process that activates or increases the frequency, rate or extent of microtubule polymerization.	-2.93	-2.88	-2.45	2.16	-0.51
GO:0031122	cytoplasmic microtubule organization	A process that is carried out at the cellular level which results in the formation, arrangement of constituent parts, or disassembly of structures formed of microtubules and associated proteins in the cytoplasm of a cell.	-3.06	-0.94	-2.14	-1.55	-1.33
GO:0031295	T cell costimulation	The process of providing, via surface-bound receptor-ligand pairs, a second, antigen-independent, signal in addition to that provided by the T cell receptor to augment T cell activation.	2.45	1.05	2.15	0.43	0
GO:0031330	negative regulation of cellular catabolic process	Any process that stops, prevents or reduces the frequency, rate or extent of the chemical reactions and pathways resulting in the breakdown of substances, carried out by individual cells.	-3.24	-3.03	-2.63	-1.35	-1.85
GO:0031341	regulation of cell killing	Any process that modulates the frequency, rate or extent of cell killing, the process by which a cell brings about the death of another cell, either in the same or a different organism.	2.64	1.87	3.98	-1.98	-0.58
GO:0031344	regulation of cell projection organization	Any process that modulates the frequency, rate or extent of a process involved in the formation, arrangement of constituent parts, or disassembly of cell projections.	2.61	-1.1	1.16	0.93	0
GO:0031346	positive regulation of cell projection organization	Any process that activates or increases the frequency, rate or extent of the process involved in the formation, arrangement of constituent parts, or disassembly of cell projections.	2.57	-1.6	1.59	0.92	0.24
GO:0031347	regulation of defense response	Any process that modulates the frequency, rate or extent of a defense response.	3.2	0.87	-0.76	1.64	1.56
GO:0031497	chromatin assembly	The assembly of DNA, histone proteins, and other associated proteins into chromatin structure, beginning with the formation of the basic unit, the nucleosome, followed by organization of the nucleosomes into higher order structures, ultimately giving rise to a complex organization of specific domains within the nucleus.	2.55	1.87	0.91	-2.03	-1.91
GO:0031667	response to nutrient levels	A change in state or activity of a cell or an organism (in terms of movement, secretion, enzyme production, gene expression, etc.) as a result of a stimulus reflecting the presence, absence, or concentration of nutrients.	-4.01	-2.63	-4.2	-4.08	0
GO:0032268	regulation of cellular protein metabolic process	Any process that modulates the frequency, rate or extent of the chemical reactions and pathways involving a protein, occurring at the level of an individual cell.	-2.4	-1.6	0.61	1.97	2.09
GO:0032312	regulation of ARF GTPase activity	Any process that modulates the activity of the GTPase ARF.	-2.8	-0.58	-0.8	1.51	0.73
GO:0032321	positive regulation of Rho GTPase activity	Any process that activates or increases the activity of a GTPase of the Rho family.	-3.43	-1.9	-1.82	-1.82	-2.06
GO:0032355	response to estradiol stimulus	A change in state or activity of a cell or an organism (in terms of movement, secretion, enzyme production, gene expression, etc.) as a result of stimulus by estradiol, a C18 steroid hormone hydroxylated at C3 and C17 that acts as a potent estrogen.	-4.65	-1.64	-2.23	-1.69	1.09
GO:0032496	response to lipopolysaccharide	A change in state or activity of an organism (in terms of movement, secretion, enzyme production, gene expression, etc.) as a result of a of lipopolysaccharide stimulus; lipopolysaccharide is a major component of the cell wall of gram-negative bacteria.	4.19	2.38	3.85	1.8	1.01
GO:0032501	multicellular organismal process	Any biological process, occurring at the level of a multicellular organism, pertinent to its function.	2.37	2.85	3.77	2.65	2.17
GO:0032535	regulation of cellular component size	A process that modulates the size of a cellular component.	-2.45	-0.17	-0.68	1.88	-1.88
GO:0032607	interferon-alpha production	The appearance of interferon-alpha due to biosynthesis or secretion following a cellular stimulus, resulting in an increase in its intracellular or extracellular levels.	2.85	2.75	1.85	2.1	1.59
GO:0032612	interleukin-1 production	The appearance of interleukin-1 due to biosynthesis or secretion following a cellular stimulus, resulting in an increase in its intracellular or extracellular levels.	4.79	2.71	5.8	1.71	0.66
GO:0032637	interleukin-8 production	The appearance of interleukin-8 due to biosynthesis or secretion following a cellular stimulus, resulting in an increase in its intracellular or extracellular levels.	3.03	2.6	5.19	-1.68	1.88
GO:0032642	regulation of chemokine production	Any process that modulates the frequency, rate, or extent of chemokine production.	2.77	3.05	3.91	0.46	0.12
GO:0032647	regulation of interferon-alpha production	Any process that modulates the frequency, rate, or extent of interferon-alpha production.	2.85	2.75	1.85	2.1	1.59
GO:0032652	regulation of interleukin-1 production	Any process that modulates the frequency, rate, or extent of interleukin-1 production.	4.79	2.71	5.8	1.71	0.66
GO:0032655	regulation of interleukin-12 production	Any process that modulates the frequency, rate, or extent of interleukin-12 production.	-2.58	-2.16	-0.31	-0.94	-1.09
GO:0032663	regulation of interleukin-2 production	Any process that modulates the frequency, rate, or extent of interleukin-2 production.	3.27	3.83	5.23	4.2	2.03
GO:0032677	regulation of interleukin-8 production	Any process that modulates the frequency, rate, or extent of interleukin-8 production.	2.79	2.48	4.65	-1	1.66
GO:0032715	negative regulation of interleukin-6 production	Any process that stops, prevents, or reduces the frequency, rate, or extent of interleukin-6 production.	2.67	1.74	0.86	-2.08	1.24
GO:0032720	negative regulation of tumor necrosis factor production	Any process that stops, prevents, or reduces the frequency, rate, or extent of tumor necrosis factor production.	3.22	1.2	1.43	1.35	1.5
GO:0032800	receptor biosynthetic process	The chemical reactions and pathways resulting in the formation of a receptor molecule, a macromolecule that undergoes combination with a hormone, neurotransmitter, drug or intracellular messenger to initiate a change in cell function.	2.81	1.68	0.68	-0.68	-0.83
GO:0032844	regulation of homeostatic process	Any process that modulates the frequency, rate, or extent of a homeostatic process.	3.41	2.89	3.09	3.04	-1.55
GO:0032845	negative regulation of homeostatic process	Any process that stops, prevents, or reduces the frequency, rate, or extent of a homeostatic process.	2.5	2.44	2.29	2.16	2.07
GO:0032886	regulation of microtubule-based process	Any process that modulates the frequency, rate or extent of any cellular process that depends upon or alters the microtubule cytoskeleton.	-2.33	-3.44	1.09	0	1.21
GO:0032943	mononuclear cell proliferation	The expansion of a mononuclear cell population by cell division. A mononuclear cell is a leukocyte with a single non-segmented nucleus in the mature form.	2.83	2.38	3.83	-1.87	1.12
GO:0032956	regulation of actin cytoskeleton organization	Any process that modulates the frequency, rate or extent of the formation, arrangement of constituent parts, or disassembly of cytoskeletal structures comprising actin filaments and their associated proteins.	2.44	0.94	1.17	1.31	0.7
GO:0032964	collagen biosynthetic process	The chemical reactions and pathways resulting in the formation of collagen, any of a group of fibrous proteins of very high tensile strength that form the main component of connective tissue in animals. Collagen is highly enriched in glycine (some regions are 33% glycine) and proline, occurring predominantly as 3-hydroxyproline (about 20%).	3.66	2.39	4.22	1.63	1.3
GO:0033014	tetrapyrrole biosynthetic process	The chemical reactions and pathways leading to the formation of tetrapyrroles, natural pigments containing four pyrrole rings joined by one-carbon units linking position 2 of one pyrrole ring to position 5 of the next.	2.38	-0.69	0.94	0.94	-0.93
GO:0033028	myeloid cell apoptosis	The process of apoptosis in myeloid cells.	2.75	2.26	2.83	1.72	0
GO:0033081	regulation of T cell differentiation in the thymus	Any process that modulates the frequency, rate or extent of T cell differentiation in the thymus.	-2.83	-2.28	-2.76	-3.33	1.96
GO:0033205	cytokinesis during cell cycle	Cytokinesis that occurs in the context of cell cycle progression and result in the division of the cytoplasm of a cell and its separation into two daughter cells.	3.23	3.24	2.91	3.41	0.46
GO:0033365	protein localization in organelle	A process by which a protein is transported to, or maintained in, a location within an organelle.	-2.53	1.32	0	0.57	0.71
GO:0033631	cell-cell adhesion mediated by integrin	The attachment of one cell to another cell via an integrin, a heterodimeric adhesion receptor formed by the non-covalent association of particular alpha and beta subunits.	2.37	0.64	0.89	2.08	0
GO:0033683	nucleotide-excision repair, DNA incision	A process that results in the endonucleolytic cleavage of the damaged strand of DNA. The incision occurs at the junction of single-stranded DNA and double-stranded DNA that is formed when the DNA duplex is unwound.	2.85	2.43	4.31	1.75	0.77
GO:0034097	response to cytokine stimulus	A change in state or activity of a cell or an organism (in terms of movement, secretion, enzyme production, gene expression, etc.) as a result of a cytokine stimulus.	2.94	1.38	1.99	-0.73	0.64
GO:0034103	regulation of tissue remodeling	Any process that modulates the frequency, rate, or extent of tissue remodeling.	3.88	-1.79	-1.97	-1.75	1.07
GO:0034381	lipoprotein particle clearance	The process by which a lipoprotein particle is removed from the blood via receptor-mediated endocytosis and its constituent parts degraded.	2.53	3.88	5.32	2.59	2.01
GO:0034390	smooth muscle cell apoptosis	The process of apoptosis in smooth muscle cells. Smooth muscle consists of non-striated, elongated, spindle-shaped cell found lining the digestive tract, uterus, and blood vessels.	2.7	1.49	0.47	-1.19	0.41
GO:0034391	regulation of smooth muscle cell apoptosis	Any process that modulates the frequency, rate, or extent of smooth muscle cell apoptosis.	2.7	1.49	0.47	-1.19	0.41
GO:0034612	response to tumor necrosis factor	A change in state or activity of a cell or an organism (in terms of movement, secretion, enzyme production, gene expression, etc.) as a result of a tumor necrosis factor stimulus.	2.69	2.29	3.36	1.89	1.56
GO:0034637	cellular carbohydrate biosynthetic process	The chemical reactions and pathways resulting in the formation of carbohydrates, any of a group of organic compounds based of the general formula Cx(H2O)y, carried out by individual cells.	2.26	-0.59	-0.22	1.72	0.95
GO:0034728	nucleosome organization	A process that is carried out at the cellular level which results in the formation, arrangement of constituent parts, or disassembly of one or more nucleosomes.	2.87	2.47	1.73	-1.3	1.52
GO:0034984	cellular response to DNA damage stimulus	A change in state or activity of a cell (in terms of movement, secretion, enzyme production, gene expression, etc.) as a result of a stimulus indicating damage to its DNA from environmental insults or errors during metabolism.	3.01	2.91	2.12	1.86	1.13
GO:0035023	regulation of Rho protein signal transduction	Any process that modulates the frequency, rate or extent of Rho protein signal transduction.	2.69	1.23	2.15	1.36	1.69
GO:0035050	embryonic heart tube development	The process whose specific outcome is the progression of the embryonic heart tube over time, from its formation to the mature structure.	-2.31	0.35	-0.54	-1.33	1.85
GO:0035137	hindlimb morphogenesis	The process by which the anatomical structures of the hindlimb are generated and organized. Morphogenesis pertains to the creation of form.	-2.37	-2.01	-1.9	-2.09	0.01
GO:0035162	embryonic hemopoiesis	The stages of blood cell formation that take place within the embryo.	2.39	1.82	1.74	0.79	0.7
GO:0035264	multicellular organism growth	The increase in size or mass of an entire multicellular organism, as opposed to cell growth.	3.07	2.75	4.49	2.17	1.93
GO:0035272	exocrine system development	Progression of the exocrine system over time, from its formation to a mature structure. The exocrine system is a system of hormones and glands, where the glands secrete straight to a target site via ducts or tubes. The human exocrine system includes the salivary glands, sweat glands and many glands of the digestive system.	3.9	2.39	1.97	1.85	0.66
GO:0035303	regulation of dephosphorylation	Any process that modulates the frequency, rate or extent of removal of phosphate groups from a molecule.	3.91	2.43	3.36	1.4	0
GO:0035304	regulation of protein amino acid dephosphorylation	Any process that modulates the frequency, rate or extent of removal of phosphate groups from a protein.	4.05	2.75	3.14	1.33	0
GO:0040007	growth	The increase in size or mass of an entire organism, a part of an organism or a cell.	2.41	2.94	3.1	1.5	2.21
GO:0040011	locomotion	Self-propelled movement of a cell or organism from one location to another.	3.14	2.26	4.77	3.4	1.06
GO:0040012	regulation of locomotion	Any process that modulates the frequency, rate or extent of locomotion of a cell or organism.	2.82	2.49	4.07	1.72	1.47
GO:0042033	chemokine biosynthetic process	The chemical reactions and pathways resulting in the formation of chemokines, any of a subgroup of cytokines which act primarily on hemopoietic cells in acute and inflammatory processes and other immunoregulatory functions.	3.1	2.91	3.63	0.63	0
GO:0042035	regulation of cytokine biosynthetic process	Any process that modulates the frequency, rate or extent of the chemical reactions and pathways resulting in the formation of cytokines.	3.55	2.95	4.88	1.58	2
GO:0042036	negative regulation of cytokine biosynthetic process	Any process that stops, prevents or reduces the frequency, rate or extent of the chemical reactions and pathways resulting in the formation of cytokines.	2.76	3.19	4.16	1.77	1.52
GO:0042060	wound healing	The series of events that restore integrity to a damaged tissue, following an injury.	2.66	0	1.46	1.81	1.09
GO:0042088	T-helper 1 type immune response	An immune response which is associated with resistance to intracellular bacteria, fungi, and protozoa, and pathological conditions such as arthritis, and which is typically orchestrated by the production of particular cytokines by T-helper 1 cells, most notably interferon-gamma, IL-2, and lymphotoxin.	2.95	2	1.62	0.91	0.87
GO:0042089	cytokine biosynthetic process	The chemical reactions and pathways resulting in the formation of cytokines, any of a group of proteins that function to control the survival, growth and differentiation of tissues and cells, and which have autocrine and paracrine activity.	3	2.97	5.62	1.21	1.92
GO:0042093	T-helper cell differentiation	The process whereby a relatively unspecialized thymocyte acquires specialized features of a T-helper cell.	3.65	2.59	2.94	1.1	2.04
GO:0042094	interleukin-2 biosynthetic process	The chemical reactions and pathways resulting in the formation of interleukin-2.	4.25	3.16	3.9	3.13	-1.94
GO:0042102	positive regulation of T cell proliferation	Any process that activates or increases the rate or extent of T cell proliferation.	3.07	2.87	3.77	1.51	1.48
GO:0042104	positive regulation of activated T cell proliferation	Any process that activates or increases the rate or extent of activated T cell proliferation.	3.96	2.38	2.29	-1.7	0.47
GO:0042110	T cell activation	The change in morphology and behavior of a mature or immature T cell resulting from exposure to a mitogen, cytokine, chemokine, cellular ligand, or an antigen for which it is specific.	2.83	3.16	3.82	3.15	1.46
GO:0042113	B cell activation	The change in morphology and behavior of a mature or immature B cell resulting from exposure to a mitogen, cytokine, chemokine, cellular ligand, or an antigen for which it is specific.	3.41	2.95	3.72	-1.97	-1.39
GO:0042129	regulation of T cell proliferation	Any process that modulates the frequency, rate or extent of T cell proliferation.	3.09	1.46	2.02	-1.92	2.02
GO:0042130	negative regulation of T cell proliferation	Any process that stops, prevents or reduces the rate or extent of T cell proliferation.	4.44	3.28	5.08	4.13	1.67
GO:0042159	lipoprotein catabolic process	The chemical reactions and pathways resulting in the breakdown of any conjugated, water-soluble protein in which the nonprotein moiety consists of a lipid or lipids.	2.54	3.54	6	2.85	1.83
GO:0042177	negative regulation of protein catabolic process	Any process that stops, prevents or reduces the frequency, rate or extent of the chemical reactions and pathways resulting in the breakdown of a protein by the destruction of the native, active configuration, with or without the hydrolysis of peptide bonds.	-2.5	-2.81	-2.12	1.28	0.04
GO:0042267	natural killer cell mediated cytotoxicity	The directed killing of a target cell by a natural killer cell through the release of granules containing cytotoxic mediators or through the engagement of death receptors.	3.52	2.87	3.4	-1.6	-0.54
GO:0042274	ribosomal small subunit biogenesis	The formation of the constituents of the small ribosomal subunit, their assembly, and their transport to the sites of protein synthesis.	3.06	3.82	4.15	3.74	-1.66
GO:0042310	vasoconstriction	A decrease in the diameter of blood vessels, especially arteries, usually causing an increase in blood pressure.	4.11	3.54	4.22	3.04	0.76
GO:0042327	positive regulation of phosphorylation	Any process that activates or increases the frequency, rate or extent of addition of phosphate groups to a molecule.	-3.59	1.61	0.81	1.95	1.72
GO:0042345	regulation of NF-kappaB import into nucleus	Any process that modulates the frequency, rate or extent of the transfer of NF-kappaB, a transcription factor for eukaryotic RNA polymerase II promoters, from the cytoplasm into the nucleus, across the nuclear membrane.	3.7	2.84	1.61	1.76	0.89
GO:0042348	NF-kappaB import into nucleus	The directed movement of NF-kappaB, a transcription factor for eukaryotic RNA polymerase II promoters, from the cytoplasm into the nucleus, across the nuclear membrane.	4.09	3.39	1.61	1.85	1.32
GO:0042384	cilium assembly	The assembly of a cilium, a specialized eukaryotic locomotor organelle that consists of a filiform extrusion of the cell surface. Each cilium is bounded by an extrusion of the cytoplasmic membrane, and contains a regular longitudinal array of microtubules, anchored basally in a centriole.	4.6	2.7	2.5	0.7	1.24
GO:0042402	biogenic amine catabolic process	The chemical reactions and pathways resulting in the breakdown of biogenic amines, any of a group of naturally occurring, biologically active amines, such as norepinephrine, histamine, and serotonin, many of which act as neurotransmitters.	2.69	1.22	1.11	0	0.43
GO:0042403	thyroid hormone metabolic process	The chemical reactions and pathways involving any of the compounds secreted by the thyroid gland, largely thyroxine and triiodothyronine.	2.33	-1.18	-1.35	-1.24	0
GO:0042415	norepinephrine metabolic process	The chemical reactions and pathways involving norepinephrine, a hormone secreted by the adrenal medulla, and a neurotransmitter in the sympathetic peripheral nervous system and in some tracts in the central nervous system. It is also the demethylated biosynthetic precursor of epinephrine.	2.41	2.38	2.05	1.84	0
GO:0042417	dopamine metabolic process	The chemical reactions and pathways involving dopamine, a catecholamine neurotransmitter and a metabolic precursor of noradrenaline and adrenaline.	2.27	1.01	-1.68	2.06	1.12
GO:0042423	catecholamine biosynthetic process	The chemical reactions and pathways resulting in the formation of any of a group of physiologically important biogenic amines that possess a catechol (3,4-dihydroxyphenyl) nucleus and are derivatives of 3,4-dihydroxyphenylethylamine.	2.54	2.38	2.6	1.85	0.1
GO:0042461	photoreceptor cell development	Development of a photoreceptor, a cell that responds to incident electromagnetic radiation, particularly visible light.	3.57	2.26	2.48	1.43	0.86
GO:0042462	eye photoreceptor cell development	Development of a photoreceptor, a sensory cell in the eye that reacts to the presence of light. They usually contain a pigment that undergoes a chemical change when light is absorbed, thus stimulating a nerve.	3.24	2.47	2.35	2.1	0.91
GO:0042472	inner ear morphogenesis	The process by which the anatomical structures of the inner ear are generated and organized. Morphogenesis pertains to the creation of form. The inner ear is the structure in vertebrates that contains the organs of balance and hearing. It consists of soft hollow sensory structures (the membranous labyrinth) containing fluid (endolymph) surrounded by fluid (perilymph) and encased in a bony cavity …	-2.79	3.5	4.14	2.87	1.7
GO:0042474	middle ear morphogenesis	The process by which the anatomical structures of middle ear are generated and organized. Morphogenesis pertains to the creation of form. The middle ear is the air-filled cavity within the skull of vertebrates that lies between the outer ear and the inner ear. It is linked to the pharynx (and therefore to outside air) via the Eustachian tube and in mammals contains the three ear ossicles, which t…	3.06	2.86	2.38	3.02	2
GO:0042475	odontogenesis of dentine-containing tooth	The process whose specific outcome is the progression of a dentine-containing tooth over time, from its formation to the mature structure. A dentine-containing tooth is a hard, bony organ borne on the jaw or other bone of a vertebrate, and are composed mainly of dentine, a dense calcified substance, covered by a layer of enamel.	3.25	2.62	4.01	2.27	0.5
GO:0042476	odontogenesis	The process whose specific outcome is the progression of a tooth or teeth over time, from formation to the mature structure(s). A tooth is any hard bony, calcareous, or chitinous organ found in the mouth or pharynx of an animal and used in procuring or masticating food.	3.43	-1.74	-1.35	-0.64	-0.99
GO:0042490	mechanoreceptor differentiation	The process whereby a relatively unspecialized cell acquires specialized features of a mechanoreceptor, a cell specialized to transduce mechanical stimuli and relay that information centrally in the nervous system.	3.75	3.14	4.3	2.64	1.42
GO:0042493	response to drug	A change in state or activity of a cell or an organism (in terms of movement, secretion, enzyme production, gene expression, etc.) as a result of a drug stimulus. A drug is a substance used in the diagnosis, treatment or prevention of a disease.	2.7	0.51	1.05	0.46	1.28
GO:0042509	regulation of tyrosine phosphorylation of STAT protein	Any process that modulates the frequency, rate or extent of the introduction of a phosphate group to a tyrosine residue of a STAT (Signal Transducer and Activator of Transcription) protein.	2.55	1.2	0	2.1	0.83
GO:0042533	tumor necrosis factor biosynthetic process	The chemical reactions and pathways resulting in the formation of tumor necrosis factor, an inflammatory cytokine produced by macrophages/monocytes during acute inflammation and which is responsible for a diverse range of signaling events within cells, leading to necrosis or apoptosis.	3.12	2.58	4.7	0.88	0.53
GO:0042534	regulation of tumor necrosis factor biosynthetic process	Any process that modulates the frequency, rate or extent of the chemical reactions and pathways resulting in the formation of tumor necrosis factor, an inflammatory cytokine produced by macrophages/monocytes during acute inflammation and which is responsible for a diverse range of signaling events within cells, leading to necrosis or apoptosis.	3.12	2.58	4.7	0.88	0.53
GO:0042541	hemoglobin biosynthetic process	The chemical reactions and pathways resulting in the formation of hemoglobin, an oxygen carrying, conjugated protein containing four heme groups and globin.	2.52	1.75	2.2	1.5	0.96
GO:0042692	muscle cell differentiation	The process whereby a relatively unspecialized cell acquires specialized features of a muscle cell.	-2.59	-0.36	-0.81	-1.93	-1.92
GO:0042733	embryonic digit morphogenesis	The process, occurring in the embryo, by which the anatomical structures of the digit are generated and organized. Morphogenesis pertains to the creation of form. A digit is one of the terminal divisions of an appendage. For example a finger or toe.	4.14	0.48	1.7	1.93	1.27
GO:0042744	hydrogen peroxide catabolic process	The chemical reactions and pathways resulting in the breakdown of hydrogen peroxide (H2O2).	3.75	0.84	0.31	0.49	0
GO:0042770	DNA damage response, signal transduction	A cascade of processes induced by the detection of DNA damage within a cell.	2.88	1.65	2.17	1.7	-2.17
GO:0042771	DNA damage response, signal transduction by p53 class mediator resulting in induction of apoptosis	A cascade of processes induced by the cell cycle regulator phosphoprotein p53, or an equivalent protein, in response to the detection of DNA damage and resulting in the initiation of apoptosis (programmed cell death).	2.72	1.02	2.01	1.4	1.09
GO:0042773	ATP synthesis coupled electron transport	The transfer of electrons through a series of electron donors and acceptors, generating energy that is ultimately used for synthesis of ATP.	2.19	1.2	1.77	1.6	2.58
GO:0042981	regulation of apoptosis	Any process that modulates the occurrence or rate of cell death by apoptosis.	2.98	1.31	2.08	1.22	1.13
GO:0042993	positive regulation of transcription factor import into nucleus	Any process that activates or increases the frequency, rate or extent of the movement of a transcription factor from the cytoplasm to the nucleus.	3.85	4.11	3.08	3.28	1.9
GO:0043030	regulation of macrophage activation	Any process that modulates the frequency or rate of macrophage activation.	2.71	2.5	2.32	1.84	2.06
GO:0043043	peptide biosynthetic process	The chemical reactions and pathways resulting in the formation of peptides, compounds of 2 or more (but usually less than 100) amino acids where the alpha carboxyl group of one is bound to the alpha amino group of another. This may include the translation of a precursor protein and its subsequent processing into a functional peptide.	2.93	0	1.9	1.03	1.38
GO:0043044	ATP-dependent chromatin remodeling	Dynamic structural changes to eukaryotic chromatin that require energy from the hydrolysis of ATP, ranging from local changes necessary for transcriptional regulation to global changes necessary for chromosome segregation, mediated by ATP-dependent chromatin-remodelling factors.	2.64	2.36	2.62	2.24	1.71
GO:0043066	negative regulation of apoptosis	Any process that stops, prevents or reduces the frequency, rate or extent of cell death by apoptosis.	3	0.76	1.11	0.85	1.37
GO:0043067	regulation of programmed cell death	Any process that modulates the frequency, rate or extent of programmed cell death, cell death resulting from activation of endogenous cellular processes.	2.72	1.93	1.37	1.99	1.12
GO:0043086	negative regulation of catalytic activity	Any process that stops or reduces the activity of an enzyme.	-4.03	-3.39	-3.31	-1.59	-1.62
GO:0043122	regulation of I-kappaB kinase/NF-kappaB cascade	Any process that modulates an I-kappaB kinase/NF-kappaB induced cascade.	-3.95	-2.33	-1.22	-2.21	1.68
GO:0043154	negative regulation of caspase activity	Any process that stops, prevents or reduces the frequency, rate or extent of caspase activity.	2.7	-1.23	-0.97	0.82	0.31
GO:0043241	protein complex disassembly	The disaggregation of a protein complex into its constituent components. Protein complexes may have other associated non-protein prosthetic groups, such as nucleic acids, metal ions or carbohydrate groups.	3.77	2.54	4.58	3.05	1.19
GO:0043249	erythrocyte maturation	A developmental process, independent of morphogenetic (shape) change, that is required for an erythrocyte to attain its fully functional state.	2.57	0.9	1.76	2.13	0.15
GO:0043270	positive regulation of ion transport	Any process that activates or increases the frequency, rate or extent of the directed movement of charged atoms or small charged molecules into, out of, within or between cells.	-2.83	1.76	1.54	0.98	0.58
GO:0043279	response to alkaloid	A change in state or activity of a cell or an organism (in terms of movement, secretion, enzyme production, gene expression, etc.) as a result of an alkaloid stimulus. Alkaloids are a large group of nitrogenous substances found in naturally in plants, many of which have extracts that are pharmacologically active.	3.04	2.93	3.22	3.97	-1.7
GO:0043281	regulation of caspase activity	Any process that modulates the activity of a caspase, any of a group of cysteine proteases involved in apoptosis.	3.54	2.76	2.79	1.38	1.87
GO:0043283	biopolymer metabolic process	The chemical reactions and pathways involving biopolymers, long, repeating chains of monomers found in nature, such as polysaccharides and proteins.	2.63	2.27	3.82	3.21	1.51
GO:0043299	leukocyte degranulation	The regulated exocytosis of secretory granules by a leukocyte.	3.91	3.66	3.44	3.39	1.93
GO:0043330	response to exogenous dsRNA	A change in state or activity of a cell or an organism (in terms of movement, secretion, enzyme production, gene expression, etc.) as a result of an exogenous double-stranded RNA stimulus.	4.64	3.34	2.27	3.22	0.15
GO:0043408	regulation of MAPKKK cascade	Any process that modulates the frequency, rate or extent of signal transduction mediated by the MAPKKK cascade.	-2.49	0	0	-0.36	0
GO:0043473	pigmentation	The deposition or aggregation of coloring matter in an organism, tissue or cell.	4.77	3.55	4.4	3.91	1.79
GO:0043502	regulation of muscle adaptation	Any process that modulates the frequency, rate or extent of muscle adaptation.	2.6	1.03	1.48	1.8	0.55
GO:0043524	negative regulation of neuron apoptosis	Any process that stops, prevents or reduces the frequency, rate or extent of cell death by apoptosis in neurons.	-4.12	-2.82	-4.09	-2.43	-1.02
GO:0043525	positive regulation of neuron apoptosis	Any process that activates or increases the frequency, rate or extent of cell death of neurons by apoptosis.	3.84	3.18	3.45	4.04	0.73
GO:0043588	skin development	The process whose specific outcome is the progression of the skin over time, from its formation to the mature structure. The skin is the external membranous integument of an animal. In vertebrates the skin generally consists of two layers, an outer nonsensitive and nonvascular epidermis (cuticle or skarfskin) composed of cells which are constantly growing and multiplying in the deeper, and being …	4.4	4.12	4.64	2.77	2.22
GO:0043616	keratinocyte proliferation	The multiplication or reproduction of keratinocytes, resulting in the expansion of a cell population. Keratinocytes are epidermal cells which synthesize keratin and undergo a characteristic change as they move upward from the basal layers of the epidermis to the cornified (horny) layer of the skin.	3.25	0.74	2.14	1.77	0.47
GO:0043623	cellular protein complex assembly	The aggregation, arrangement and bonding together of a set of components to form a protein complex, occurring at the level of an individual cell.	2.87	0.92	1.72	1.82	1.37
GO:0043681	protein import into mitochondrion	The directed movement of a protein from the cytoplasm to the mitochondrion.	-2.82	-1.84	-1.48	-1.4	-1.95
GO:0043900	regulation of multi-organism process	Any process that modulates the frequency, rate or extent of a multi-organism process, a process by which an organism has an effect on another organism of the same or different species.	2.92	0.82	0.55	0	0
GO:0044249	cellular biosynthetic process	The chemical reactions and pathways resulting in the formation of substances, carried out by individual cells.	2.46	1.41	1.88	1.73	1.25
GO:0044262	cellular carbohydrate metabolic process	The chemical reactions and pathways involving carbohydrates, any of a group of organic compounds based of the general formula Cx(H2O)y, as carried out by individual cells.	2.55	-1.19	2.05	-0.35	1.1
GO:0044264	cellular polysaccharide metabolic process	The chemical reactions and pathways involving polysaccharides, polymers of more than 10 monosaccharide residues joined by glycosidic linkages, as carried out by individual cells.	2.61	0	0.56	1.45	0
GO:0045026	plasma membrane fusion	The joining of two or more lipid bilayer membranes that surround a cell.	3.01	1.74	0.83	0.75	0.48
GO:0045058	T cell selection	The process by which T cells that express T cell receptors that are restricted by self MHC protein complexes and tolerant to self antigens are selected for further maturation.	2.5	2.7	3.72	2.28	1.4
GO:0045059	positive thymic T cell selection	The process of sparing immature T cells in the thymus which react with self-MHC protein complexes with low affinity levels from apoptotic death.	2.29	3.39	2.89	0.42	0
GO:0045064	T-helper 2 cell differentiation	The process whereby a relatively unspecialized T cell acquires specialized features of a Th2 cell.	-2.92	-2.36	-3.48	0	-1.81
GO:0045078	positive regulation of interferon-gamma biosynthetic process	Any process that activates or increases the frequency, rate or extent of the chemical reactions and pathways resulting in the formation of interferon-gamma.	4	4.35	4.66	3.66	1.82
GO:0045080	positive regulation of chemokine biosynthetic process	Any process that activates or increases the frequency, rate or extent of the chemical reactions and pathways resulting in the formation of chemokines.	2.44	1.6	1.87	0.96	0.37
GO:0045084	positive regulation of interleukin-12 biosynthetic process	Any process that activates or increases the frequency, rate or extent of the chemical reactions and pathways resulting in the formation of interleukin-12.	3.31	-2.15	1.73	1.55	-1.32
GO:0045137	development of primary sexual characteristics	The process whose specific outcome is the progression of the primary sexual characteristics over time, from their formation to the mature structures. The primary sexual characteristics are the testes in males and the ovaries in females and they develop in response to sex hormone secretion.	2.41	-0.5	-2.16	0.75	-0.4
GO:0045184	establishment of protein localization	The directed movement of a protein to a specific location.	3.17	1.94	1.43	1.94	-1.7
GO:0045190	isotype switching	The switching of activated B cells from IgM biosynthesis to biosynthesis of other isotypes of immunoglobulin, accomplished through a recombination process involving an intrachromosomal deletion involving switch regions that reside 5' of each constant region gene segment in the immunoglobulin heavy chain locus.	3.56	1.61	1.35	-1.62	2.21
GO:0045321	leukocyte activation	A change in morphology and behavior of a leukocyte resulting from exposure to a specific antigen, mitogen, cytokine, cellular ligand, or soluble factor.	2.47	2.07	-2.18	0.62	-0.14
GO:0045342	MHC class II biosynthetic process	The chemical reactions and pathways resulting in the formation of major histocompatibility protein class II.	4.39	2.59	3.88	1.97	1.32
GO:0045346	regulation of MHC class II biosynthetic process	Any process that modulates the frequency, rate or extent of the chemical reactions and pathways resulting in the formation of MHC class II.	4.39	2.59	3.88	1.97	1.32
GO:0045453	bone resorption	The process by which specialized cells known as osteoclasts degrade the organic and inorganic portions of bone, and endocytose and transport the degradation products.	2.97	-1.45	-1.09	-1.77	1.53
GO:0045577	regulation of B cell differentiation	Any process that modulates the frequency, rate or extent of B cell differentiation.	2.28	3.19	4.49	1.88	0.39
GO:0045581	negative regulation of T cell differentiation	Any process that stops, prevents or reduces the frequency, rate or extent of T cell differentiation.	3.57	-1.77	1.55	0.1	-1.78
GO:0045582	positive regulation of T cell differentiation	Any process that activates or increases the frequency, rate or extent of T cell differentiation.	2.7	2.31	1.85	0.6	-0.91
GO:0045597	positive regulation of cell differentiation	Any process that activates or increases the frequency, rate or extent of cell differentiation.	2.64	2.68	3.89	1.56	-1.72
GO:0045624	positive regulation of T-helper cell differentiation	Any process that activates or increases the frequency, rate or extent of T-helper cell differentiation.	-2.81	-2.28	-2.86	0	-1.35
GO:0045648	positive regulation of erythrocyte differentiation	Any process that activates or increases the frequency, rate or extent of erythrocyte differentiation.	2.73	2.35	3.32	1.99	1.9
GO:0045670	regulation of osteoclast differentiation	Any process that modulates the frequency, rate or extent of osteoclast differentiation.	2.75	1.37	1.16	1.39	0.71
GO:0045686	negative regulation of glial cell differentiation	Any process that stops, prevents or reduces the frequency, rate or extent of glia cell differentiation.	-2.46	-0.48	-1.29	-1.76	-0.69
GO:0045727	positive regulation of translation	Any process that activates or increases the frequency, rate or extent of the chemical reactions and pathways resulting in the formation of proteins by the translation of mRNA.	2.47	2.57	3.01	-1.16	1.06
GO:0045730	respiratory burst	A phase of elevated metabolic activity, during which oxygen consumption increases; this leads to the production, by an NADH dependent system, of hydrogen peroxide (H2O2), superoxide anions and hydroxyl radicals.	4.34	3.36	6.99	-1.79	1.6
GO:0045740	positive regulation of DNA replication	Any process that activates or increases the frequency, rate or extent of DNA replication.	2.73	2.58	2.25	2.09	1.94
GO:0045744	negative regulation of G-protein coupled receptor protein signaling pathway	Any process that stops, prevents or reduces the frequency, rate or extent of G-protein coupled receptor protein signaling pathway activity.	4.98	3.21	4.98	3.19	2.22
GO:0045766	positive regulation of angiogenesis	Any process that activates or increases angiogenesis.	2.85	1.4	1.08	2.11	1.44
GO:0045822	negative regulation of heart contraction	Any process that stops, prevents or reduces the frequency, rate or extent of heart contraction.	6.34	3.92	5.45	3.76	2.15
GO:0045823	positive regulation of heart contraction	Any process that activates or increases the frequency, rate or extent of heart contraction.	2.73	1.73	1.64	0.97	1.2
GO:0045859	regulation of protein kinase activity	Any process that modulates the frequency, rate or extent of protein kinase activity.	-2.41	-1.79	-1.62	-1.61	-0.7
GO:0045909	positive regulation of vasodilation	Any process that activates or increases the frequency, rate or extent of vasodilation.	2.55	1.65	-2.11	-0.39	0.02
GO:0045910	negative regulation of DNA recombination	Any process that stops, prevents or reduces the frequency, rate or extent of DNA recombination.	3.04	-0.17	0.85	0.67	-1.51
GO:0045932	negative regulation of muscle contraction	Any process that stops, prevents or reduces the frequency, rate or extent of muscle contraction.	5.33	2.58	4.07	3.46	1.77
GO:0046034	ATP metabolic process	The chemical reactions and pathways involving ATP, adenosine triphosphate, a universally important coenzyme and enzyme regulator.	2.25	-0.89	-0.61	1.54	1
GO:0046164	alcohol catabolic process	The chemical reactions and pathways resulting in the breakdown of alcohols, any of a class of compounds containing one or more hydroxyl groups attached to a saturated carbon atom.	3.75	3.12	3.52	0.61	0
GO:0046173	polyol biosynthetic process	The chemical reactions and pathways resulting in the formation of a polyol, any alcohol containing three or more hydroxyl groups attached to saturated carbon atoms.	3.63	2.01	0.76	1.12	0
GO:0046325	negative regulation of glucose import	Any process that stops, prevents or reduces the frequency, rate or extent of the import of the hexose monosaccharide glucose into a cell or organelle.	3.02	1.26	-1.55	0.44	-0.16
GO:0046328	regulation of JNK cascade	Any process that modulates the frequency, rate or extent of signal transduction mediated by the JNK cascade.	2.4	0.73	1.42	1.41	-0.74
GO:0046330	positive regulation of JNK cascade	Any process that activates or increases the frequency, rate or extent of signal transduction mediated by the JNK cascade.	2.44	1.14	1.36	0.84	1.76
GO:0046425	regulation of JAK-STAT cascade	Any process that modulates the frequency, rate or extent of the JAK-STAT signaling pathway.	2.95	-1.68	1.57	1.21	-0.28
GO:0046427	positive regulation of JAK-STAT cascade	Any process that activates or increases the frequency, rate or extent of the JAK-STAT signaling pathway activity.	3.43	2.66	4.88	-1.38	-1.14
GO:0046580	negative regulation of Ras protein signal transduction	Any process that stops, prevents or reduces the frequency, rate or extent of Ras protein signal transduction.	3.12	-1.08	0	-1.74	-1.72
GO:0046633	alpha-beta T cell proliferation	The expansion of an alpha-beta T cell population by cell division.	2.66	0.26	0.6	-0.46	1.78
GO:0046641	positive regulation of alpha-beta T cell proliferation	Any process that activates or increases the frequency, rate or extent of alpha-beta T cell proliferation.	2.86	1.17	2.19	0.58	1.16
GO:0046649	lymphocyte activation	A change in morphology and behavior of a lymphocyte resulting from exposure to a specific antigen, mitogen, cytokine, chemokine, cellular ligand, or soluble factor.	3.09	3.49	2.6	2.83	0.27
GO:0046677	response to antibiotic	A change in state or activity of a cell or an organism (in terms of movement, secretion, enzyme production, gene expression, etc.) as a result of an antibiotic stimulus. An antibiotic is a chemical substance produced by a microorganism which has the capacity to inhibit the growth of or to kill other microorganisms.	-3.42	-1.43	-1.17	1.58	0.77
GO:0046688	response to copper ion	A change in state or activity of a cell or an organism (in terms of movement, secretion, enzyme production, gene expression, etc.) as a result of a copper ion stimulus.	3.19	-1.43	-1.3	-1.6	0.86
GO:0046785	microtubule polymerization	The addition of tubulin heterodimers to one or both ends of a microtubule.	2.93	-1.01	-1.28	-2.01	-2.22
GO:0046847	filopodium formation	The assembly of a filopodium, a very long microspike extended by the leading edge of a motile cell such as a crawling fibroblast or amoeba, or by the growth cone of a developing nerve cell axon.	2.43	0.43	1.2	1.6	1.52
GO:0046907	intracellular transport	The directed movement of substances within a cell.	3.16	3.61	4.17	2.19	2.02
GO:0046928	regulation of neurotransmitter secretion	Any process that modulates the frequency, rate or extent of the regulated release of a neurotransmitter from a cell or group of cells.	3.61	2.93	2.94	4.78	1.24
GO:0047497	mitochondrion transport along microtubule	The directed movement of a mitochondrion along a microtubule, mediated by motor proteins.	3.16	-1.27	-0.24	0	-0.98
GO:0048009	insulin-like growth factor receptor signaling pathway	The series of molecular signals generated as a consequence of the insulin-like growth factor receptor binding to one of its physiological ligands.	2.65	2.82	3.59	2.76	1.69
GO:0048011	nerve growth factor receptor signaling pathway	The series of molecular signals generated as a consequence of the nerve growth factor receptor binding to one of its physiological ligands.	2.77	0	1.42	1.69	2.13
GO:0048167	regulation of synaptic plasticity	A process that modulates synaptic plasticity, the ability of synapses to change as circumstances require. They may alter function, such as increasing or decreasing their sensitivity, or they may increase or decrease in actual numbers.	4.61	2.92	4.27	3.74	1.67
GO:0048193	Golgi vesicle transport	The directed movement of substances into, out of or within the Golgi apparatus, mediated by vesicles.	2.34	1.64	0.88	0.88	0.18
GO:0048286	alveolus development	The process whose specific outcome is the progression of the alveolus over time, from its formation to the mature structure. The alveolus is a sac for holding air in the lungs; formed by the terminal dilation of air passageways.	4.18	2.27	2.88	1.94	1.65
GO:0048305	immunoglobulin secretion	The regulated release of immunoglobulins from a B cell or plasma cell, whose mechanism includes the use of alternate polyadenylylation signals to favor the biosynthesis of secreted forms of immunoglobulin over membrane-bound immunoglobulin.	2.33	1.82	-2.06	-1.21	0
GO:0048340	paraxial mesoderm morphogenesis	The process by which the anatomical structures of the paraxial mesoderm are generated and organized. Morphogenesis pertains to the creation of form.	2.37	0.56	1.68	0.93	1.36
GO:0048387	negative regulation of retinoic acid receptor signaling pathway	Any process that stops, prevents or reduces the frequency, rate or extent of retinoic acid receptor signaling pathway activity.	3.06	1.91	1.57	1.5	1.61
GO:0048468	cell development	The process whose specific outcome is the progression of the cell over time, from its formation to the mature structure. Cell development does not include the steps involved in committing a cell to a specific fate.	3.29	-2.18	2.14	1.87	1.41
GO:0048488	synaptic vesicle endocytosis	Invagination of the axonal plasma membrane creating a membrane-bounded vesicle. Without this process the presynaptic terminal would swell up due to fusion of vesicle membranes during neurotransmitter release. The vesicles created may subsequently be used for neurotransmitter storage/release.	-2.61	-1.37	0.5	1.01	0
GO:0048513	organ development	Development of a tissue or tissues that work together to perform a specific function or functions. Development pertains to the process whose specific outcome is the progression of a structure over time, from its formation to the mature structure. Organs are commonly observed as visibly distinct structures, but may also exist as loosely associated clusters of cells that work together to perform a …	2.62	-0.05	-1.44	-1.67	0.02
GO:0048514	blood vessel morphogenesis	The process by which the anatomical structures of blood vessels are generated and organized. Morphogenesis pertains to the creation of form. The blood vessel is the vasculature carrying blood.	2.24	1.3	1.5	1.16	1.39
GO:0048518	positive regulation of biological process	Any process that activates or increases the frequency, rate or extent of a biological process. Biological processes are regulated by many means; examples include the control of gene expression, protein modification or interaction with a protein or substrate molecule.	3.32	2.46	1.79	-1.04	1.19
GO:0048522	positive regulation of cellular process	Any process that activates or increases the frequency, rate or extent of a cellular process, any of those that are carried out at the cellular level, but are not necessarily restricted to a single cell. For example, cell communication occurs among more than one cell, but occurs at the cellular level.	-2.54	-1.42	-0.29	1.96	-0.3
GO:0048535	lymph node development	The process whose specific outcome is the progression of lymph nodes over time, from their formation to the mature structure. A lymph node is a round, oval, or bean shaped structure localized in clusters along the lymphatic vessels, with a distinct internal structure including specialized vasculature and B- and T-zones for the activation of lymphocytes.	3.53	2.25	2.45	1.97	2.37
GO:0048536	spleen development	The process whose specific outcome is the progression of the spleen over time, from its formation to the mature structure. The spleen is a large vascular lymphatic organ composed of white and red pulp, involved both in hemopoietic and immune system functions.	3.77	2.53	3.33	1.75	0.83
GO:0048545	response to steroid hormone stimulus	A change in state or activity of a cell or an organism (in terms of movement, secretion, enzyme production, gene expression, etc.) as a result of a steroid hormone stimulus.	2.97	2.45	3.1	3.45	1.97
GO:0048566	embryonic gut development	The process whose specific outcome is the progression of the gut over time, from its formation to the mature structure during embryonic development. The gut is the region of the digestive tract extending from the beginning of the intestines to the anus.	-2.82	1.57	-1.83	1.45	0.78
GO:0048584	positive regulation of response to stimulus	Any process that activates, maintains or increases the rate of a response to a stimulus. Response to stimulus is a change in state or activity of a cell or an organism (in terms of movement, secretion, enzyme production, gene expression, etc.) as a result of a stimulus.	-2.67	1.18	0.96	-0.9	0
GO:0048592	eye morphogenesis	The process by which the anatomical structures of the eye are generated and organized. Morphogenesis pertains to the creation of form.	4.17	3.49	3.35	2.52	2.18
GO:0048599	oocyte development	The process whose specific outcome is the progression of an oocyte over time, from initial commitment of the cell to its specific fate, to the fully functional differentiated cell.	3.44	2.02	-1.24	1.71	-1.9
GO:0048639	positive regulation of developmental growth	Any process that activates, maintains or increases the rate of developmental growth.	2.48	0	0.49	1.62	0.62
GO:0048644	muscle morphogenesis	The process by which the anatomical structures of muscle are generated and organized. Morphogenesis pertains to the creation of form.	-2.41	2.1	-0.58	-0.65	0.53
GO:0048662	negative regulation of smooth muscle cell proliferation	Any process that stops, prevents or reduces the rate or extent of smooth muscle cell proliferation.	2.84	1.05	0	-0.32	0
GO:0048666	neuron development	The process whose specific outcome is the progression of a neuron over time, from initial commitment of the cell to a specific fate, to the fully functional differentiated cell.	2.4	2.96	4.66	2.77	1.56
GO:0048704	embryonic skeletal system morphogenesis	The process by which the anatomical structures of the skeleton are generated and organized during the embryonic phase. Morphogenesis pertains to the creation of form.	4.66	2.9	3.06	2.29	0.43
GO:0048708	astrocyte differentiation	The process whereby a relatively unspecialized cell acquires the specialized features of an astrocyte. An astrocyte is the most abundant type of glial cell. Astrocytes provide support for neurons and regulate the environment in which they function.	3.68	2.52	4.74	2.5	0.3
GO:0048731	system development	The process whose specific outcome is the progression of an organismal system over time, from its formation to the mature structure. A system is a regularly interacting or interdependent group of organs or tissues that work together to carry out a given biological process.	2.71	-0.31	-1.98	1.68	1.23
GO:0048732	gland development	The process whose specific outcome is the progression of a gland over time, from its formation to the mature structure. A gland is an organ specialised for secretion.	4.89	4.4	3.98	2.81	2.21
GO:0048754	branching morphogenesis of a tube	The process by which the anatomical structures of branches in a tube are generated and organized. Morphogenesis pertains to the creation of form. A tube is a long hollow cylinder.	-2.28	-0.63	1.29	0.91	1.65
GO:0048762	mesenchymal cell differentiation	The process whereby a relatively unspecialized cell acquires specialized features of a mesenchymal cell.	-1.77	1.33	0.67	1.15	1.68
GO:0048812	neurite morphogenesis	The process by which the anatomical structures of neurites are generated and organized. Morphogenesis pertains to the creation of form. A neurite is any process extending from a neural cell, such as axons or dendrites.	2.62	0.68	-1.71	1.32	1.38
GO:0048872	homeostasis of number of cells	Any biological process involved in the maintenance of the equilibrium of cell number within a population of cells.	3.85	-0.75	1.76	-0.81	-0.61
GO:0050658	RNA transport	The directed movement of RNA, ribonucleic acids, into, out of, within or between cells.	-2.27	-1.34	0.92	-1.07	-0.74
GO:0050663	cytokine secretion	The regulated release of cytokines from a cell or group of cells. Cytokines are any of a group of proteins that function to control the survival, growth and differentiation of tissues and cells, and which have autocrine and paracrine activity.	2.92	0.45	0.17	2.03	1.88
GO:0050678	regulation of epithelial cell proliferation	Any process that modulates the frequency, rate or extent of epithelial cell proliferation.	3.77	3.87	3.81	2.89	1.64
GO:0050679	positive regulation of epithelial cell proliferation	Any process that activates or increases the rate or extent of epithelial cell proliferation.	-2.78	-0.88	1.85	-1.43	-2.12
GO:0050708	regulation of protein secretion	Any process that modulates the frequency, rate or extent of the regulated release of a protein from a cell or group of cells.	3.2	2.41	2.72	2.23	1.63
GO:0050710	negative regulation of cytokine secretion	Any process that stops, prevents or reduces the frequency, rate or extent of the regulated release of cytokines from a cell or group of cells.	-2.59	-0.75	0.01	-1.98	0.93
GO:0050714	positive regulation of protein secretion	Any process that activates or increases the frequency, rate or extent of the regulated release of a protein from a cell or group of cells.	3.05	1.36	1.62	1.7	-0.48
GO:0050715	positive regulation of cytokine secretion	Any process that activates or increases the frequency, rate or extent of the regulated release of cytokines from a cell or group of cells.	2.62	-0.77	0.97	-0.18	-1.16
GO:0050727	regulation of inflammatory response	Any process that modulates the frequency, rate or extent of the inflammatory response, the immediate defensive reaction (by vertebrate tissue) to infection or injury caused by chemical or physical agents.	3.43	-2.09	1.51	-1.22	2.22
GO:0050728	negative regulation of inflammatory response	Any process that stops, prevents or reduces the frequency, rate or extent of the inflammatory response.	4.04	2.62	4.3	3.63	2.18
GO:0050731	positive regulation of peptidyl-tyrosine phosphorylation	Any process that activates or increases the frequency, rate or extent of the phosphorylation of peptidyl-tyrosine.	3.67	2.35	3.4	-1.6	1.52
GO:0050773	regulation of dendrite development	Any process that modulates the frequency, rate or extent of dendrite development.	2.89	-1.2	-2.19	-1.24	-1.74
GO:0050776	regulation of immune response	Any process that modulates the frequency, rate or extent of the immune response, the immunological reaction of an organism to an immunogenic stimulus.	3.9	3.04	3.55	2.8	1.86
GO:0050805	negative regulation of synaptic transmission	Any process that stops, prevents or reduces the frequency, rate or extent of synaptic transmission, the process of communication from a neuron to a target (neuron, muscle, or secretory cell) across a synapse.	3.92	3.89	4.2	3.36	2.05
GO:0050806	positive regulation of synaptic transmission	Any process that activates or increases the frequency, rate or extent of synaptic transmission, the process of communication from a neuron to a target (neuron, muscle, or secretory cell) across a synapse.	3.22	2.66	3.06	3.18	0.57
GO:0050821	protein stabilization	Any process involved in maintaining the structure and integrity of a protein and preventing it from degradation or aggregation.	3.16	0.83	1.32	0.22	1.06
GO:0050829	defense response to Gram-negative bacterium	Reactions triggered in response to the presence of a Gram-negative bacterium that act to protect the cell or organism.	3.77	1.78	-2.04	0.67	0
GO:0050830	defense response to Gram-positive bacterium	Reactions triggered in response to the presence of a Gram-positive bacterium that act to protect the cell or organism.	4.4	2.88	3.09	2.76	1.79
GO:0050850	positive regulation of calcium-mediated signaling	Any process that activates or increases the frequency, rate or extent of calcium-mediated signaling.	2.9	0.21	1.34	2.17	-1.49
GO:0050853	B cell receptor signaling pathway	A series of molecular signals initiated by the cross-linking of an antigen receptor on a B cell.	4.03	4.18	5.14	4.19	1.83
GO:0050864	regulation of B cell activation	Any process that modulates the frequency, rate or extent of B cell activation.	2.99	1.58	2.13	-1.26	0.57
GO:0050870	positive regulation of T cell activation	Any process that activates or increases the frequency, rate or extent of T cell activation.	2.58	3.13	3.04	1.13	-1
GO:0050896	response to stimulus	A change in state or activity of a cell or an organism (in terms of movement, secretion, enzyme production, gene expression, etc.) as a result of a stimulus.	2.78	0.67	0.75	0.91	0.65
GO:0050921	positive regulation of chemotaxis	Any process that activates or increases the frequency, rate or extent of the directed movement of a motile cell or organism in response to a specific chemical concentration gradient.	2.26	0.47	1.72	1.42	1.8
GO:0050930	induction of positive chemotaxis	Any process that initiates the directed movement of a motile cell or organism towards a higher concentration in a concentration gradient of a specific chemical.	3.54	0.43	1.11	1.02	0.58
GO:0050953	sensory perception of light stimulus	The series of events required for an organism to receive a sensory light stimulus, convert it to a molecular signal, and recognize and characterize the signal.	3.14	2.01	1.07	1.68	0.5
GO:0051028	mRNA transport	The directed movement of mRNA, messenger ribonucleic acid, into, out of, within or between cells.	-2.32	-0.8	1.43	-0.44	0.77
GO:0051046	regulation of secretion	Any process that modulates the frequency, rate or extent of the regulated release of a substance from a cell or group of cells.	4.79	2.75	4.69	3.02	1.85
GO:0051049	regulation of transport	Any process that modulates the frequency, rate or extent of the directed movement of substances (such as macromolecules, small molecules, ions) into, out of, within or between cells.	2.44	2.77	1.69	1.96	1.53
GO:0051050	positive regulation of transport	Any process that activates or increases the frequency, rate or extent of the directed movement of substances (such as macromolecules, small molecules, ions) into, out of, within or between cells.	4.62	2.8	4.55	2.2	0.76
GO:0051051	negative regulation of transport	Any process that stops, prevents or reduces the frequency, rate or extent of the directed movement of substances (such as macromolecules, small molecules, ions) into, out of, within or between cells.	-4.83	-2.24	-2.85	-3.53	1.77
GO:0051052	regulation of DNA metabolic process	Any process that modulates the frequency, rate or extent of the chemical reactions and pathways involving DNA.	-2.75	-2.7	-2.08	-0.55	-1.3
GO:0051085	chaperone cofactor-dependent protein folding	The process of assisting in the correct noncovalent assembly of posttranslational proteins and is dependent on additional protein cofactors. This process occurs over one or several cycles of nucleotide hydrolysis-dependent binding and release.	-2.25	2.06	-2.17	0	0
GO:0051094	positive regulation of developmental process	Any process that activates or increases the rate or extent of development, the biological process whose specific outcome is the progression of an organism over time from an initial condition (e.g. a zygote, or a young adult) to a later condition (e.g. a multicellular animal or an aged adult).	3.12	2.64	3.23	2.6	1.83
GO:0051098	regulation of binding	Any process that modulates the frequency, rate or extent of binding, the selective interaction of a molecule with one or more specific sites on another molecule.	3.88	1.67	1.87	1.75	0
GO:0051129	negative regulation of cellular component organization	Any process that stops, prevents or reduces the frequency, rate or extent of a process involved in the formation, arrangement of constituent parts, or disassembly of cell structures, including the plasma membrane and any external encapsulating structures such as the cell wall and cell envelope.	-3.16	-1.86	-2.1	-0.92	-0.75
GO:0051130	positive regulation of cellular component organization	Any process that activates or increases the frequency, rate or extent of a process involved in the formation, arrangement of constituent parts, or disassembly of cell structures, including the plasma membrane and any external encapsulating structures such as the cell wall and cell envelope.	2.66	2.96	4.93	2.49	0.4
GO:0051171	regulation of nitrogen compound metabolic process	Any process that modulates the frequency, rate or extent of the chemical reactions and pathways involving nitrogen or nitrogenous compounds.	-2.36	-2.06	-1.16	-1.42	-0.74
GO:0051174	regulation of phosphorus metabolic process	Any process that modulates the frequency, rate or extent of the chemical reactions and pathways involving phosphorus or compounds containing phosphorus.	4.05	2.75	3.14	1.33	0
GO:0051179	localization	Any process by which a cell, a substance, or a cellular entity, such as a protein complex or organelle, is transported to, and/or maintained in a specific location.	-2.43	-1.48	-2.03	1.88	-0.3
GO:0051205	protein insertion into membrane	The process by which a protein is incorporated into a biological membrane.	3.17	-2.17	0.91	-1.47	0
GO:0051216	cartilage development	The process whose specific outcome is the progression of the cartilage over time, from its formation to the mature structure. Cartilage is a connective tissue dominated by extracellular matrix containing collagen type II and large amounts of proteoglycan, particularly chondroitin sulfate.	2.31	-0.62	-1.72	1.25	0
GO:0051222	positive regulation of protein transport	Any process that activates or increases the frequency, rate or extent of the directed movement of a protein into, out of, within or between cells.	2.48	0.58	-0.5	0.18	0.66
GO:0051225	spindle assembly	The aggregation, arrangement and bonding together of a set of components to form the spindle, the array of microtubules and associated molecules that serves to move duplicated chromosomes apart.	3.52	-1.69	-1.45	-1.13	-2
GO:0051239	regulation of multicellular organismal process	Any process that modulates the frequency, rate or extent of a multicellular organismal process, the processes pertinent to the function of a multicellular organism above the cellular level; includes the integrated processes of tissues and organs.	2.67	2.41	3.56	1.79	1.81
GO:0051258	protein polymerization	The process of creating protein polymers, compounds composed of a large number of component monomers; polymeric proteins may be made up of different or identical monomers. Polymerization occurs by the addition of extra monomers to an existing poly- or oligomeric protein.	3.29	-1.5	-1.13	-2.12	-2.08
GO:0051262	protein tetramerization	The formation of a protein tetramer, a macromolecular structure consisting of four noncovalently associated identical or nonidentical subunits.	2.31	2.75	1.95	0.62	1.06
GO:0051272	positive regulation of cell motion	Any process that activates or increases the frequency, rate or extent of the movement of a cell.	-4.19	-3.6	2.14	1.77	-2.18
GO:0051302	regulation of cell division	Any process that modulates the frequency, rate or extent of the physical partitioning and separation of a cell into daughter cells.	-3.21	-0.75	-0.84	-0.8	0
GO:0051336	regulation of hydrolase activity	Any process that modulates the frequency, rate or extent of hydrolase activity, the catalysis of the hydrolysis of various bonds, e.g. C-O, C-N, C-C, phosphoric anhydride bonds, etc. Hydrolase is the systematic name for any enzyme of EC class 3.	2.44	1.5	1.89	0.85	-0.7
GO:0051345	positive regulation of hydrolase activity	Any process that activates or increases the frequency, rate or extent of hydrolase activity, the catalysis of the hydrolysis of various bonds.	3.41	-0.28	0.23	-0.7	1.47
GO:0051384	response to glucocorticoid stimulus	A change in state or activity of a cell or an organism (in terms of movement, secretion, enzyme production, gene expression, etc.) as a result of a glucocorticoid stimulus. Glucocorticoids are hormonal C21 corticosteroids synthesized from cholesterol with the ability to bind with the cortisol receptor and trigger similar effects. Glucocorticoids act primarily on carbohydrate and protein metabolis…	3.44	2.82	2.34	-1.34	1.33
GO:0051402	neuron apoptosis	The process of apoptosis in neurons, the basic cellular unit of nervous tissue. Each neuron consists of a body, an axon, and dendrites. Their purpose is to receive, conduct, and transmit impulses in the nervous system.	2.8	2.5	3.26	4.52	1.74
GO:0051403	stress-activated MAPK cascade	A series of molecular signals in which a stress-activated MAP kinase cascade relays one or more of the signals; MAP kinase cascades involve at least three protein kinase activities and culminate in the phosphorylation and activation of a MAP kinase.	3.72	2.82	3.67	3.43	-1.82
GO:0051452	intracellular pH reduction	Any process that reduces the internal pH of a cell, measured by the concentration of the hydrogen ion.	-3.45	-1.88	-0.71	1.88	-1.73
GO:0051495	positive regulation of cytoskeleton organization	Any process that activates or increases the frequency, rate or extent of the formation, arrangement of constituent parts, or disassembly of cytoskeletal structures.	2.87	3.06	5.04	2.45	1.28
GO:0051496	positive regulation of stress fiber formation	Any process that activates or increases the frequency, rate or extent of the assembly of a stress fiber, a bundle of microfilaments and other proteins found in fibroblasts.	-3.35	-2.51	0	-1.92	1.6
GO:0051592	response to calcium ion	A change in state or activity of a cell or an organism (in terms of movement, secretion, enzyme production, gene expression, etc.) as a result of a calcium ion stimulus.	2.79	0.86	1.44	0.33	1.64
GO:0051603	proteolysis involved in cellular protein catabolic process	The hydrolysis of a peptide bond or bonds within a protein during the chemical reactions and pathways resulting in the breakdown of a protein by individual cells.	4.55	2.83	4.98	1.81	1.96
GO:0051605	protein maturation via proteolysis	The hydrolysis of a peptide bond or bonds within a protein during protein maturation, the process leading to the attainment of the full functional capacity of a protein.	2.83	0.53	-0.49	-1.25	1.21
GO:0051648	vesicle localization	Any process by which a vesicle or vesicles are transported to, and/or maintained in, a specific location.	2.82	-0.46	-1.74	-1.75	1.67
GO:0051701	interaction with host	An interaction between two organisms living together in more or less intimate association. The term host is used for the larger (macro) of the two members of a symbiosis; the various forms of symbiosis include parasitism, commensalism and mutualism.	3.43	2.51	2.43	2.14	1.69
GO:0051704	multi-organism process	Any process by which an organism has an effect on another organism of the same or different species.	3.63	2.64	3.09	-1.98	1.38
GO:0051707	response to other organism	A change in state or activity of a cell or an organism (in terms of movement, secretion, enzyme production, gene expression, etc.) as a result of a stimulus from another living organism.	-2.52	-1.8	-1.68	-1.05	0
GO:0051726	regulation of cell cycle	Any process that modulates the rate or extent of progression through the cell cycle.	3.13	1.13	1.56	1.67	0.85
GO:0051881	regulation of mitochondrial membrane potential	Any process that modulates the establishment or extent of the mitochondrial membrane potential, the electric potential existing across the mitochondrial membrane arising from charges in the membrane itself and from the charges present in the media on either side of the membrane.	2.41	2	-1.15	-1	0.3
GO:0051893	regulation of focal adhesion formation	Any process that modulates the frequency, rate or extent of focal adhesion formation, the establishment and maturation of focal adhesions.	-3.38	-3.03	-3.31	-2.67	1.98
GO:0051899	membrane depolarization	The process in which membrane potential changes in the depolarizing direction from the resting potential, usually from negative to positive. For example, the initial depolarization during the rising phase of an action potential is in the direction from the negative resting potential towards the positive membrane potential that will be the peak of the action potential.	2.66	3.48	0.67	1.13	0.76
GO:0051918	negative regulation of fibrinolysis	Any process that stops, prevents or reduces the frequency, rate or extent of fibrinolysis, an ongoing process that solubilizes fibrin, resulting in the removal of small blood clots.	2.63	1.59	0.68	1.47	1.05
GO:0051952	regulation of amine transport	Any process that modulates the frequency, rate or extent of the directed movement of amines into, out of, within or between cells.	6.1	2.65	4.34	2.91	1.85
GO:0051969	regulation of transmission of nerve impulse	Any process that modulates the frequency, rate or extent of transmission of a nerve impulse, the sequential electrochemical polarization and depolarization that travels across the membrane of a neuron in response to stimulation.	2.36	-0.39	-0.8	1.93	-0.88
GO:0055007	cardiac muscle cell differentiation	The process whereby a relatively unspecialized cell acquires specialized features of a cardiac muscle cell. Cardiac muscle cells are striated muscle cells that are responsible for heart contraction.	-4.59	-2.52	-3.85	-2.88	-0.41
GO:0055012	ventricular cardiac muscle cell differentiation	The process whereby a relatively unspecialized cell acquires specialized features of a cardiac muscle cell. Cardiac muscle cells are striated muscle cells that are responsible for heart contraction. The ventricle is the part of the heart that pumps blood away from the organ.	3.01	0	-2.14	0.03	0
GO:0055066	di-, tri-valent inorganic cation homeostasis	The regulation of the levels, transport, and metabolism of divalent and trivalent inorganic cations.	-2.35	-2.25	-3.3	-1.98	0.95
GO:0060021	palate development	The biological process whose specific outcome is the progression of the palate from an initial condition to its mature state. This process begins with the formation of the structure and ends with the mature structure. The palate is the partition that separates the nasal and oral cavities.	2.26	-1.04	1.48	1.68	1.09
GO:0060042	retina morphogenesis in camera-type eye	The process by which the anatomical structure of the retina is generated and organized. Morphogenesis pertains to the creation of form.	2.36	1.16	0.31	1.92	0.63
GO:0060113	inner ear receptor cell differentiation	The process whereby relatively unspecialized cells, acquire specialized structural and/or functional features of inner ear receptor cells. Inner ear receptor cells are mechanorecptors found in the inner ear responsible for transducing signals involved in balance and sensory perception of sound.	3.14	2.99	3.54	3.96	1.84
GO:0060216	definitive hemopoiesis	A second wave of blood cell production that, in vertebrates, generates long-term hemopoietic stem cells that continously provide erythroid, myeloid and lymphoid lineages throughout adulthood.	3.91	-0.85	-1.23	-1.63	0
GO:0060284	regulation of cell development	Any process that modulates the rate, frequency or extent of the progression of the cell over time, from its formation to the mature structure. Cell development does not include the steps involved in committing a cell to a specific fate.	4.93	3.18	3.33	2.29	0.91
GO:0060341	regulation of cellular localization	Any process that modulates the frequency, rate or extent of a process by which a cell, a substance, or a cellular entity is transported to, or maintained in a specific location within or in the membrane of a cell.	5.15	3.12	5.21	2.75	1.19
GO:0065002	intracellular protein transmembrane transport	The directed movement of proteins in a cell, from one side of a membrane to another.	2.29	-0.94	1.4	0.65	1.21
GO:0065008	regulation of biological quality	Any process that modulates the frequency, rate or extent of a biological quality. A biological quality is a measurable attribute of an organism or part of an organism, such as size, mass, shape, color, etc.	3.82	3.36	3.63	2.89	1.18
*Black numbers indicate differentially expressed, activated: (+); repressed: (-) genes.
