# Supplementary material for: Systems Biology Analysis of Brucella Infected Peyer's Patch Reveals Rapid Invasion with Modest Transient Perturbations of the Host Transcriptome
Source: PLoS One. 2013 Dec 9;8(12):e81719. doi: 10.1371/journal.pone.0081719 (PMC3857238; doi:10.1371/journal.pone.0081719)
Supplement: File S1 — Supplemental figures and tables. Figure A in File S1. Validation of Bovine Microarray Results by Quantitative Real Time-PCR. cDNA was synthesized from the same RNA samples used for microarray hybridization. Five randomly selected genes (A = BPI; B = MAPK1; C = MIF; D = CCL2; E = IL8.) that were differentially expressed by microarrays in B. melitensis-infected bovine Peyer's patch between 15 min and 4 h p.i. as compared to non-infected tissues (control) extracted at the same time points, were validated by quantitative RT-PCR. Fold changes was normalized to the expression of GAPDH and calculated using the ΔΔCt method. All tested genes at all time points had fold-changes altered in the same direction in microarray and qRT-PCR. White bars represent fold-change by microarray analysis and black bars represent fold-change by qRT-PCR. Table S1 in File S1. Detailed List of Host Genes with Differential Expression (z-score >|2.24|) in B. melitensis Infected vs. Control Bovine Jejunal-Ileal Peyer's Patch in at least one time point. Black numbers in the body of the table indicate differentially expressed (activated: (+) numbers; repressed: (−) numbers) while red numbers represent non-differentially expressed genes. Table S2 in File S1. Bayesian z-score for All Host Pathways in B. melitensis Infected vs. Control Bovine Jejunal-Ileal Peyer's Patch. Black numbers in the body of the table indicate differentially expressed (activated: (+) numbers; repressed: (−) numbers) while red numbers represent non-differentially expressed genes. Table S3 in File S1. List of All Biological Process-Related Host Genes Differentially Expressed in B. melitensis Infected vs. Control Bovine Jejunal-Ileal Peyer's Patch. Black numbers in the body of the table indicate differentially expressed (activated: (+) numbers; repressed: (−) numbers) while red numbers represent non-differentially expressed genes. Table S4 in File S1. List of All Cellular Component-Related Host Genes Differentially Expressed in B. [file pone.0081719.s001.zip › MS Bmel Final Suppl File Figure Tables 31x2013/Table S7_Group2_Biol proc.xls]

## Sheet: Sheet1
Table S7. Group 2 - GO Biological Process Terms Consistently Perturbed (Activated or Repressed) Throughout the Experiment; Not Significantly Perturbed Early but Later; or Consistently Altered Perturbation (Activated to Repressed or Vice Versa).
GO_Accession	Name	Description	0.25 h	0.5 h	1 h	2 h	4 h
GO:0000165	MAPKKK cascade	Cascade of at least three protein kinase activities culminating in the phosphorylation and activation of a MAP kinase. MAPKKK cascades lie downstream of numerous signaling pathways.	3.44	2.75	4.67	3.84	2.54
GO:0001763	morphogenesis of a branching structure	The process by which the anatomical structures of branches are generated and organized. Morphogenesis pertains to the creation of form. A branch is a division or offshoot from a main stem. Examples in animals would include blood vessels, nerves, lymphatics and other endothelial or epithelial tubes.	4.07	4.11	4.91	2.7	3.47
GO:0001775	cell activation	A change in the morphology or behavior of a cell resulting from exposure to an activating factor such as a cellular or soluble ligand.	3.19	3.63	5.23	3.46	2.83
GO:0001942	hair follicle development	The process whose specific outcome is the progression of the hair follicle over time, from its formation to the mature structure. A hair follicle is a tube-like opening in the epidermis where the hair shaft develops and into which the sebaceous glands open.	4.06	4.76	4.81	3.74	2.55
GO:0002021	response to dietary excess	The physiological process by which dietary excess is sensed by the central nervous system and results in a reduction in food intake and increased energy expenditure.	3.62	2.74	4.65	2.54	2.5
GO:0006182	cGMP biosynthetic process	The chemical reactions and pathways resulting in the formation of cyclic GMP, guanosine 3',5'-phosphate.	-3.19	3.3	5.87	4.16	3.68
GO:0006195	purine nucleotide catabolic process	The chemical reactions and pathways resulting in the breakdown of a purine nucleotide, a compound consisting of nucleoside (a purine base linked to a deoxyribose or ribose sugar) esterified with a phosphate moiety at either the 3' or 5'-hydroxyl group of its glycose moiety.	3.29	2.47	3.16	2.52	2.91
GO:0006220	pyrimidine nucleotide metabolic process	The chemical reactions and pathways involving a pyrimidine nucleotide, a compound consisting of nucleoside (a pyrimidine base linked to a deoxyribose or ribose sugar) esterified with a phosphate moiety at either the 3' or 5'-hydroxyl group of its glycose moiety.	-5.22	-4.66	-4.76	3.84	2.84
GO:0006221	pyrimidine nucleotide biosynthetic process	The chemical reactions and pathways resulting in the formation of a pyrimidine nucleotide, a compound consisting of nucleoside (a pyrimidine base linked to a deoxyribose or ribose sugar) esterified with a phosphate moiety at either the 3' or 5'-hydroxyl group of its glycose moiety.	-3.96	-2.54	-2.68	3.54	2.68
GO:0006284	base-excision repair	In base excision repair, an altered base is removed by a DNA glycosylase enzyme, followed by excision of the resulting sugar phosphate. The small gap left in the DNA helix is filled in by the sequential action of DNA polymerase and DNA ligase.	3.18	2.71	4.22	2.54	2.37
GO:0006285	base-excision repair, AP site formation	The formation of an AP site, a deoxyribose sugar with a missing base, by DNA glycosylase which recognizes an altered base in DNA and catalyzes its hydrolytic removal. This sugar phosphate is the substrate recognized by the AP endonuclease, which cuts the DNA phosphodiester backbone at the 5' side of the altered site to leave a gap which is subsequently repaired.	3.71	2.55	3.08	2.53	2.93
GO:0006304	DNA modification	The covalent alteration of one or more nucleotide sites in DNA, resulting in a change in its properties.	3.86	2.33	3.21	2.29	2.95
GO:0006323	DNA packaging	Any process by which DNA and associated proteins are formed into a compact, orderly structure.	4.1	2.32	2.01	-2.38	-2.78
GO:0006337	nucleosome disassembly	The controlled breakdown of nucleosomes, the beadlike structural units of eukaryotic chromatin composed of histones and DNA.	-2.17	-1.65	-1.08	-1.11	-2.69
GO:0006576	biogenic amine metabolic process	The chemical reactions and pathways involving any of a group of naturally occurring, biologically active amines, such as norepinephrine, histamine, and serotonin, many of which act as neurotransmitters.	-3.04	-3.29	-2.66	-2.34	2.72
GO:0006732	coenzyme metabolic process	The chemical reactions and pathways involving coenzymes, any of various nonprotein organic cofactors that are required, in addition to an enzyme and a substrate, for an enzymatic reaction to proceed.	3.71	2.91	5.99	3.92	2.42
GO:0006800	oxygen and reactive oxygen species metabolic process	The chemical reactions and pathways involving dioxygen (O2), or any of the reactive oxygen species, e.g. superoxide anions (O2-), hydrogen peroxide (H2O2), and hydroxyl radicals (-OH).	3.41	3.9	4.86	2.69	3.23
GO:0006874	cellular calcium ion homeostasis	The regulation of the levels, transport, and metabolism of calcium ions within a cell or between a cell and its external environment.	3.22	3.68	5.95	2.82	3.11
GO:0006895	Golgi to endosome transport	The directed movement of substances from the Golgi to early sorting endosomes. Clathrin vesicles transport substances from the trans-Golgi to endosomes.	2.67	1.98	2.2	2.63	2.45
GO:0006903	vesicle targeting	The process by which vesicles are directed to specific destination membranes, mediated by microtubules that grow between molecules at the vesicle membrane and target membrane surfaces.	-3.21	-1.9	-3.88	-2.92	2.62
GO:0006997	nucleus organization	A process that is carried out at the cellular level which results in the formation, arrangement of constituent parts, or disassembly of the nucleus.	3.18	0.81	1.71	1.81	2.42
GO:0007016	cytoskeletal anchoring at plasma membrane	Process by which cytoskeletal filaments are directly or indirectly linked to the plasma membrane.	2.43	2.8	3.28	2.25	2.46
GO:0007127	meiosis I	Progression through the first phase of meiosis, in which cells divide and homologous chromosomes are paired and segregated from each other, producing two daughter cells.	4.75	3.01	4.18	3.76	3.85
GO:0007158	neuron adhesion	The attachment of a neuron to another cell via adhesion molecules.	4.03	3.87	4.37	4.38	2.57
GO:0007160	cell-matrix adhesion	The binding of a cell to the extracellular matrix via adhesion molecules.	4.3	3.13	4.51	2.52	3.13
GO:0007172	signal complex assembly	The aggregation, arrangement and bonding together of a set of components to form a complex capable of relaying a signal within a cell. Complex formation involves dimerization of a receptor protein tyrosine kinase followed by the association of several different intracellular signaling molecules with the cytoplasmic tails of the receptors.	-3.02	-2.31	-3.85	-3.49	-2.39
GO:0007214	gamma-aminobutyric acid signaling pathway	The series of molecular signals generated by the binding of gamma-aminobutyric acid (GABA, 4-aminobutyrate), an amino acid which acts as a neurotransmitter in some organisms, to a cell surface receptor.	-2.84	-2.08	-1.35	1.73	2.84
GO:0007215	glutamate signaling pathway	The series of molecular signals generated as a consequence of glutamate binding to a cell surface receptor.	-4.71	-1.95	-0.5	-1.43	4.51
GO:0007263	nitric oxide mediated signal transduction	A series of molecular signals mediated by the detection of nitric oxide (NO).	3.11	3.29	5.36	3.76	2.85
GO:0007266	Rho protein signal transduction	A series of molecular signals within the cell that are mediated by a member of the Rho family of proteins switching to a GTP-bound active state.	3.49	2.83	4.79	2.42	2.67
GO:0007270	nerve-nerve synaptic transmission	The process of communication from a neuron to another neuron across a synapse.	3.29	3.58	4.13	3.85	2.58
GO:0007271	synaptic transmission, cholinergic	The process of communication from a neuron to another neuron across a synapse using the neurotransmitter acetylcholine.	3.36	4.08	5.07	3.07	2.99
GO:0007411	axon guidance	The process by which the migration of an axon growth cone is directed to a specific target site in response to a combination of attractive and repulsive cues.	3.57	3.91	4.75	4.18	2.53
GO:0007517	muscle development	The process whose specific outcome is the progression of the muscle over time, from its formation to the mature structure. The muscle is an organ consisting of a tissue made up of various elongated cells that are specialized to contract and thus to produce movement and mechanical work.	3.09	3.25	4.24	2.49	2.62
GO:0007628	adult walking behavior	The actions or reactions of an adult relating to the progression of that organism along the ground by the process of lifting and setting down each leg.	-2.98	1.69	3.67	2.69	2.55
GO:0008038	neuron recognition	The process by which a neuronal cell in a multicellular organism interprets its surroundings.	3.54	3.57	3.35	3.33	2.39
GO:0008088	axon cargo transport	The directed movement of organelles or molecules along microtubules in nerve cell axons.	-2.92	4.38	3.88	5.02	4.11
GO:0008630	DNA damage response, signal transduction resulting in induction of apoptosis	A cascade of processes initiated by the detection of DNA damage and resulting in the induction of apoptosis (programmed cell death).	3.91	3.31	4.31	3.04	2.59
GO:0008632	apoptotic program	The intracellular signaling cascade that results when a cell is triggered to undergo apoptosis.	4.62	3.38	2.84	2.37	3.12
GO:0009057	macromolecule catabolic process	The chemical reactions and pathways resulting in the breakdown of a macromolecule, any molecule of high relative molecular mass, the structure of which essentially comprises the multiple repetition of units derived, actually or conceptually, from molecules of low relative molecular mass.	3.74	2.47	4.24	3.6	2.93
GO:0009070	serine family amino acid biosynthetic process	The chemical reactions and pathways resulting in the formation of amino acids of the serine family, comprising cysteine, glycine, homoserine, selenocysteine and serine.	-2.67	0.72	1.21	3.76	2.38
GO:0009161	ribonucleoside monophosphate metabolic process	The chemical reactions and pathways involving a ribonucleoside monophosphate, a glycosamine consisting of a base linked to a ribose sugar esterified with phosphate on its glycose moiety.	2.77	-1.79	-1.28	1.54	-2.31
GO:0009165	nucleotide biosynthetic process	The chemical reactions and pathways resulting in the formation of nucleotides, any nucleoside that is esterified with (ortho)phosphate or an oligophosphate at any hydroxyl group on the glycose moiety; may be mono-, di- or triphosphate; this definition includes cyclic-nucleotides (nucleoside cyclic phosphates).	4.08	3.45	5.55	3.78	3.41
GO:0009187	cyclic nucleotide metabolic process	The chemical reactions and pathways involving a cyclic nucleotide, a nucleotide in which the phosphate group is in diester linkage to two positions on the sugar residue.	3.34	3.35	5.32	2.43	3.33
GO:0009190	cyclic nucleotide biosynthetic process	The chemical reactions and pathways resulting in the formation of a cyclic nucleotide, a nucleotide in which the phosphate group is in diester linkage to two positions on the sugar residue.	3.13	3.42	4.95	2.96	3.13
GO:0009264	deoxyribonucleotide catabolic process	The chemical reactions and pathways resulting in the breakdown of a deoxyribonucleotide, a compound consisting of deoxyribonucleoside (a base linked to a deoxyribose sugar) esterified with a phosphate moiety at either the 3' or 5'-hydroxyl group of its glycose moiety.	4.46	3.18	3.83	2.75	2.47
GO:0009267	cellular response to starvation	A change in state or activity of a cell (in terms of movement, secretion, enzyme production, gene expression, etc.) as a result of deprivation of nourishment.	-3.82	-2.19	-2.63	2.7	2.45
GO:0010467	gene expression	The process by which a gene's coding sequence is converted into a mature gene product or products (proteins or RNA). This includes the production of an RNA transcript as well as any processing to produce a mature RNA product or an mRNA (for protein-coding genes) and the translation of that mRNA into protein. Some protein processing events may be included when they are required to form an active f…	4.5	3.72	3.49	3.18	2.27
GO:0010646	regulation of cell communication	Any process that modulates the frequency, rate or extent of cell communication. Cell communication is the process that mediates interactions between a cell and its surroundings. Encompasses interactions such as signaling or attachment between one cell and another cell, between a cell and an extracellular matrix, or between a cell and any other aspect of its environment.	-3.46	-3.15	2.96	3.19	2.64
GO:0010811	positive regulation of cell-substrate adhesion	Any process that increases the frequency, rate or extent of cell-substrate adhesion. Cell-substrate adhesion is the attachment of a cell to the underlying substrate via adhesion molecules.	3.14	4.33	4.15	-1.62	-2.72
GO:0015837	amine transport	The directed movement of amines, including polyamines, organic compounds containing one or more amino groups, into, out of, within or between cells.	5.95	3.86	6.74	4.22	2.46
GO:0016358	dendrite development	The process whose specific outcome is the progression of the dendrite over time, from its formation to the mature structure. A dendrite is a freely branching protoplasmic process of a nerve cell.	-3.68	3.74	4.12	2.85	2.73
GO:0017148	negative regulation of translation	Any process that stops, prevents or reduces the frequency, rate or extent of the chemical reactions and pathways resulting in the formation of proteins by the translation of mRNA.	-2.51	-2.48	-1.55	-1.64	2.62
GO:0019047	provirus integration	The molecular events that lead to the integration of a viral genome into the host genome.	3.18	2.13	1.61	1.56	-2.31
GO:0019363	pyridine nucleotide biosynthetic process	The chemical reactions and pathways resulting in the formation of a pyridine nucleotide, a nucleotide characterized by a pyridine derivative as a nitrogen base.	2.47	2.68	3.45	2.85	2.76
GO:0019438	aromatic compound biosynthetic process	The chemical reactions and pathways resulting in the formation of aromatic compounds, any substance containing an aromatic carbon ring.	-1.21	1.87	1.85	2.79	2.89
GO:0019932	second-messenger-mediated signaling	A series of molecular signals in which an ion or small molecule is formed or released into the cytosol, thereby helping relay the signal within the cell.	-3.22	3.49	5.34	3.15	3.49
GO:0021696	cerebellar cortex morphogenesis	The process by which the anatomical structure of the cranial nerves are generated and organized. Morphogenesis pertains to the creation of form. The cerebellar cortex is a thin mantle of gray matter that covers the surface of each cerebral hemisphere. It has a characteristic morphology with convolutions (gyri) and crevices (sulci) that have specific functions. Six layers of nerve cells and the ne…	1.6	-1.57	-1.35	-0.95	-2.25
GO:0022414	reproductive process	A biological process that directly contributes to the process of producing new individuals by one or two organisms. The new individuals inherit some proportion of their genetic material from the parent or parents.	-3.27	-2.64	-3.55	-2.06	2.25
GO:0030193	regulation of blood coagulation	Any process that modulates the frequency, rate or extent of blood coagulation.	3.02	3.69	5.83	4.58	3.41
GO:0030252	growth hormone secretion	The regulated release of growth hormone from secretory granules into the blood.	0	-0.79	-0.64	-0.34	-2.47
GO:0030262	apoptotic nuclear changes	The morphological and physiological alterations undergone by the nucleus during apoptosis.	2.25	3.45	4.15	3.18	2.4
GO:0030334	regulation of cell migration	Any process that modulates the frequency, rate or extent of cell migration.	-2.41	-1.92	-3.15	1.86	-2.4
GO:0030516	regulation of axon extension	Any process that modulates the rate, direction or extent of axon extension.	2.78	4.27	6.09	3.88	3.15
GO:0030900	forebrain development	The process whose specific outcome is the progression of the forebrain over time, from its formation to the mature structure. The forebrain is the anterior of the three primary divisions of the developing chordate brain or the corresponding part of the adult brain (in vertebrates, includes especially the cerebral hemispheres, the thalamus, and the hypothalamus and especially in higher vertebrates…	3.26	2.71	2.78	3.4	2.94
GO:0031103	axon regeneration	The regrowth of axons following their loss or damage.	2.63	4.02	5.66	3.18	3
GO:0031328	positive regulation of cellular biosynthetic process	Any process that activates or increases the frequency, rate or extent of the chemical reactions and pathways resulting in the formation of substances, carried out by individual cells.	-2.54	-3.08	-5.07	2.83	3.11
GO:0031329	regulation of cellular catabolic process	Any process that modulates the frequency, rate or extent of the chemical reactions and pathways resulting in the breakdown of substances, carried out by individual cells.	-3.43	-2.54	-2.42	-1.21	2.49
GO:0031575	G1/S transition checkpoint	Any cell cycle checkpoint that blocks entry into S phase.	3.57	3.68	4.36	3.34	2.55
GO:0032108	negative regulation of response to nutrient levels	Any process that stops, prevents or reduces the frequency, rate or extent of a response to nutrient levels.	-4.25	-2.68	-0.6	2.97	2.36
GO:0032270	positive regulation of cellular protein metabolic process	Any process that activates or increases the frequency, rate or extent of the chemical reactions and pathways involving a protein, occurring at the level of an individual cell.	2.96	4.32	6.67	3.45	4.2
GO:0032438	melanosome organization	A process that is carried out at the cellular level which results in the formation, arrangement of constituent parts, or disassembly of a melanosome. A melanosome is a tissue-specific, membrane-bounded cytoplasmic organelle within which melanin pigments are synthesized and stored.	3.2	3.48	3.69	2.98	2.7
GO:0032649	regulation of interferon-gamma production	Any process that modulates the frequency, rate, or extent of interferon-gamma production. Interferon-gamma is also known as type II interferon.	4.83	3.45	4.56	3.44	2.66
GO:0032940	secretion by cell	The regulated release of a substance by a cell.	2.14	0	-0.23	0.01	-2.39
GO:0033700	phospholipid efflux	The directed movement of a phospholipid out of a cell or organelle.	2.67	2.96	5.43	3.33	3.33
GO:0040016	embryonic cleavage	The first few specialized divisions of an activated animal egg.	2.33	3.18	5.9	2.5	-2.5
GO:0042095	interferon-gamma biosynthetic process	The chemical reactions and pathways resulting in the formation of interferon-gamma.	5	4.23	4.19	3.46	2.29
GO:0042157	lipoprotein metabolic process	The chemical reactions and pathways involving any conjugated, water-soluble protein in which the nonprotein moiety consists of a lipid or lipids.	1.74	2.27	4.71	2.91	2.71
GO:0042158	lipoprotein biosynthetic process	The chemical reactions and pathways resulting in the formation of any conjugated, water-soluble protein in which the nonprotein moiety consists of a lipid or lipids.	2.66	3.11	5.56	3.09	3.54
GO:0042311	vasodilation	An increase in the internal diameter of blood vessels, especially arterioles or capillaries, usually resulting in a decrease in blood pressure.	4.11	2.75	3.78	2.65	2.28
GO:0042325	regulation of phosphorylation	Any process that modulates the frequency, rate or extent of addition of phosphate groups into a molecule.	3.16	2.86	3.83	2.38	2.32
GO:0042440	pigment metabolic process	The chemical reactions and pathways involving pigment, any general or particular coloring matter in living organisms, e.g. melanin.	2.34	4.64	4.2	3.22	2.29
GO:0042632	cholesterol homeostasis	Any process involved in the maintenance of an internal equilibrium of cholesterol within an organism or cell.	2.67	2.4	4.27	3.61	2.29
GO:0042773	ATP synthesis coupled electron transport	The transfer of electrons through a series of electron donors and acceptors, generating energy that is ultimately used for synthesis of ATP.	2.19	1.2	1.77	1.6	2.58
GO:0043010	camera-type eye development	The process whose specific outcome is the progression of the camera-type eye over time, from its formation to the mature structure. The camera-type eye is an organ of sight that receives light through an aperture and focuses it through a lens, projecting it on a photoreceptor field.	4	2.25	3.41	3.03	3.01
GO:0043087	regulation of GTPase activity	Any process that modulates the rate of GTP hydrolysis by a GTPase.	-3.37	-2.96	-4.34	-2.73	-3.44
GO:0043161	proteasomal ubiquitin-dependent protein catabolic process	The chemical reactions and pathways resulting in the breakdown of a protein or peptide by hydrolysis of its peptide bonds, initiated by the covalent attachment of ubiquitin, and mediated by the proteasome.	-3.14	-2.14	3.53	3.09	2.56
GO:0043536	positive regulation of blood vessel endothelial cell migration	Any process that activates or increases the frequency, rate or extent of the migration of the endothelial cells of blood vessels.	-2.11	1.08	0.93	1.97	2.5
GO:0043537	negative regulation of blood vessel endothelial cell migration	Any process that stops, prevents or reduces the frequency, rate or extent of the migration of the endothelial cells of blood vessels.	4.38	4.47	6.09	3.98	5.07
GO:0043691	reverse cholesterol transport	The directed movement of periperal cell cholesterol, cholest-5-en-3-beta-ol, towards the liver for catabolism.	2.83	3.24	5.74	3.64	2.88
GO:0045069	regulation of viral genome replication	Any process that modulates the frequency, rate or extent of viral genome replication.	3.07	3.56	4.94	3.07	2.29
GO:0045132	meiotic chromosome segregation	The process by which genetic material, in the form of chromosomes, is organized and then physically separated and apportioned to two or more sets during the meiotic cell cycle.	3.33	2.71	3.25	3.04	3.07
GO:0045471	response to ethanol	A change in state or activity of a cell or an organism (in terms of movement, secretion, enzyme production, gene expression, etc.) as a result of an ethanol stimulus.	4.32	3.63	5.1	2.68	3.37
GO:0045737	positive regulation of cyclin-dependent protein kinase activity	Any process that activates or increases the frequency, rate or extent of CDK activity.	-2.49	1.94	2.93	2.7	2.76
GO:0045821	positive regulation of glycolysis	Any process that activates or increases the frequency, rate or extent of glycolysis.	-2.29	-2.52	2.33	3.18	2.46
GO:0046068	cGMP metabolic process	The chemical reactions and pathways involving cyclic GMP, guanosine 3',5'-phosphate.	2.58	3.93	6.25	3.51	3.95
GO:0046636	negative regulation of alpha-beta T cell activation	Any process that stops, prevents or reduces the frequency, rate or extent of alpha-beta T cell activation.	3.58	-1.79	-1.66	-0.15	-2.5
GO:0048015	phosphoinositide-mediated signaling	A series of molecular signals in which a cell uses a phosphoinositide to convert an extracellular signal into a response.	4.11	3.35	4.34	2.99	-2.32
GO:0048168	regulation of neuronal synaptic plasticity	A process that modulates neuronal synaptic plasticity, the ability of neuronal synapses to change as circumstances require. They may alter function, such as increasing or decreasing their sensitivity, or they may increase or decrease in actual numbers.	2.74	3.95	6.15	3.98	4.71
GO:0048284	organelle fusion	The creation of a single organelle from two or more organelles.	5.57	4.83	3.47	2.27	2.72
GO:0048523	negative regulation of cellular process	Any process that stops, prevents or reduces the frequency, rate or extent of a cellular process, any of those that are carried out at the cellular level, but are not necessarily restricted to a single cell. For example, cell communication occurs among more than one cell, but occurs at the cellular level.	3.82	3.76	4.64	2.72	3.49
GO:0048699	generation of neurons	The process by which nerve cells are generated. This includes the production of neuroblasts and their differentiation into neurons.	2.03	1.08	0.19	2.87	2.47
GO:0048806	genitalia development	The process whose specific outcome is the progression of the genitalia over time, from its formation to the mature structure.	-3.28	2.64	3.38	2.9	2.29
GO:0050817	coagulation	The process by which a fluid solution, or part of it, changes into a solid or semisolid mass.	4.54	3.23	4.46	3.33	2.85
GO:0050818	regulation of coagulation	Any process that modulates the frequency, rate or extent of coagulation, the process by which a fluid solution, or part of it, changes into a solid or semisolid mass.	4.54	3.23	4.46	3.33	2.85
GO:0050832	defense response to fungus	Reactions triggered in response to the presence of a fungus that act to protect the cell or organism.	1.33	0.87	0.73	1.28	2.97
GO:0050892	intestinal absorption	Any process by which nutrients are taken up from the contents of the intestine.	5.41	4.07	5.68	3.53	2.86
GO:0050905	neuromuscular process	Any process pertaining to the functions of the nervous and muscular systems of an organism.	-3.52	-2	-1.95	1.74	2.42
GO:0051017	actin filament bundle formation	The assembly of actin filament bundles; actin filaments are on the same axis but may be oriented with the same or opposite polarities and may be packed with different levels of tightness.	3.08	4.09	4.38	2.64	2.76
GO:0051056	regulation of small GTPase mediated signal transduction	Any process that modulates the frequency, rate or extent of small GTPase mediated signal transduction.	2.98	3.22	4.59	3.65	3.28
GO:0051180	vitamin transport	The directed movement of vitamins into, out of, within or between cells. A vitamin is one of a number of unrelated organic substances that occur in many foods in small amounts and that are necessary in trace amounts for the normal metabolic functioning of the body.	4.34	2.62	3.11	3.96	2.73
GO:0051276	chromosome organization	A process that is carried out at the cellular level that results in the formation, arrangement of constituent parts, or disassembly of chromosomes, structures composed of a very long molecule of DNA and associated proteins that carries hereditary information.	3.85	2.34	2.82	2.7	2.85
GO:0055088	lipid homeostasis	Any process involved in the maintenance of an internal equilibrium of lipid within an organism or cell.	3.2	3.54	5.75	3.65	2.44
GO:0060255	regulation of macromolecule metabolic process	Any process that modulates the frequency, rate or extent of the chemical reactions and pathways involving macromolecules, any molecule of high relative molecular mass, the structure of which essentially comprises the multiple repetition of units derived, actually or conceptually, from molecules of low relative molecular mass.	-3.32	-3.5	-5.22	-3.61	2.92
*Black numbers indicate differentially expressed, activated: (+); repressed: (-) genes.
