# Supplementary material for: Systems Biology Analysis of Brucella Infected Peyer's Patch Reveals Rapid Invasion with Modest Transient Perturbations of the Host Transcriptome
Source: PLoS One. 2013 Dec 9;8(12):e81719. doi: 10.1371/journal.pone.0081719 (PMC3857238; doi:10.1371/journal.pone.0081719)
Supplement: File S1 — Supplemental figures and tables. Figure A in File S1. Validation of Bovine Microarray Results by Quantitative Real Time-PCR. cDNA was synthesized from the same RNA samples used for microarray hybridization. Five randomly selected genes (A = BPI; B = MAPK1; C = MIF; D = CCL2; E = IL8.) that were differentially expressed by microarrays in B. melitensis-infected bovine Peyer's patch between 15 min and 4 h p.i. as compared to non-infected tissues (control) extracted at the same time points, were validated by quantitative RT-PCR. Fold changes was normalized to the expression of GAPDH and calculated using the ΔΔCt method. All tested genes at all time points had fold-changes altered in the same direction in microarray and qRT-PCR. White bars represent fold-change by microarray analysis and black bars represent fold-change by qRT-PCR. Table S1 in File S1. Detailed List of Host Genes with Differential Expression (z-score >|2.24|) in B. melitensis Infected vs. Control Bovine Jejunal-Ileal Peyer's Patch in at least one time point. Black numbers in the body of the table indicate differentially expressed (activated: (+) numbers; repressed: (−) numbers) while red numbers represent non-differentially expressed genes. Table S2 in File S1. Bayesian z-score for All Host Pathways in B. melitensis Infected vs. Control Bovine Jejunal-Ileal Peyer's Patch. Black numbers in the body of the table indicate differentially expressed (activated: (+) numbers; repressed: (−) numbers) while red numbers represent non-differentially expressed genes. Table S3 in File S1. List of All Biological Process-Related Host Genes Differentially Expressed in B. melitensis Infected vs. Control Bovine Jejunal-Ileal Peyer's Patch. Black numbers in the body of the table indicate differentially expressed (activated: (+) numbers; repressed: (−) numbers) while red numbers represent non-differentially expressed genes. Table S4 in File S1. List of All Cellular Component-Related Host Genes Differentially Expressed in B. [file pone.0081719.s001.zip › MS Bmel Final Suppl File Figure Tables 31x2013/Table S8_Group1 Cell Components.xls]

## Sheet: Suppl T5A_Cell Com
Table S8. Group 1 - GO Cellular Components Terms Significantly Perturbed Early (Activated or Repressed) but Not Later.
GO_Accession	Name	Description	0.25 h	0.5 h	1 h	2 h	4 h
GO:0000123	histone acetyltransferase complex	A protein complex that possesses histone acetyltransferase activity.	2.59	0	0	0	0
GO:0000139	Golgi membrane	The lipid bilayer surrounding any of the compartments of the Golgi apparatus.	2.79	-0.29	1.77	0.68	0.86
GO:0000159	protein phosphatase type 2A complex	A heterodimer with protein serine/threonine phosphatase activity that is polycation-stimulated (PCS), being directly stimulated by protamine, polylysine, or histone H1; it constitutes a subclass of several enzymes activated by different histones and polylysine, and consists of catalytic and regulatory subunits.	-3.24	-2.03	-1.57	-1.22	-0.2
GO:0000242	pericentriolar material	A network of small fibers that surrounds the centrioles in cells; contains the microtubule nucleating activity of the centrosome.	3.25	-1.75	-1.28	-1.51	1.33
GO:0000299	integral to membrane of membrane fraction	Integral to that fraction of cells, prepared by disruptive biochemical methods, that includes the plasma and other membranes; require detergents, such as Triton X-100, to be released from membranes.	2.26	1.08	0.61	1.82	0
GO:0000307	cyclin-dependent protein kinase holoenzyme complex	Cyclin-dependent protein kinases (CDKs) are heterodimeric enzymes that contain a kinase catalytic subunit associated with a regulatory cyclin partner.	3.2	1.61	1.97	1.53	0.91
GO:0000776	kinetochore	A multisubunit complex that is located at the centromeric region of DNA and provides an attachment point for the spindle microtubules.	-3.27	-3.13	-3.2	-2.54	-2.01
GO:0000781	chromosome, telomeric region	The terminal region of a linear chromosome that includes the telomeric DNA repeats and associated proteins.	2.55	-1	-1.06	0.11	-2.02
GO:0000786	nucleosome	A complex comprised of DNA wound around a multisubunit core and associated proteins, which forms the primary packing unit of DNA into higher order structures.	3.78	2.65	3.47	2.41	1.83
GO:0000792	heterochromatin	A compact and highly condensed form of chromatin.	2.98	2.69	2.38	1.36	0.49
GO:0000794	condensed nuclear chromosome	A highly compacted molecule of DNA and associated proteins resulting in a cytologically distinct structure that remains in the nucleus.	3.29	-2.81	4.93	3.26	-1.38
GO:0000922	spindle pole	Either of the ends of a spindle, where spindle microtubules are organized; usually contains a microtubule organizing center and accessory molecules, spindle microtubules and astral microtubules.	-3.92	-1.68	-1.58	-0.91	-1.8
GO:0001533	cornified envelope	An insoluble protein structure formed under the plasma membrane of cornifying epithelial cells.	3.79	2.39	2.66	2.39	1.25
GO:0001739	sex chromatin	A condensed mass of compacted chromatin that represents an inactivated X chromosome.	2.87	1.99	0.48	0.42	0.88
GO:0001750	photoreceptor outer segment	The outer segment of a vertebrate photoreceptor that contains discs of photoreceptive membranes.	3.85	2.58	3.14	2.5	1.58
GO:0001772	immunological synapse	An area of close contact between a lymphocyte (T-, B-, or natural killer cell) and a target cell formed through the clustering of particular signaling and adhesion molecules and their associated membrane rafts on both the lymphocyte and the target cell and facilitating activation of the lymphocyte, transfer of membrane from the target cell to the lymphocyte, and in some situations killing of the …	2.46	1.21	2.18	0.77	0
GO:0005578	proteinaceous extracellular matrix	A layer consisting mainly of proteins (especially collagen) and glycosaminoglycans (mostly as proteoglycans) that forms a sheet underlying or overlying cells such as endothelial and epithelial cells. The proteins are secreted by cells in the vicinity.	2.67	0.73	1.69	0.82	1.42
GO:0005581	collagen	Any of the various assemblies in which collagen chains form a left-handed triple helix; may assemble into higher order structures.	3.7	2.17	1.53	1.85	3.15
GO:0005605	basal lamina	A thin sheet of proteoglycans and glycoproteins, especially laminin, secreted by cells as an extracellular matrix.	2.46	1.11	2.09	1.74	1.49
GO:0005625	soluble fraction	That fraction of cells, prepared by disruptive biochemical methods, that is soluble in water.	2.73	0	1.46	0.62	0.57
GO:0005640	nuclear outer membrane	The outer, i.e. cytoplasm-facing, lipid bilayer of the nuclear envelope; continuous with the endoplasmic reticulum of the cell and sometimes studded with ribosomes.	2.3	1.2	2.01	2.09	1.21
GO:0005641	nuclear envelope lumen	The region between the two lipid bilayers of the nuclear envelope; 20-40 nm wide.	3.38	2.92	2.33	2.59	0.07
GO:0005664	nuclear origin of replication recognition complex	A multisubunit complex that is located at the replication origins of a chromosome in the nucleus.	-2.29	-0.36	-1.32	-1.88	-1.66
GO:0005667	transcription factor complex	Any complex, distinct from RNA polymerase, including one or more polypeptides capable of binding DNA at promoters or at cis-acting regulatory sequences, and regulating transcription.	2.61	0.44	1.48	1.4	1.87
GO:0005669	transcription factor TFIID complex	A complex composed of TATA binding protein (TBP) and TBP associated factors (TAFs); the total mass is typically about 800 kDa. Most of the TAFs are conserved across species. In TATA-containing promoters for RNA polymerase II (Pol II), TFIID is believed to recognize at least two distinct elements, the TATA element and a downstream promoter element. TFIID is also involved in recognition of TATA-les…	2.28	-0.98	-1.41	-1.09	0.38
GO:0005740	mitochondrial envelope	The double lipid bilayer enclosing the mitochondrion and separating its contents from the cell cytoplasm; includes the intermembrane space.	3.26	2.33	2.61	2.13	0.32
GO:0005741	mitochondrial outer membrane	The outer, i.e. cytoplasm-facing, lipid bilayer of the mitochondrial envelope.	2.45	-0.84	0.96	0.35	1.25
GO:0005744	mitochondrial inner membrane presequence translocase complex	The protein transport machinery of the mitochondrial inner membrane that contains three essential Tim proteins: Tim17 and Tim23 are thought to build a preprotein translocation channel while Tim44 interacts transiently with the matrix heat-shock protein Hsp70 to form an ATP-driven import motor.	3.03	3.05	4.11	2.71	1.03
GO:0005753	mitochondrial proton-transporting ATP synthase complex	A proton-transporting ATP synthase complex found in the mitochondrial membrane.	-2.37	-0.57	-2.1	-0.7	1.55
GO:0005759	mitochondrial matrix	The gel-like material, with considerable fine structure, that lies in the matrix space, or lumen, of a mitochondrion. It contains the enzymes of the tricarboxylic acid cycle and, in some organisms, the enzymes concerned with fatty-acid oxidation.	2.33	0.03	1.17	0.45	0.51
GO:0005762	mitochondrial large ribosomal subunit	The larger of the two subunits of a mitochondrial ribosome. Two sites on the ribosomal large subunit are involved in translation: the aminoacyl site (A site) and peptidyl site (P site).	3.16	3.18	4.53	2.74	1.15
GO:0005764	lysosome	A cytoplasmic, membrane-bounded organelle that is found in most animal cells and that contains a variety of hydrolases, most of which have their maximal activities in the pH range 5-6. The contained enzymes display latency if properly isolated. About 40 different lysosomal hydrolases are known and lysosomes have a great variety of morphologies and functions.	3.11	1.33	2.22	-0.67	1.29
GO:0005765	lysosomal membrane	The lipid bilayer surrounding the lysosome and separating its contents from the cell cytoplasm.	3.11	-1.43	-1.27	-1.16	1.43
GO:0005768	endosome	A membrane-bounded organelle that carries materials newly ingested by endocytosis. It passes many of the materials to lysosomes for degradation.	-2.47	-1.15	-2.06	-0.98	1.69
GO:0005769	early endosome	Small irregularly shaped intracellular vesicles to which endocytosed molecules are initially delivered.	-2.58	-0.39	-1.82	0.84	0.85
GO:0005770	late endosome	A prelysosomal endocytic organelle differentiated from early endosomes by lower lumenal pH and different protein composition. Late endosomes are more spherical than early endosomes and are mostly juxtanuclear, being concentrated near the microtubule organizing center.	-3.68	-2.65	-3.18	-1.35	-1.52
GO:0005776	autophagic vacuole	A double-membrane-bounded vesicle in which endogenous cellular material is sequestered; known as autophagosome in yeast.	-3.49	-2.28	-3.69	-2.36	-1.77
GO:0005777	peroxisome	A small, membrane-bounded organelle that uses dioxygen (O2) to oxidize organic molecules; contains some enzymes that produce and others that degrade hydrogen peroxide (H2O2).	2.36	-0.49	0.95	0.27	0.33
GO:0005778	peroxisomal membrane	The lipid bilayer surrounding a peroxisome.	2.6	-1.41	-1.34	0.1	0.23
GO:0005790	smooth endoplasmic reticulum	The smooth endoplasmic reticulum (ER) has with no ribosomes attached to it. The smooth is the recipient of the proteins synthesized in the rough ER. Those proteins to be exported are passed to the Golgi complex, the resident proteins are returned to the rough ER and the lysosomal proteins after phosphorylation of their mannose residues are passed to the lysosomes. Glycosylation of the glycoprotei…	3.26	2.36	3.9	2.05	1.49
GO:0005792	microsome	Any of the small, heterogeneous, artifactual, vesicular particles, 50-150 nm in diameter, that are formed when some eukaryotic cells are homogenized and that sediment on centrifugation at 100000 g.	2.58	0.59	1.55	0.57	0.98
GO:0005793	ER-Golgi intermediate compartment	A complex system of membrane-bounded compartments located between endoplasmic reticulum (ER) and the Golgi complex, with a distinctive membrane protein composition; involved in ER-to-Golgi transport.	-3.25	-0.46	-1.29	-1.11	1.71
GO:0005795	Golgi stack	The set of thin, flattened membrane-bounded compartments, called cisternae, that form the central portion of the Golgi complex. The stack usually comprises cis, medial, and trans cisternae; the cis- and trans-Golgi networks are not considered part of the stack.	-3.53	-2.11	-1.07	-0.6	-1.66
GO:0005801	cis-Golgi network	The network of interconnected tubular and cisternal structures located at the convex side of the Golgi apparatus, which abuts the endoplasmic reticulum.	2.71	2.33	1.27	0.48	1.28
GO:0005802	trans-Golgi network	The network of interconnected tubular and cisternal structures located at the side of the Golgi apparatus distal to the endoplasmic reticulum, from which secretory vesicles emerge. The trans-Golgi network is important in the later stages of protein secretion where it is thought to play a key role in the sorting and targeting of secreted proteins to the correct destination.	3.28	-0.56	-1.66	-1.05	-1.67
GO:0005813	centrosome	A structure comprised of a core structure (in most organisms, a pair of centrioles) and peripheral material from which a microtubule-based structure, such as a spindle apparatus, is organized. Centrosomes occur close to the nucleus during interphase in many eukaryotic cells, though in animal cells it changes continually during the cell-division cycle.	2.76	1.43	1.86	1.57	1.31
GO:0005814	centriole	A cellular organelle, found close to the nucleus in many eukaryotic cells, consisting of a small cylinder with microtubular walls, 300-500 nm long and 150-250 nm in diameter. It contains nine short, parallel, peripheral microtubular fibrils, each fibril consisting of one complete microtubule fused to two incomplete microtubules. Cells usually have two centrioles, lying at right angles to each oth…	-3.03	-0.88	-1.38	-1.36	-2.06
GO:0005832	chaperonin-containing T-complex	A multisubunit ring-shaped complex that mediates protein folding in the cytosol without a cofactor.	-2.3	-2.28	-2.54	-1.04	-1.73
GO:0005834	heterotrimeric G-protein complex	Any of a family of heterotrimeric GTP-binding and hydrolyzing proteins; they belong to a superfamily of GTPases that includes monomeric proteins such as EF-Tu and RAS. Heterotrimeric G-proteins consist of three subunits; the alpha subunit contains the guanine nucleotide binding site and possesses GTPase activity; the beta and gamma subunits are tightly associated and function as a beta-gamma hete…	3.47	-1	-1.46	1.11	1.71
GO:0005844	polysome	Several ribosomes bound to one mRNA.	2.52	3.11	3.79	2.51	-2.08
GO:0005853	eukaryotic translation elongation factor 1 complex	A multisubunit nucleotide exchange complex that binds GTP and aminoacyl-tRNAs, and catalyzes their codon-dependent placement at the A-site of the ribosome. In humans, the complex is composed of four subunits, alpha, beta, delta and gamma.	2.31	2.95	2.85	1.73	-1.32
GO:0005863	striated muscle thick filament	Bipolar filaments formed of polymers of a muscle-specific myosin II isoform, found in the middle of sarcomeres in myofibrils.	3.11	2.36	2.17	1.26	1.35
GO:0005865	striated muscle thin filament	Filaments formed of actin and associated proteins; attached to Z discs at either end of sarcomeres in myofibrils.	2.91	0.33	2.02	1.32	0
GO:0005874	microtubule	Any of the long, generally straight, hollow tubes of internal diameter 12-15 nm and external diameter 24 nm found in a wide variety of eukaryotic cells; each consists (usually) of 13 protofilaments of polymeric tubulin, staggered in such a manner that the tubulin monomers are arranged in a helical pattern on the microtubular surface, and with the alpha/beta axes of the tubulin subunits parallel t…	2.4	0.77	-1.02	1.24	-1.67
GO:0005884	actin filament	A filamentous structure formed of a two-stranded helical polymer of the protein actin and associated proteins. Actin filaments are a major component of the contractile apparatus of skeletal muscle and the microfilaments of the cytoskeleton of eukaryotic cells. The filaments, comprising polymerized globular actin molecules, appear as flexible structures with a diameter of 5-9 nm. They are organize…	2.91	2.36	2.19	1.73	2.45
GO:0005892	nicotinic acetylcholine-gated receptor-channel complex	A protein complex that acts as an acetylcholine receptor, and forms a transmembrane channel through which ions may pass in response to ligand binding. The complex is a homo- or heteropentamer of subunits that are members of a neurotransmitter receptor superfamily.	2.5	1.51	0.84	1.07	1
GO:0005903	brush border	Dense covering of microvilli on the apical surface of epithelial cells in the intestine and kidney; the microvilli aid absorption by increasing the surface area of the cell.	4.59	2.95	4.38	4.47	1.37
GO:0005905	coated pit	An invagination of the cell membrane of many eukaryotic cells, concerned in receptor-mediated selective transport of many proteins and other macromolecules across the cell membrane. During endocytosis it is converted into a coated vesicle. The coat is of clathrin.	2.63	0.44	1.64	0.64	0.78
GO:0005929	cilium	A specialized eukaryotic organelle that consists of a filiform extrusion of the cell surface. Each cilium is bounded by an extrusion of the cytoplasmic membrane, and contains a regular longitudinal array of microtubules, anchored basally in a centriole.	3.46	1.43	1.13	0.7	0.46
GO:0005952	cAMP-dependent protein kinase complex	An enzyme complex, composed of regulatory and catalytic subunits, that catalyzes protein phosphorylation. Inactive forms of the enzyme have two regulatory chains and two catalytic chains; activation by cAMP produces two active catalytic monomers and a regulatory dimer.	-2.53	1.71	0	0	2.05
GO:0008076	voltage-gated potassium channel complex	A protein complex that forms a transmembrane channel through which potassium ions may cross a cell membrane in response to changes in membrane potential.	3.22	0.88	0.9	0	0
GO:0008180	signalosome	A protein complex that catalyzes the deneddylation of proteins, including the cullin component of SCF ubiquitin E3 ligase; deneddylation increases the activity of cullin family ubiquitin ligases. The signalosome is involved in many regulatory process, including some which control development, in many species; also regulates photomorphogenesis in plants; in many species its subunits are highly sim…	2.55	-0.97	-0.88	0.93	0.66
GO:0014069	postsynaptic density	The post synaptic density is a region that lies adjacent to the cytoplasmic face of the postsynaptic membrane at excitatory synapse. It forms a disc that consists of a range of proteins with different functions, some of which contact the cytoplasmic domains of ion channels in the postsynaptic membrane. The proteins making up the disc include receptors, and structural proteins linked to the actin …	2.37	1.18	1.57	1.78	1.18
GO:0016023	cytoplasmic membrane-bounded vesicle	A membrane-bounded vesicle found in the cytoplasm of the cell.	2.76	1.69	2.2	2.06	1.81
GO:0016323	basolateral plasma membrane	The region of the plasma membrane that includes the basal end and sides of the cell. Often used in reference to animal polarized epithelial membranes, where the basal membrane is the part attached to the extracellular matrix, or in plant cells, where the basal membrane is defined with respect to the zygotic axis.	2.41	0.98	1	0.36	1.8
GO:0016459	myosin complex	A protein complex, formed of one or more myosin heavy chains plus associated light chains and other proteins, that functions as a molecular motor; uses the energy of ATP hydrolysis to move actin filaments or to move vesicles or other cargo on fixed actin filaments; has magnesium-ATPase activity and binds actin. Myosin classes are distinguished based on sequence features of the motor, or head, dom…	3.86	1.59	1.9	2.21	2.02
GO:0016461	unconventional myosin complex	A portmanteau term for myosins other than myosin II.	4.2	2.32	2.56	2.24	1.02
GO:0016600	flotillin complex	A heteromeric complex of flotillin 1, flotillin 2, caveolin 1 and caveolin 2 within the caveolar membrane.	-3.05	-2.53	-4.02	-3.24	-1.44
GO:0016604	nuclear body	Extra-nucleolar nuclear domains usually visualized by confocal microscopy and fluorescent antibodies to specific proteins.	3.92	2.69	1.84	1.23	0
GO:0016605	PML body	A class of nuclear body; they react against SP100 auto-antibodies (PML, promyelocytic leukemia); cells typically contain 10-30 PML bodies per nucleus; alterations in the localization of PML bodies occurs after viral infection.	-2.67	-0.71	-1.29	-1.29	-1.9
GO:0016607	nuclear speck	A discrete extra-nucleolar subnuclear domain, 20-50 in number, in which splicing factors are seen to be localized by immunofluorescence microscopy.	-2.25	-0.37	1.37	0.1	1.36
GO:0017053	transcriptional repressor complex	A protein complex that possesses activity that prevents or downregulates transcription.	-2.61	-0.31	-1.32	0	0.4
GO:0017119	Golgi transport complex	A complex of proteins that, in vitro, stimulates intra-Golgi transport; a 13S complex, about 800 kDa in size and consists of at least five polypeptides. In yeast, this complex is called the Sec34/35 complex and is composed of eight subunits (Sec34p, Sec35p, Dor1p, Cod1p, Cod2p, Cod3p, Cod4p, and Cod5p).	2.52	1.03	1.48	1.19	1.27
GO:0019717	synaptosome	Any of the discrete particles (nerve-ending particles) formed from the clublike presynaptic nerve endings that resist disruption and are snapped or torn off their attachments when brain tissue is homogenized in media isosmotic to plasma.	-3.28	-1.87	-1.56	1.02	0.26
GO:0019898	extrinsic to membrane	Loosely bound to one surface of a membrane, but not integrated into the hydrophobic region.	-2.73	-0.89	-1.26	1.76	0.91
GO:0022625	cytosolic large ribosomal subunit	The large subunit of the ribosome that is found in the cytosol of the cell. The cytosol is that part of the cytoplasm that does not contain membranous or particulate subcellular components.	3.35	3.36	4.16	2.4	1.99
GO:0022627	cytosolic small ribosomal subunit	The small subunit of the ribosome that is found in the cytosol of the cell. The cytosol is that part of the cytoplasm that does not contain membranous or particulate subcellular components.	4.13	4.43	4.62	2.99	-1.57
GO:0030027	lamellipodium	A thin sheetlike process extended by the leading edge of a crawling fibroblast; contains a dense meshwork of actin filaments.	2.98	0.86	2.23	1.33	1.67
GO:0030118	clathrin coat	A membrane coat found on coated pits and some coated vesicles; consists of polymerized clathrin triskelions, each comprising three clathrin heavy chains and three clathrin light chains, linked to the membrane via one of the AP adaptor complexes.	-2.56	-2.64	-3.59	-2.97	-0.65
GO:0030122	AP-2 adaptor complex	An AP-type membrane coat adaptor complex that consists of alpha, beta2, mu2 and sigma2 subunits and links clathrin to the membrane surface of a vesicle; vesicles with AP-2-containing coats are normally found primarily near the plasma membrane, on endocytic vesicles.	2.49	1	1.49	1.23	1.49
GO:0030141	secretory granule	A small subcellular vesicle, surrounded by a membrane, that is formed from the Golgi apparatus and contains a highly concentrated protein destined for secretion. Secretory granules move towards the periphery of the cell, their membranes fuse with the cell membrane, and their protein load is exteriorized. Processing of the contained protein may take place in secretory granules.	2.66	0.82	0.93	1.45	0.39
GO:0030175	filopodium	Thin, stiff protrusion extended by the leading edge of a motile cell such as a crawling fibroblast or amoeba, or an axonal growth cone; usually approximately 0.1 um wide, 5-10 um long, can be up to 50 um long in axon growth cones; contains a loose bundle of about 20 actin filaments oriented with their plus ends pointing outward.	-2.56	-2.49	-2.87	-2.59	-1.32
GO:0030176	integral to endoplasmic reticulum membrane	Penetrating at least one phospholipid bilayer of an endoplasmic reticulum membrane. May also refer to the state of being buried in the bilayer with no exposure outside the bilayer.	-3.4	-2.37	-2.72	-0.81	-1.57
GO:0030426	growth cone	The migrating motile tip of a growing nerve cell axon or dendrite.	4.22	2.62	2.29	3.41	1.33
GO:0030659	cytoplasmic vesicle membrane	The lipid bilayer surrounding a cytoplasmic vesicle.	2.35	0.86	1.68	0.73	0.15
GO:0030880	RNA polymerase complex	Any complex that possesses RNA polymerase activity; generally comprises a catalytic subunit and one or more additional subunits.	-2.53	1.28	-0.96	-0.39	-2.03
GO:0031012	extracellular matrix	A structure lying external to one or more cells, which provides structural support for cells or tissues; may be completely external to the cell (as in animals) or be part of the cell (as in plants).	4.34	2.36	3.64	2.43	2.19
GO:0031224	intrinsic to membrane	Located in a membrane such that some covalently attached portion of the gene product, for example part of a peptide sequence or some other covalently attached moiety such as a GPI anchor, spans or is embedded in one or both leaflets of the membrane.	2.5	1.5	1.95	1.36	-0.12
GO:0031253	cell projection membrane	The portion of the plasma membrane surrounding a cell surface projection.	3.82	3.03	3.9	2.73	0
GO:0031410	cytoplasmic vesicle	A vesicle formed of membrane or protein, found in the cytoplasm of a cell.	2.4	-0.59	-1.8	0.75	0.87
GO:0031519	PcG protein complex	A chromatin-associated multiprotein complex containing Polycomb Group proteins. In Drosophila, Polycomb group proteins are involved in the long-term maintenance of gene repression, and PcG protein complexes associate with Polycomb group response elements (PREs) in target genes to regulate higher-order chromatin structure.	-4.73	1.76	1.59	0.47	1.16
GO:0031672	A band	The dark-staining region of a sarcomere, in which myosin thick filaments are present; the center is traversed by the paler H zone, which in turn contains the M line.	3.87	4.2	4.88	4.02	1.95
GO:0031674	I band	A region of a sarcomere that appears as a light band on each side of the Z disc, comprising a region of the sarcomere where thin (actin) filaments are not overlapped by thick (myosin) filaments; contains actin, troponin, and tropomyosin; each sarcomere includes half of an I band at each end.	2.58	2.74	3.12	1.28	0.69
GO:0031901	early endosome membrane	The lipid bilayer surrounding an early endosome.	-3.58	-1.3	-0.26	-1.49	-1.54
GO:0031965	nuclear membrane	Either of the lipid bilayers that surround the nucleus and form the nuclear envelope; excludes the intermembrane space.	2.43	-0.23	-1.39	0.71	1.06
GO:0032039	integrator complex	A protein complex that stably associates with the C-terminus of RNA polymerase II and mediates 3'-end processing of small nuclear RNAs generated by RNA polymerase II.	-2.69	-1.4	-0.19	0.28	-0.42
GO:0033017	sarcoplasmic reticulum membrane	The lipid bilayer surrounding the sarcoplasmic reticulum.	2.53	-1.33	1.91	2.05	0
GO:0033116	ER-Golgi intermediate compartment membrane	The lipid bilayer surrounding any of the compartments of the ER-Golgi intermediate compartment system.	3.6	2.45	4.05	2.8	-0.86
GO:0034362	low-density lipoprotein particle	A lipoprotein particle, rich in cholesterol esters and low in triglycerides that is typically composed of APOB100 and APOE and has a density of 1.02-1.06 g/ml and a diameter of between 20-25 nm. LDL particles are formed from VLDL particles (via IDL) by the loss of triacylglycerol and gain of cholesterol ester. They transport endogenous cholesterol (and to some extent triglycerides) from periphera…	2.46	3.63	6.03	2.69	1.83
GO:0034703	cation channel complex	An ion channel complex through which cations pass.	2.81	2.21	-2.23	-0.6	0.07
GO:0035097	histone methyltransferase complex	A multimeric complex that is able to catalyze the addition of methyl groups to histone proteins.	3.39	-2.14	-1.91	1.12	-0.84
GO:0042101	T cell receptor complex	A protein complex that contains a disulfide-linked heterodimer of T cell receptor (TCR) chains, which are members of the immunoglobulin superfamily, and mediates antigen recognition, ultimately resulting in T cell activation. The TCR heterodimer is associated with the CD3 complex, which consists of the nonpolymorphic polypeptides gamma, delta, epsilon, zeta, and, in some cases, eta (an RNA splice…	2.34	2.44	4.15	2.86	-1.33
GO:0042470	melanosome	A tissue-specific, membrane-bounded cytoplasmic organelle within which melanin pigments are synthesized and stored. Melanosomes are synthesized in melanocyte cells.	3.2	0.71	1.71	1.64	1.07
GO:0042627	chylomicron	A large lipoprotein particle (diameter 75-1200 nm) composed of a central core of triglycerides and cholesterol surrounded by a protein-phospholipid coating. The proteins include one molecule of apolipoprotein B-48 and may include a variety of apolipoproteins, including APOAs, APOCs and APOE. Chylomicrons are found in blood or lymph and carry lipids from the intestines into other body tissues.	2.33	2.5	5.32	3.03	1.99
GO:0042765	GPI-anchor transamidase complex	An enzyme complex which in humans and yeast consists of at least five proteins; for example, the complex contains GAA1, GPI8, PIG-S, PIG-U, and PIG-T in human, and Gaa1p, Gab1p, Gpi8p, Gpi16p, and Gpi17p in yeast. Catalyzes the posttranslational attachment of the carboxyl-terminus of a precursor protein to a GPI-anchor.	-2.26	-2.76	-3.88	0	-0.72
GO:0042995	cell projection	A prolongation or process extending from a cell, e.g. a flagellum or axon.	3.27	1.24	1.47	1.5	1.71
GO:0043190	ATP-binding cassette (ABC) transporter complex	A complex for the transport of metabolites into and out of the cell, typically comprised of four domains; two membrane-associated domains and two ATP-binding domains at the intracellular face of the membrane, that form a central pore through the plasma membrane. Each of the four core domains may be encoded as a separate polypeptide or the domains can be fused in any one of a number of ways into m…	2.99	2.65	2.85	1.85	0.12
GO:0043195	terminal button	Terminal inflated portion of the axon, containing the specialized apparatus necessary to release neurotransmitters.	2.99	2.28	3.91	2.83	1.91
GO:0043204	perikaryon	The portion of the cell soma (cell body) that excludes the nucleus.	4.47	2.89	2.38	2.58	1.96
GO:0043231	intracellular membrane-bounded organelle	Organized structure of distinctive morphology and function, bounded by a single or double lipid bilayer membrane and occurring within the cell. Includes the nucleus, mitochondria, plastids, vacuoles, and vesicles. Excludes the plasma membrane.	3.09	-0.62	1.87	-1.28	0.61
GO:0043235	receptor complex	Any protein complex that undergoes combination with a hormone, neurotransmitter, drug or intracellular messenger to initiate a change in cell function.	2.95	1.27	1.89	1.3	1.58
GO:0043601	nuclear replisome	A multi-component enzymatic machine at the nuclear replication fork, which mediates DNA replication. Includes DNA primase, one or more DNA polymerases, DNA helicases, and other proteins.	2.95	2.68	3.83	3.41	-2.16
GO:0044430	cytoskeletal part	Any constituent part of the cytoskeleton, a cellular scaffolding or skeleton that maintains cell shape, enables some cell motion (using structures such as flagella and cilia), and plays important roles in both intra-cellular transport (e.g. the movement of vesicles and organelles) and cellular division. Includes constituent parts of intermediate filaments, microfilaments, microtubules, and the mi…	-2.87	-2.36	-1.46	1.51	-1.45
GO:0044445	cytosolic part	Any constituent part of cytosol, that part of the cytoplasm that does not contain membranous or particulate subcellular components.	3.56	2.96	4.4	2.58	2.1
GO:0044449	contractile fiber part	Any constituent part of a contractile fiber, a fiber composed of actin, myosin, and associated proteins, found in cells of smooth or striated muscle.	3.34	1.91	1.58	1.91	0.27
GO:0044452	nucleolar part	Any constituent part of a nucleolus, a small, dense body one or more of which are present in the nucleus of eukaryotic cells. It is rich in RNA and protein, is not bounded by a limiting membrane, and is not seen during mitosis.	-2.26	-0.61	1.22	1.35	-1.64
GO:0044459	plasma membrane part	Any constituent part of the plasma membrane, the membrane surrounding a cell that separates the cell from its external environment. It consists of a phospholipid bilayer and associated proteins.	3.54	2.26	2.81	1.07	1.52
GO:0044464	cell part	Any constituent part of a cell, the basic structural and functional unit of all organisms.	2.6	2.17	2.06	0.81	1.71
GO:0045120	pronucleus	The nucleus of either the ovum or the spermatozoon following fertilization. Thus, in the fertilized ovum, there are two pronuclei, one originating from the ovum, the other from the spermatozoon that brought about fertilization; they approach each other, but do not fuse until just before the first cleavage, when each pronucleus loses its membrane to release its contents.	3.45	-1.06	-1.48	-0.42	-0.6
GO:0045202	synapse	The junction between a nerve fiber of one neuron and another neuron or muscle fiber or glial cell; the site of interneuronal communication. As the nerve fiber approaches the synapse it enlarges into a specialized structure, the presynaptic nerve ending, which contains mitochondria and synaptic vesicles. At the tip of the nerve ending is the presynaptic membrane; facing it, and separated from it b…	3.12	2.97	2.97	1.85	2.16
GO:0045334	clathrin-coated endocytic vesicle	A clathrin-coated, membrane-bounded intracellular vesicle formed by invagination of the plasma membrane around an extracellular substance.	-2.5	-2.24	-1.7	-0.97	0.56
GO:0046658	anchored to plasma membrane	Tethered to the plasma membrane by a covalently attached anchor, such as a lipid moiety, that is embedded in the membrane. When used to describe a protein, indicates that the peptide sequence does not span the membrane.	-2.84	-2.82	-2.97	2.08	0.08
GO:0046930	pore complex	Any small opening in a membrane that allows the passage of gases and/or liquids.	5.04	2.45	1.53	1.75	1.48
*Black numbers indicate differentially expressed, activated: (+); repressed: (-) genes.
