# Supplementary material for: Systems Biology Analysis of Brucella Infected Peyer's Patch Reveals Rapid Invasion with Modest Transient Perturbations of the Host Transcriptome
Source: PLoS One. 2013 Dec 9;8(12):e81719. doi: 10.1371/journal.pone.0081719 (PMC3857238; doi:10.1371/journal.pone.0081719)
Supplement: File S1 — Supplemental figures and tables. Figure A in File S1. Validation of Bovine Microarray Results by Quantitative Real Time-PCR. cDNA was synthesized from the same RNA samples used for microarray hybridization. Five randomly selected genes (A = BPI; B = MAPK1; C = MIF; D = CCL2; E = IL8.) that were differentially expressed by microarrays in B. melitensis-infected bovine Peyer's patch between 15 min and 4 h p.i. as compared to non-infected tissues (control) extracted at the same time points, were validated by quantitative RT-PCR. Fold changes was normalized to the expression of GAPDH and calculated using the ΔΔCt method. All tested genes at all time points had fold-changes altered in the same direction in microarray and qRT-PCR. White bars represent fold-change by microarray analysis and black bars represent fold-change by qRT-PCR. Table S1 in File S1. Detailed List of Host Genes with Differential Expression (z-score >|2.24|) in B. melitensis Infected vs. Control Bovine Jejunal-Ileal Peyer's Patch in at least one time point. Black numbers in the body of the table indicate differentially expressed (activated: (+) numbers; repressed: (−) numbers) while red numbers represent non-differentially expressed genes. Table S2 in File S1. Bayesian z-score for All Host Pathways in B. melitensis Infected vs. Control Bovine Jejunal-Ileal Peyer's Patch. Black numbers in the body of the table indicate differentially expressed (activated: (+) numbers; repressed: (−) numbers) while red numbers represent non-differentially expressed genes. Table S3 in File S1. List of All Biological Process-Related Host Genes Differentially Expressed in B. melitensis Infected vs. Control Bovine Jejunal-Ileal Peyer's Patch. Black numbers in the body of the table indicate differentially expressed (activated: (+) numbers; repressed: (−) numbers) while red numbers represent non-differentially expressed genes. Table S4 in File S1. List of All Cellular Component-Related Host Genes Differentially Expressed in B. [file pone.0081719.s001.zip › MS Bmel Final Suppl File Figure Tables 31x2013/Table S9_Group2 Cell Components.xls]

## Sheet: Sheet1
Table S9. Group 2 - GO Cellular Component Terms Consistently Perturbed (Activated or Repressed) Throughout the Experiment; or GO Terms Not Significantly Perturbed Early but Later; or GO Terms Consistently Altered Perturbation (Activated to Repressed or Vice Versa).
Cell component	GO_Accession	Name	Description	0.25 h	0.5 h	1 h	2 h	4 h
Cell part - intracellular - nuclear	GO:0000793	condensed chromosome	A highly compacted molecule of DNA and associated proteins resulting in a cytologically distinct structure.	4.63	3.67	4.26	4.95	-3.78
Cell part - cell projection	GO:0001726	ruffle	Projection at the leading edge of a crawling cell; the protrusions are supported by a microfilament meshwork.	3.87	2.4	3.46	3.17	2.39
Extracellular region	GO:0005604	basement membrane	A thin layer of dense material found in various animal tissues interposed between the cells and the adjacent connective tissue. It consists of the basal lamina plus an associated layer of reticulin fibers.	3.07	2.46	3.87	2.37	2.67
	GO:0005614	interstitial matrix	A type of extracellular matrix found in interstitial connective tissue, characterized by the presence of fibronectins, proteoglycans, and types I, III, V, VI, VII and XII collagens.	1.94	0.71	1.7	1.99	-2.27
Cell part - intracellular - nuclear	GO:0005694	chromosome	A structure composed of a very long molecule of DNA and associated proteins (e.g. histones) that carries hereditary information.	4.08	2.86	3.76	3.21	-2.47
Cell part - intracellular - cytoplasma	GO:0005774	vacuolar membrane	The lipid bilayer surrounding the vacuole and separating its contents from the cytoplasm of the cell.	-3.17	-2.71	-3.71	-3.58	2.55
Cell part - intracellular - cytoskeleton	GO:0005882	intermediate filament	A cytoskeletal structure that forms a distinct elongated structure, characteristically 10 nm in diameter, that occurs in the cytoplasm of eukaryotic cells. Intermediate filaments form a fibrous system, composed of chemically heterogeneous subunits and involved in mechanically integrating the various components of the cytoplasmic space. Intermediate filaments may be divided into five chemically di…	2.85	3.46	4.19	3.96	3.03
Cell junction	GO:0005921	gap junction	A cell-cell junction that is composed of an array of small channels that permit small molecules to pass from one cell to another. At gap junctions, the membranes of two adjacent cells are separated by a uniform narrow gap of about 2-4 nm that is spanned by channel-forming proteins called connexins, which form hexagonal tubes called connexons.	3.19	2.54	3.82	2.27	2.42
Cellular component - membrane part	GO:0019897	extrinsic to plasma membrane	Loosely bound to one surface of the plasma membrane, but not integrated into the hydrophobic region.	3.99	4.4	5.25	4.1	4.08
Cellular component	GO:0030054	cell junction	A plasma membrane part that forms a specialized region of connection between two cells or between a cell and the extracellular matrix. At a cell junction, anchoring proteins extend through the plasma membrane to link cytoskeletal proteins in one cell to cytoskeletal proteins in neighboring cells or to proteins in the extracellular matrix.	3.16	3.48	4.38	2.26	2.88
Cell part - cell projection	GO:0030424	axon	The long process of a neuron that conducts nerve impulses, usually away from the cell body to the terminals and varicosities, which are sites of storage and release of neurotransmitter.	3.2	4.08	4.41	4.12	2.38
Cell part - cell projection	GO:0030425	dendrite	A branching protoplasmic process of a neuron that receive and integrate signals coming from axons of other neurons, and convey the resulting signal to the body of the cell.	3.51	4.46	5.8	4.13	3.06
	GO:0031252	cell leading edge	The area of a motile cell closest to the direction of movement.	2.02	-0.2	0	0.86	-2.45
Cellular component - intracellular part	GO:0031301	integral to organelle membrane	Penetrating at least one phospholipid bilayer of an organelle membrane. May also refer to the state of being buried in the bilayer with no exposure outside the bilayer.	-4.79	-2.9	-2.42	-2.41	2.35
Cell part - intracellular - cytoskeleton	GO:0031941	filamentous actin	A two-stranded helical polymer of the protein actin.	5.43	3.81	4.34	4.68	2.67
Extracellular region	GO:0034361	very-low-density lipoprotein particle	A triglyceride-rich lipoprotein particle that is typically composed of APOB100, APOE and APOCs and has a density of about 1.006 g/ml and a diameter of between 20-80 nm. It is found in blood and transports endogenous products (newly synthesized cholesterol and triglycerides) from the liver.	2.3	2.98	5.8	3.03	2.34
Extracellular region	GO:0034364	high-density lipoprotein particle	A lipoprotein particle with a high density (typically 1.063-1.21 g/ml) and a diameter of 5-10 nm that contains APOAs and may contain APOCs and APOE; found in blood and carries lipids from body tissues to the liver as part of the reverse cholesterol transport process.	2.52	3.1	5.93	3.51	2.9
Cell part - cell projection	GO:0035253	ciliary rootlet	A cytoskeleton-like structure, originating from the basal body at the proximal end of a cilium, and extending proximally toward the cell nucleus. Rootlets are typically 80-100 nm in diameter and contain cross striae distributed at regular intervals of approximately 55-70 nm.	-2.4	4.22	4.46	5.18	3.97
Cell part - plasma membrane	GO:0042383	sarcolemma	The outer membrane of a muscle fiber, consisting of the plasma membrane, a covering basement membrane (about 100 nm thick and sometimes common to more than one fiber), and the associated loose network of collagen fibers.	4.34	3.72	5.06	3.59	2.69
Cell part - cell projection	GO:0043005	neuron projection	A prolongation or process extending from a nerve cell, e.g. an axon or dendrite.	3.41	3.71	3.91	3.33	3.01
Cell part - cell body	GO:0043025	cell soma	The portion of a cell bearing surface projections such as axons, dendrites, cilia, or flagella that includes the nucleus, but excludes all cell projections.	3.97	4.05	5.11	3.91	2.58
Cell part - intracellular organelle	GO:0043034	costamere	Regular periodic sub membranous arrays of vinculin in skeletal and cardiac muscle cells, these arrays link Z-discs to the sarcolemma and are associated with links to extracellular matrix.	-2.25	-2.33	-4.8	-2.63	2.78
Cell part - cell projection	GO:0043197	dendritic spine	Protrusion from a dendrite. Spines are specialised subcellular compartments involved in the synaptic transmission. They are linked to the dendritic shaft by a restriction. Because of their bulb shape, they function as a biochemical and an electrical compartment. Spine remodeling is though to be involved in synaptic plasticity.	3.8	4.13	4.48	4.59	2.49
Extracellular region	GO:0044421	extracellular region part	Any constituent part of the extracellular region, the space external to the outermost structure of a cell. For cells without external protective or external encapsulating structures this refers to space outside of the plasma membrane. This term covers constituent parts of the host cell environment outside an intracellular parasite.	3.56	3.46	5.53	2.57	3.06
Cell part - intracellular - nuclear	GO:0044454	nuclear chromosome part	Any constituent part of a nuclear chromosome, a chromosome found in the nucleus of a eukaryotic cell.	3.88	2.84	3.75	2.9	2.7
Cell part - intracellular - cytoskeleton	GO:0060053	neurofilament cytoskeleton	Intermediate filament cytoskeletal structure that is made up of neurofilaments. Neurofilaments are specialized intermediate filaments found in neurons.	-3.27	4.54	5.09	4.72	3.08
*Black numbers indicate differentially expressed, activated: (+); repressed: (-) genes.
